# Supplementary material for: Novel FFPE proteomics method suggests prolactin induced protein as hormone induced cytoskeleton remodeling spatial biomarker
Source: Commun Biol. 2024 Jun 8;7:708. doi: 10.1038/s42003-024-06354-8 (PMC11162451; doi:10.1038/s42003-024-06354-8)
Supplement: Supplementary file 3 — Supplementary Data 1 [file 42003_2024_6354_MOESM3_ESM.xlsx]

## Sheet: Adjacency_(connectivity matrix)
Supplementary data 1 Spatial protein regulation adjacency matrix of fully quantitated proteins (N=453) determined by the adj_mod function of the spatialHeatmap R package. The lower the adjacency value the more inverse is the spatial regulation of the protein pair. In contrary, the values close to 1 show protein pairs obeying the same spatial regulation trends.
Protein	PIP_HUMAN	LV861_HUMAN	HV349_HUMAN	HV226_HUMAN	HV374_HUMAN	KVD20_HUMAN	HV338_HUMAN	CO6A6_HUMAN	MYO1C_HUMAN	PGRC1_HUMAN	CAC1A_HUMAN	TPP1_HUMAN	PGRC2_HUMAN	LAMA5_HUMAN	SERA_HUMAN	ARK72_HUMAN	ACTN4_HUMAN	PLIN1_HUMAN	LZTS3_HUMAN	CUTA_HUMAN	WDR1_HUMAN	CPNE3_HUMAN	PDCD6_HUMAN	H2AY_HUMAN	SH3L1_HUMAN	CISY_HUMAN	SC22B_HUMAN	DPOLQ_HUMAN	PRAF3_HUMAN	OXSR1_HUMAN	DDAH2_HUMAN	LDHA_HUMAN	AL1A1_HUMAN	DHE3_HUMAN	NB5R3_HUMAN	COX2_HUMAN	CERU_HUMAN	F13A_HUMAN	PNPH_HUMAN	PGK1_HUMAN	THRB_HUMAN	HPT_HUMAN	CFAD_HUMAN	PLMN_HUMAN	FA12_HUMAN	CFAB_HUMAN	CAH1_HUMAN	ANT3_HUMAN	A1AT_HUMAN
HSP7C_HUMAN	7.67E-09	7.65E-05	0.002838198	4.88E-06	6.65E-05	1.11E-05	0.000211723	0.000233041	0.045096747	0.030293016	0.028095628	0.075491406	0.067802309	0.238308564	0.23529235	0.04496237	0.508797146	0.01893851	0.043712015	0.005023923	0.452061481	0.023944497	0.202801312	0.237626875	0.012344711	0.23611097	0.053497984	0.036502599	0.203470084	8.53E-05	0.039866288	0.000419631	0.086390305	0.110033161	0.06988178	0.157487291	0.001483756	0.008158992	0.003485296	0.341441789	0.020607998	0.001965127	0.000602635	5.95E-05	0.000308345	0.004127449	0.001973426	0.000246514	0.000377759
ENOA_HUMAN	8.68E-09	0.000144534	0.00499476	1.56E-05	5.07E-05	1.35E-05	0.000247828	0.000788868	0.005455166	0.034916147	0.075647426	0.13072851	0.008844094	0.319592036	0.177581036	0.050594427	0.460661334	0.002137439	0.063615999	0.011171632	0.473143444	0.013758686	0.397444834	0.659338748	0.008912234	0.078363773	0.093343729	0.065803859	0.145689477	2.58E-05	0.051873908	6.15E-05	0.03305954	0.217081456	0.074079055	0.165371493	0.002292746	0.001704239	7.43E-05	0.327136299	0.020029302	0.001189486	0.001060918	6.49E-05	0.000590287	0.006760024	4.14E-05	0.000688899	0.00062598
ABHEB_HUMAN	7.18E-08	7.80E-06	0.001451254	4.86E-07	1.46E-05	1.56E-06	5.20E-05	6.00E-05	0.017666362	0.042331962	0.024230198	0.102723532	0.024057762	0.222201674	0.174720714	0.019331767	0.492999423	0.008031004	0.062862912	0.002907805	0.409490807	0.012232353	0.439782309	0.451011225	0.001988468	0.209957419	0.210184344	0.022162319	0.108189739	1.65E-05	0.018900834	0.000148621	0.083524437	0.142587622	0.061224603	0.177458741	0.000323047	0.001569166	0.000365242	0.280848781	0.005733041	0.000591658	0.00021863	8.25E-06	3.11E-05	0.00115873	0.000136499	3.67E-05	0.000103345
H10_HUMAN	7.65E-08	5.66E-05	0.000963698	2.36E-06	1.09E-05	7.67E-07	5.04E-05	9.55E-05	0.003383727	0.026466334	0.026171659	0.074889363	0.01911055	0.215136002	0.163539531	0.058133663	0.344220697	0.001695065	0.01977438	0.003873364	0.485235446	0.014651953	0.326313693	0.596866869	0.004512403	0.080132912	0.104672726	0.01386517	0.080651454	0.000113949	0.008816655	0.000111437	0.049015897	0.126179943	0.024940958	0.171087136	0.000244355	0.001430073	0.000633864	0.214479007	0.005133396	0.000878981	0.000206558	7.56E-05	8.10E-05	0.002178728	0.000157696	0.000142692	0.000117102
KPYM_HUMAN	9.19E-08	2.37E-05	0.002926741	1.23E-06	9.14E-06	2.43E-06	0.000129627	0.000175932	0.008671414	0.038800544	0.03262586	0.145554263	0.01076571	0.284233658	0.179671624	0.016077941	0.512997531	0.004741847	0.064215683	0.012103537	0.531631576	0.006415286	0.435645835	0.561891029	0.004451434	0.137732031	0.171478219	0.024570786	0.143901456	6.09E-06	0.027268526	5.89E-05	0.057695147	0.14133406	0.047844479	0.151718783	0.000652181	0.00126012	0.000205817	0.227019563	0.010178743	0.000357584	0.000344357	2.92E-05	6.91E-05	0.002841338	6.60E-05	8.98E-05	0.000189321
HNRPC_HUMAN	1.15E-07	4.74E-05	0.001726343	1.05E-05	4.90E-05	1.70E-05	0.000103096	0.000183499	0.005075313	0.056757631	0.030175744	0.157497327	0.011293997	0.194472202	0.136750689	0.046354882	0.317476852	0.002556268	0.0592649	0.006528877	0.451717422	0.010911312	0.454523965	0.596904212	0.005355392	0.056518646	0.107037117	0.034933916	0.06930878	0.00013275	0.027215776	8.89E-05	0.029099529	0.148696388	0.063376662	0.188604335	0.000567687	0.000598595	0.000178215	0.322443288	0.006221703	0.000719266	0.000340434	3.60E-05	0.000163484	0.002242791	7.98E-05	0.000308421	0.000213972
PRDX3_HUMAN	1.31E-07	3.20E-08	0.000251624	1.52E-08	1.73E-05	3.13E-06	3.02E-06	9.75E-06	0.042645253	0.089581292	0.011583415	0.249189417	0.063985168	0.218790603	0.207858304	0.008677709	0.588148878	0.028783822	0.11444772	0.002776931	0.439679462	0.006081332	0.4941125	0.373977873	0.000563685	0.212246879	0.318536358	0.020572728	0.076895881	2.56E-05	0.017226821	7.30E-05	0.074373031	0.106136984	0.061719059	0.487145339	5.15E-05	0.000513585	0.000439991	0.245570825	0.001239744	0.000156101	2.68E-05	7.39E-07	1.93E-06	8.16E-05	0.000137155	2.58E-06	8.19E-06
OST48_HUMAN	3.02E-07	0.000127381	0.004279769	5.39E-06	8.77E-06	2.48E-06	0.00017016	0.000747489	0.006278861	0.005092267	0.061203447	0.033897546	0.016021951	0.148763172	0.270291081	0.052798567	0.451806008	0.002701056	0.026247145	0.007882779	0.403196173	0.011204735	0.222828662	0.449674672	0.007953874	0.168812886	0.163461847	0.010686188	0.238023955	0.000130044	0.018585844	0.000277871	0.054638646	0.098434393	0.024444754	0.128491912	0.000993296	0.004093142	0.001450466	0.197050916	0.017088859	0.000557615	0.00162183	0.000201068	0.000151936	0.004567573	0.000563912	0.000141195	0.000285459
CH60_HUMAN	3.18E-07	0.000172345	0.012282792	1.58E-05	2.05E-05	2.71E-05	0.000901598	0.001809021	0.00674187	0.01478124	0.077707016	0.070417959	0.004184317	0.172145108	0.223301827	0.042479261	0.367690003	0.001964847	0.096197399	0.024633782	0.286829404	0.009195004	0.421891131	0.416796434	0.01497937	0.137572774	0.164990643	0.029179762	0.264815381	3.24E-05	0.043418587	0.000481778	0.058014262	0.118352582	0.047115901	0.092246889	0.003657379	0.002974077	0.000530138	0.303601387	0.034089928	0.000979583	0.003753736	0.000187826	0.000540449	0.010029213	0.000253674	0.000710704	0.001136949
LRC47_HUMAN	4.04E-07	2.07E-05	0.001556082	9.95E-06	5.54E-05	6.07E-05	7.42E-05	0.000196472	0.008166675	0.121993374	0.044974369	0.266437245	0.016187634	0.174934692	0.161911123	0.040422968	0.339661716	0.002874372	0.159323234	0.005839014	0.312302735	0.0165296	0.588833463	0.567446392	0.005045688	0.039780896	0.156153446	0.081861082	0.074335315	0.000367411	0.042461823	0.000148395	0.033176611	0.101805818	0.089449175	0.302988581	0.000634563	0.000385162	0.000126069	0.318970258	0.005111326	0.000451933	0.00054156	1.16E-05	0.000191184	0.001365531	5.69E-05	0.0004339	0.0001367
RL7_HUMAN	4.17E-07	1.57E-06	0.000566513	8.55E-08	3.18E-06	1.06E-06	3.40E-05	1.26E-05	0.007450647	0.052759409	0.010896051	0.116688858	0.017640302	0.121203012	0.170405103	0.024552329	0.311903337	0.005275449	0.04151428	0.005258456	0.422260657	0.004676149	0.51998181	0.439648551	0.001965807	0.123281674	0.297895834	0.005401391	0.063343372	6.48E-05	0.005034725	0.000193978	0.087642052	0.068505232	0.018813846	0.211781524	4.37E-05	0.000340914	0.000880133	0.213010674	0.001679422	0.000182985	5.95E-05	3.95E-05	2.88E-06	0.000420597	0.000156934	1.86E-05	3.97E-05
ACTN4_HUMAN	5.08E-07	7.46E-05	0.001621523	7.51E-06	8.79E-05	3.00E-05	4.58E-05	0.000562456	0.047275659	0.027679807	0.039669371	0.212789602	0.045712887	0.289221354	0.402360214	0.017892517	1	0.017697886	0.051521626	0.002725684	0.422204536	0.046961134	0.312881027	0.252285922	0.00707311	0.330952069	0.149265017	0.041154155	0.21057786	0.000267003	0.032737114	0.002353711	0.108418243	0.061381668	0.063260138	0.271355885	0.000753536	0.010519299	0.001752879	0.369824796	0.011849407	0.000146996	0.000897674	1.08E-05	0.000169673	0.001366831	0.000923355	7.61E-05	0.000108243
EFTU_HUMAN	6.73E-07	0.00031	0.008996356	2.76E-05	1.43E-05	1.29E-05	0.000754261	0.001938665	0.000946148	0.031879781	0.110720365	0.12765748	0.002515515	0.268883554	0.179292569	0.05677224	0.352968109	0.000339017	0.046274859	0.027292951	0.432273843	0.012331793	0.523130237	0.762037485	0.011448789	0.051466517	0.156284462	0.043451205	0.141821534	2.05E-05	0.023230728	0.000280437	0.050356979	0.167768135	0.028894028	0.135511759	0.002319208	0.001481304	2.41E-05	0.254519311	0.020361796	0.000264759	0.002599104	0.000329325	0.000742942	0.009333032	2.19E-06	0.001418309	0.001348274
RL31_HUMAN	7.50E-07	0.000182042	0.000828719	7.14E-06	1.37E-05	1.16E-06	0.000154866	0.000218737	0.000823034	0.05384328	0.023667284	0.128452649	0.005827177	0.263093742	0.089249324	0.072071485	0.260119644	0.000627083	0.008385618	0.007865939	0.623927013	0.014021929	0.328176219	0.595535091	0.006003121	0.039496394	0.070267488	0.014846121	0.038142955	8.07E-05	0.00472925	0.000236638	0.044654346	0.113791331	0.010629727	0.098887259	0.000293367	0.000380974	0.000475155	0.202186629	0.005015685	0.001368221	9.82E-05	0.000268674	0.000206662	0.003529325	0.000124801	0.000502756	0.000277308
MDHM_HUMAN	7.89E-07	8.73E-05	0.005371541	7.54E-06	6.04E-06	3.25E-05	0.000520996	0.000752056	0.004832056	0.054902557	0.071463293	0.152461491	0.004655329	0.112047261	0.202013301	0.061048164	0.327680897	0.001319077	0.096781735	0.01708718	0.263682357	0.012811042	0.672866938	0.439295017	0.011346982	0.081505383	0.267982181	0.031533508	0.146977453	0.00016936	0.026531941	0.000666834	0.105631703	0.060953442	0.024763104	0.150037191	0.001342263	0.000466504	0.000607549	0.320804936	0.01547625	0.000347348	0.001608703	0.000175642	0.000312916	0.004538194	0.000240575	0.000774802	0.00056386
PLEC_HUMAN	8.18E-07	0.000134839	0.005626045	4.08E-05	9.38E-05	6.54E-05	0.00038935	0.001307068	0.009957558	0.105179727	0.116345675	0.185878635	0.012214271	0.237774553	0.107263749	0.030528594	0.42982037	0.002307129	0.19809862	0.00708155	0.302789506	0.023774594	0.414012647	0.599590125	0.006078373	0.05783816	0.089473349	0.175052036	0.11858875	6.57E-05	0.086490227	0.000204585	0.035436213	0.221637979	0.167112699	0.190333395	0.003689221	0.001731356	2.68E-05	0.326096175	0.019094675	0.001549153	0.002056182	9.92E-06	0.001326545	0.005825883	3.13E-05	0.001143176	0.000583196
HS90A_HUMAN	9.18E-07	6.37E-05	0.000592372	1.35E-05	0.000153126	1.21E-05	3.39E-05	0.000101691	0.013616453	0.038223272	0.01004315	0.165358915	0.021906893	0.285917909	0.130186739	0.029475729	0.383180788	0.007925508	0.021549121	0.001382409	0.411664635	0.02771819	0.47387499	0.385550376	0.001452834	0.162409278	0.127167834	0.017205913	0.036331589	9.63E-05	0.010625955	0.000407632	0.054565483	0.170830256	0.052386647	0.178469671	0.000198777	0.00145163	0.000313336	0.378920547	0.002638099	0.00066952	0.000128132	1.54E-05	7.93E-05	0.000714335	0.000152627	9.29E-05	0.000176081
NUCL_HUMAN	1.11E-06	0.000571283	0.003385194	5.51E-05	4.78E-05	9.92E-06	0.000528017	0.001654152	0.000973523	0.048607658	0.068348345	0.096381686	0.005382455	0.292821251	0.070405203	0.095684998	0.229116397	0.000224184	0.03525659	0.009447316	0.418749857	0.029290179	0.304441864	0.661198461	0.009462347	0.029551878	0.034660026	0.060774454	0.064416918	8.81E-05	0.019202374	0.000369479	0.023632971	0.23180611	0.045313268	0.086575832	0.002250554	0.001406131	0.00014219	0.276276232	0.015785503	0.004139944	0.001270551	0.000138455	0.001640686	0.009971502	7.04E-05	0.002112167	0.000901737
ROA2_HUMAN	1.22E-06	1.22E-06	0.00042025	9.93E-08	8.33E-07	1.44E-06	2.07E-05	5.36E-05	0.002467281	0.085956446	0.032871165	0.159208193	0.010269711	0.090444451	0.146307099	0.036022471	0.309570745	0.001436266	0.071622334	0.005405266	0.379931471	0.004706429	0.577940373	0.640726166	0.001417352	0.054441946	0.400636077	0.012071817	0.05330866	0.000174884	0.00561083	0.000189175	0.063531033	0.063150877	0.016355578	0.304354646	4.63E-05	4.91E-05	0.000298457	0.186478786	0.001254283	0.000138561	9.89E-05	2.92E-05	7.37E-06	0.000332601	4.99E-05	4.18E-05	1.76E-05
AK1A1_HUMAN	1.26E-06	0.001906683	0.044150191	0.000383665	0.00022259	0.000262585	0.005956832	0.011864305	0.004181306	0.028878495	0.214135765	0.079353341	0.002589112	0.26277762	0.124904573	0.091295542	0.246726549	0.000797938	0.124006402	0.050707206	0.271246855	0.02217462	0.324081433	0.453418906	0.038839567	0.0499927	0.042397811	0.174342036	0.258782849	3.01E-05	0.136173113	0.00054189	0.027488854	0.268148204	0.116783732	0.055429017	0.024609599	0.005270202	5.50E-05	0.393352874	0.106651272	0.003442114	0.016286524	0.000659413	0.008429364	0.044177709	5.85E-05	0.010084441	0.00942287
BIP_HUMAN	1.46E-06	1.98E-05	0.001906355	1.30E-06	2.16E-06	1.87E-06	8.14E-05	0.000318932	0.001584303	0.052014256	0.070063207	0.101125279	0.009502947	0.196887336	0.125454537	0.037267557	0.289701692	0.000584458	0.10476721	0.010350739	0.313248158	0.007148615	0.424239097	0.799733413	0.002346915	0.036450283	0.227561636	0.036240742	0.098325573	5.37E-05	0.016478086	2.80E-05	0.032147564	0.131197176	0.029601573	0.209644702	0.000522489	0.000241701	9.00E-05	0.119307452	0.005469429	0.000797983	0.00061012	4.66E-05	0.000110084	0.002208446	1.68E-05	0.000245295	0.000111453
WDR1_HUMAN	1.67E-06	3.91E-05	0.001116087	1.33E-06	2.31E-06	5.73E-07	0.000177484	0.000450491	0.003976563	0.058905117	0.032405553	0.142738968	0.018873969	0.179723039	0.145025566	0.039822735	0.422204536	0.002952609	0.017632148	0.01345434	1	0.010642479	0.214863198	0.441588546	0.007550213	0.09174844	0.085998671	0.013765485	0.095851569	7.42E-05	0.005820457	0.001428554	0.058194401	0.077460617	0.01758206	0.146022177	0.000204476	0.001438873	0.001134446	0.242591655	0.006009668	9.95E-05	0.000269942	0.000117475	7.25E-05	0.001687259	0.000220635	0.000122171	0.000111365
MYL6_HUMAN	2.02E-06	5.83E-05	0.00727423	1.56E-05	5.67E-05	6.05E-05	0.00029235	0.002185634	0.008702195	0.022544082	0.081108826	0.170150372	0.005704139	0.234506291	0.292183694	0.012052273	0.591742074	0.004178369	0.14414764	0.027899729	0.413882073	0.005718716	0.30904323	0.456023547	0.010746534	0.107371588	0.180975252	0.047313995	0.266810115	5.87E-05	0.054413932	0.000591614	0.022983869	0.090361836	0.072499294	0.183739473	0.002351701	0.003793224	0.000178565	0.217071654	0.01925785	0.000166169	0.002953467	5.50E-05	0.000256044	0.004068442	6.48E-05	0.000244202	0.000328793
PPIA_HUMAN	2.04E-06	8.64E-06	6.87E-05	3.81E-07	2.29E-05	2.88E-07	2.80E-06	2.89E-05	0.008473488	0.045014017	0.006268507	0.121842346	0.027690241	0.284802349	0.083686289	0.027690432	0.32924708	0.005443046	0.022258752	0.000765954	0.487363517	0.019781804	0.27918629	0.400516259	0.000468442	0.117206559	0.122900923	0.010875508	0.028014428	0.000128224	0.004263201	0.000189072	0.029400303	0.11585725	0.028122565	0.133328816	3.26E-05	0.000265261	0.001298319	0.192781032	0.000941225	0.00220012	1.35E-05	4.16E-06	9.16E-06	0.000247738	0.000737502	1.22E-05	1.01E-05
HS71A_HUMAN	2.12E-06	0.000145867	0.00495811	2.16E-05	2.74E-05	1.10E-05	0.000673932	0.000992221	0.001215644	0.082607117	0.072412778	0.107039714	0.003105933	0.242365855	0.046443031	0.039270873	0.198854871	0.00054787	0.093519539	0.019600199	0.375414105	0.005419417	0.338304995	0.741051574	0.004580445	0.023820674	0.077020081	0.06790786	0.064474691	7.76E-06	0.033270559	2.36E-05	0.01855256	0.261709122	0.055635365	0.08762323	0.002562699	0.000225439	2.40E-05	0.163881779	0.013888258	0.004117754	0.000788931	0.00011448	0.000864279	0.008444035	1.54E-05	0.001330426	0.000838546
HNRPM_HUMAN	2.30E-06	4.22E-05	0.002365476	1.01E-05	9.80E-06	2.10E-05	0.000438409	0.000216146	0.002103359	0.197100117	0.048331369	0.208501501	0.008166316	0.120117338	0.073976612	0.040889355	0.205478868	0.000894331	0.103823683	0.015748651	0.366876812	0.007020046	0.561983095	0.65905209	0.00611893	0.021080222	0.119653492	0.049118621	0.048622508	8.45E-05	0.018426388	0.000157181	0.058920862	0.118652975	0.04056657	0.20926805	0.000659159	0.00020314	8.02E-05	0.219827912	0.005456533	0.000490255	0.000402873	8.63E-05	0.000333525	0.003038167	1.35E-05	0.000911463	0.000343725
PYGB_HUMAN	2.98E-06	0.000540775	0.001513482	0.000105429	0.000541859	4.65E-05	0.000181959	0.00033082	0.005382499	0.036260801	0.022196695	0.100142008	0.014675789	0.386701167	0.065812439	0.031599149	0.246464937	0.004105411	0.019038562	0.004541826	0.259481628	0.012910289	0.215213304	0.4418261	0.003349185	0.042097975	0.037362817	0.039217037	0.033513623	5.75E-05	0.022878772	1.33E-05	0.023258841	0.234684632	0.038151079	0.137696782	0.001789895	0.001739041	0.000200313	0.11710314	0.007851313	0.00952322	0.000178637	0.000233077	0.001137853	0.005903387	0.000161477	0.001034812	0.000796056
FBLN5_HUMAN	3.05E-06	0.000524464	0.004815856	4.52E-05	0.00012302	4.34E-05	0.000387946	0.001221879	0.014921549	0.047989849	0.048837509	0.184286296	0.011377436	0.522697915	0.126982625	0.029229331	0.456065919	0.003471728	0.074833297	0.005481668	0.253415673	0.066129662	0.430370999	0.348633135	0.006266177	0.129850874	0.08563113	0.105442361	0.120797906	5.17E-05	0.051865925	0.000434896	0.064435852	0.14761249	0.07220999	0.073396087	0.003504711	0.002776519	0.000374361	0.276052596	0.024035427	0.003192703	0.001594376	3.20E-05	0.001260378	0.007798584	0.000408683	0.001154214	0.000985099
H2AY_HUMAN	3.36E-06	8.26E-05	0.002749148	7.95E-06	2.73E-06	4.01E-06	0.000275632	0.000810939	0.000246899	0.085846559	0.112191854	0.139850431	0.003537277	0.173164929	0.091978848	0.052765605	0.252285922	0.000128927	0.061851499	0.020317942	0.441588546	0.005473593	0.404379935	1	0.004645962	0.013666942	0.165207638	0.045267401	0.06829903	5.74E-05	0.013328559	6.01E-05	0.029680715	0.137769689	0.019332453	0.198395946	0.000781474	0.000139072	1.68E-05	0.121673538	0.006636348	0.000427163	0.000727694	0.000212017	0.000359538	0.0041924	1.14E-06	0.000884158	0.000302053
NONO_HUMAN	3.41E-06	8.34E-06	0.000469832	5.07E-06	4.79E-05	1.51E-05	4.70E-05	8.29E-05	0.002239404	0.179891872	0.023549885	0.272376294	0.00920632	0.220656699	0.050622174	0.027314705	0.191107425	0.002354069	0.085026465	0.008113466	0.364680461	0.003360523	0.534576434	0.717018096	0.000659243	0.017610524	0.178570172	0.042396595	0.016124106	3.45E-05	0.014025275	5.04E-06	0.019202937	0.1916493	0.036814707	0.289655734	0.000216078	6.93E-06	1.15E-05	0.147783211	0.001130748	0.001241879	3.66E-05	3.67E-05	8.91E-05	0.000627944	3.26E-06	0.000296909	0.000122238
CAP1_HUMAN	3.45E-06	0.000671391	0.008996796	1.30E-05	1.22E-06	2.68E-06	0.001629208	0.001758384	0.000708786	0.006081114	0.062468563	0.0274014	0.003806694	0.126777386	0.246924279	0.084928779	0.249556743	0.000293902	0.008733177	0.043779756	0.365115459	0.008576572	0.225544019	0.368647294	0.034356907	0.082303086	0.109315353	0.003687155	0.243210715	0.000111915	0.004017334	0.001786299	0.117506771	0.040018397	0.002138877	0.059538249	0.001662261	0.005981807	0.004115527	0.120018758	0.029300252	0.000595923	0.002884983	0.002844332	0.000513717	0.016548923	0.000610159	0.001137926	0.001355529
K1C18_HUMAN	3.61E-06	0.000161334	0.001504573	6.84E-06	1.16E-05	1.94E-06	0.000379365	6.75E-05	0.004207112	0.058907048	0.014948054	0.054581095	0.020475653	0.169034951	0.063704844	0.031808197	0.199133882	0.002026124	0.02263703	0.007397027	0.381345592	0.010961654	0.184964358	0.386836664	0.008136726	0.052072577	0.035905844	0.014172688	0.065341746	8.78E-05	0.00844701	0.000144399	0.066564663	0.087202575	0.02021838	0.066099906	0.000572682	0.00210458	0.002696866	0.101578258	0.008261844	0.00413401	0.000162761	0.000192669	0.000267426	0.00610489	0.000962668	0.000393074	0.000255418
PGK1_HUMAN	3.84E-06	0.001715805	0.013115574	0.000725596	0.002035458	0.00113744	0.002144334	0.009173621	0.050143139	0.029919548	0.068884071	0.15273116	0.017820199	0.211736753	0.193007596	0.096771072	0.369824796	0.01412969	0.063780496	0.006711204	0.242591655	0.101189288	0.288064989	0.121673538	0.027458758	0.205856763	0.036451747	0.134338666	0.141495556	0.000746521	0.099030885	0.011151116	0.05012106	0.141293994	0.170024824	0.090531256	0.011826271	0.013620284	0.001241854	1	0.052126192	0.002486538	0.009495947	0.000194546	0.00578624	0.010103283	0.001903661	0.004849527	0.005455511
LASP1_HUMAN	3.88E-06	4.75E-05	0.009423385	2.51E-06	1.19E-06	6.99E-06	0.000781158	0.001392184	0.006994735	0.037924202	0.149459826	0.057132099	0.01097671	0.097395143	0.182361995	0.031360347	0.393707632	0.00234799	0.118137501	0.020542504	0.288064073	0.006149372	0.304159633	0.437030725	0.006827617	0.117253587	0.316294854	0.036346749	0.265671989	3.09E-05	0.029633172	0.000409489	0.10770567	0.078761815	0.027671445	0.13881636	0.002191901	0.001316281	0.000455741	0.143971952	0.022920264	0.000355835	0.003013503	0.000223032	0.000288968	0.00553131	0.000140899	0.000409375	0.000565717
ATPO_HUMAN	4.24E-06	0.000705236	0.00327052	0.00013632	0.000668017	0.000237899	0.000243631	0.002912682	0.091931825	0.004940449	0.027351771	0.060022449	0.099744849	0.188327307	0.4198127	0.070006449	0.540797841	0.02370747	0.035647754	0.001594247	0.2302263	0.14843679	0.125271822	0.077408304	0.023321455	0.410140172	0.034965917	0.034448817	0.274479421	0.003192333	0.03666389	0.016343106	0.063847627	0.045582567	0.089231168	0.128434577	0.002742437	0.049561912	0.019346971	0.542894452	0.027868668	0.001739266	0.005998908	6.45E-05	0.001102428	0.003466274	0.014478664	0.000500275	0.000562641
EMIL1_HUMAN	4.48E-06	0.00012759	0.000131181	2.64E-05	0.000261561	4.57E-05	4.51E-06	0.000476267	0.00987011	0.076093994	0.032525595	0.243864171	0.057241059	0.414498087	0.142619658	0.083010489	0.352452716	0.003307637	0.049404328	0.000729138	0.26246895	0.093225766	0.269392621	0.377080415	0.00209192	0.035643078	0.065179043	0.102135712	0.035317526	0.001786842	0.016555371	0.000521834	0.017822643	0.09607485	0.046650921	0.341623038	0.000381528	0.00085213	0.000810882	0.2166144	0.002329393	0.003401102	0.000271247	1.26E-05	0.000468655	0.000607377	0.00055487	0.000584248	5.70E-05
EF2_HUMAN	4.51E-06	0.003954165	0.030663794	0.00048808	0.000149338	0.000130629	0.004955025	0.015979273	0.000356777	0.008205256	0.228462034	0.03225539	0.001076568	0.191786426	0.135997445	0.180325064	0.188758187	7.72E-05	0.026160818	0.049846819	0.354249829	0.019376724	0.136893595	0.493162111	0.06114931	0.02115461	0.025977796	0.074526409	0.232132521	0.000312916	0.05294874	0.001048859	0.012352273	0.139197905	0.031609582	0.031409789	0.017221206	0.005345371	0.000395412	0.218957126	0.092895957	0.004447509	0.015194509	0.002909754	0.007798214	0.054328725	0.000246187	0.010862147	0.00713014
G3P_HUMAN	4.62E-06	0.00033889	0.006728376	8.68E-06	3.03E-07	1.12E-06	0.000829221	0.001538424	0.000450678	0.010466614	0.092075609	0.037988072	0.004490074	0.104666461	0.214011456	0.054620218	0.326197719	0.000179393	0.01631808	0.032652846	0.49043235	0.006577175	0.211470899	0.587834393	0.021318465	0.059948865	0.123195983	0.006350608	0.230281919	0.000131784	0.005765321	0.001050111	0.077213897	0.053679219	0.005628659	0.094724299	0.001012468	0.00452504	0.001369508	0.109700064	0.019760189	0.000155736	0.002579261	0.001019589	0.000320941	0.010620211	0.000159307	0.000521759	0.000472255
H4_HUMAN	4.70E-06	2.18E-06	0.000142123	3.77E-06	0.00018463	1.64E-05	2.71E-06	4.87E-05	0.009492209	0.104987615	0.011047503	0.263597146	0.021786124	0.325993815	0.071881179	0.010933542	0.30054914	0.007767064	0.100184768	0.001613437	0.336033452	0.00822842	0.422566376	0.550080776	0.000159898	0.051913206	0.178124297	0.04176721	0.017521753	6.48E-05	0.015125599	2.27E-05	0.01083154	0.206543384	0.084961255	0.317695886	9.83E-05	0.000101239	2.62E-05	0.171345504	0.000505398	0.001434207	2.77E-05	8.50E-07	2.26E-05	0.000126482	1.54E-05	3.49E-05	2.15E-05
MYH9_HUMAN	5.07E-06	1.77E-05	0.000825163	1.35E-05	0.000145188	2.16E-05	2.02E-05	0.000787098	0.012867942	0.038289312	0.039529034	0.139240846	0.021079187	0.221453783	0.10200586	0.013655338	0.441369186	0.005814213	0.132909697	0.002251329	0.341313309	0.012781297	0.25943266	0.499816471	0.000729468	0.102536819	0.124740261	0.047840364	0.066190818	0.000105469	0.02921024	0.00030836	0.011244693	0.233651957	0.136983871	0.265044399	0.000592583	0.001524261	8.56E-05	0.245853655	0.003430331	0.001339691	0.000596251	6.50E-07	0.00015194	0.000614212	8.49E-05	5.54E-05	4.54E-05
TINAL_HUMAN	5.35E-06	0.001271595	0.010115285	0.000115624	0.000164769	2.44E-05	0.002176714	0.002691628	0.003766761	0.016049476	0.050052322	0.03086511	0.00485063	0.313279883	0.046430351	0.05967912	0.15389926	0.001699152	0.027299773	0.019302209	0.200957871	0.011021553	0.209956909	0.334952414	0.007070918	0.077276502	0.041521995	0.030971238	0.082524828	2.60E-06	0.024620634	9.22E-05	0.04082897	0.313186363	0.026362297	0.037087488	0.007749709	0.002208405	0.000432497	0.146571762	0.035644171	0.020580044	0.001761033	0.000900512	0.003196525	0.022657495	0.000388657	0.003139039	0.004474013
COFA1_HUMAN	5.66E-06	0.001701551	0.00962726	0.00031095	0.001308216	0.000123668	0.001268632	0.004284577	0.044315049	0.004936905	0.026505276	0.035136441	0.032129897	0.449204286	0.111343522	0.044015055	0.303839454	0.018864463	0.022185194	0.005722923	0.250131613	0.052022465	0.121788164	0.133976651	0.00874097	0.311284275	0.021018697	0.043536373	0.139798192	3.55E-05	0.049495193	0.001260761	0.032733156	0.299870811	0.100162604	0.041673684	0.009009446	0.021426695	0.001917841	0.342209862	0.044747699	0.012549908	0.003914636	0.000250358	0.003143604	0.012835989	0.002414915	0.001555069	0.00430132
RL12_HUMAN	5.98E-06	0.000272077	0.007842592	0.000120685	0.00033155	0.000119594	0.000518471	0.003635128	0.015615142	0.058847597	0.124085602	0.11861241	0.019558327	0.321260716	0.089667577	0.0247062	0.384063195	0.003724722	0.221426517	0.006159913	0.252889898	0.034356339	0.239907312	0.468017446	0.004429603	0.071787485	0.056572461	0.226223067	0.133047813	6.19E-05	0.106084748	0.000348938	0.015385745	0.321203938	0.257593971	0.146536381	0.006824101	0.004806056	2.53E-05	0.277676554	0.024620432	0.003461292	0.004799583	8.11E-06	0.002377819	0.006721326	4.62E-05	0.001418993	0.000997418
CNDP2_HUMAN	6.18E-06	0.000251429	0.00459704	8.30E-06	2.60E-07	2.69E-06	0.000521457	0.001571541	0.000476239	0.019656309	0.137561712	0.033571999	0.010758282	0.086627605	0.181298305	0.107906139	0.221379707	7.68E-05	0.044547166	0.020317101	0.241603053	0.012560519	0.255186782	0.616591571	0.013699366	0.02902838	0.145557993	0.016663584	0.186845756	0.00042549	0.007033852	0.000584319	0.071841022	0.058760494	0.006533895	0.172920911	0.001167545	0.002027019	0.001299901	0.091839594	0.014792536	0.000692523	0.00329568	0.000745538	0.000590837	0.007978515	0.000177375	0.001121763	0.000375458
H1X_HUMAN	6.40E-06	0.000254784	0.00841215	8.56E-05	7.31E-05	5.28E-05	0.001649732	0.000845756	0.001114668	0.090207434	0.068629958	0.07954771	0.004870006	0.135483796	0.043422685	0.043846921	0.122678708	0.000888833	0.071145464	0.031254842	0.342487848	0.002409635	0.273890605	0.668131553	0.008075188	0.012497106	0.060854443	0.055401189	0.055174016	2.55E-05	0.035169039	1.31E-05	0.019396367	0.231887254	0.050481708	0.104517527	0.003205395	0.000375451	2.35E-05	0.125554357	0.014160065	0.002404015	0.001143942	0.000571673	0.001265907	0.010913416	6.97E-06	0.002540784	0.001917145
NPM_HUMAN	6.67E-06	0.000470245	0.00584539	5.78E-05	1.54E-05	2.40E-05	0.000736645	0.002867774	4.88E-05	0.030502	0.155664583	0.06252701	0.00158324	0.133391653	0.104195607	0.126172733	0.150170903	2.57E-05	0.03985373	0.033010509	0.310507773	0.005172416	0.250896777	0.852570186	0.013197838	0.005856789	0.106737341	0.039454196	0.088100218	0.000320759	0.015807187	8.70E-05	0.012690928	0.106553317	0.011010122	0.125877686	0.002425016	0.000235664	9.09E-05	0.094291113	0.014482201	0.001756945	0.002457515	0.001383726	0.001239407	0.011395673	1.65E-05	0.003162476	0.00101784
PRDX1_HUMAN	7.01E-06	1.43E-06	4.75E-05	8.67E-07	7.71E-05	4.29E-06	1.37E-06	4.52E-07	0.018036102	0.09568215	0.004252722	0.134794957	0.05180865	0.161475604	0.065031971	0.009345846	0.275260968	0.01568308	0.040599034	0.000315584	0.265313151	0.007494722	0.341771847	0.394451796	8.78E-05	0.091270708	0.22248584	0.012017411	0.013816595	0.000149667	0.006631783	9.70E-06	0.047911142	0.110984988	0.038895346	0.272078949	1.60E-05	0.000122902	0.000476883	0.103068382	0.000238629	0.001550713	1.70E-06	3.68E-06	3.36E-06	7.32E-05	0.000256452	5.46E-06	7.18E-06
PDCD6_HUMAN	7.12E-06	8.60E-05	0.003889706	4.56E-05	0.000160134	0.000266201	0.00039605	0.000381452	0.00857557	0.133971064	0.035047152	0.441234369	0.004156148	0.203218635	0.154548593	0.019904261	0.312881027	0.004939681	0.108502847	0.015141257	0.214863198	0.010989265	1	0.404379935	0.004397027	0.059291342	0.339186263	0.056922429	0.050879631	9.59E-05	0.034457832	0.000278128	0.085612771	0.081937563	0.040532493	0.230004616	0.001115707	0.000193449	3.35E-05	0.288064989	0.006047876	0.000141275	0.000650117	0.000131651	0.000309118	0.00194489	1.15E-05	0.000965109	0.000941828
CLH1_HUMAN	7.95E-06	0.001037079	0.025089337	4.60E-05	7.74E-07	8.71E-06	0.004659352	0.004280129	0.001028304	0.01037927	0.175793519	0.016068662	0.008813768	0.064500885	0.250677277	0.106501911	0.245513485	0.000206996	0.019898601	0.049157218	0.396463906	0.014866466	0.164181177	0.405305692	0.058803313	0.068763688	0.081969421	0.014246481	0.400205546	0.000255433	0.010978437	0.003995885	0.134664587	0.047647351	0.009299712	0.063401167	0.00409135	0.015984493	0.002422014	0.151701116	0.056449561	0.000135904	0.012838752	0.002910689	0.001468026	0.02689605	0.000260883	0.002607051	0.002744175
AHNK_HUMAN	8.24E-06	0.000658204	0.003291978	0.000250501	0.001174599	0.000130981	0.000329726	0.002368562	0.045488856	0.033544419	0.044031537	0.079419083	0.038728602	0.301183021	0.059076411	0.032803235	0.376458857	0.012558299	0.070503676	0.000546129	0.21924013	0.086185463	0.190624298	0.236566012	0.002052006	0.210344238	0.031314386	0.119201903	0.062630828	0.000137851	0.065797594	0.001265988	0.02967604	0.383793458	0.257809952	0.09209714	0.004728763	0.008650779	0.00032072	0.466171416	0.018028075	0.010202557	0.002146205	4.37E-06	0.002649788	0.004340935	0.000921495	0.000870686	0.001093491
RL8_HUMAN	8.90E-06	3.24E-07	6.55E-06	8.46E-07	0.000119174	1.91E-05	5.25E-09	2.03E-06	0.018632238	0.095160087	0.004545485	0.284652406	0.067308285	0.174420027	0.135429393	0.012145588	0.361417712	0.016512151	0.060860452	0.000344573	0.306131272	0.011293427	0.3279674	0.376956036	0.000165303	0.058106782	0.24414739	0.017412716	0.016964243	0.001314145	0.007847688	4.94E-05	0.019069969	0.051348858	0.039262373	0.513223	3.83E-06	8.60E-05	0.000893854	0.117843289	8.04E-05	0.000443586	2.70E-06	9.45E-07	9.08E-07	7.85E-06	0.000446659	2.44E-06	2.19E-07
CAPG_HUMAN	9.24E-06	0.000495644	0.013775738	0.000156265	4.83E-05	0.0002658	0.00287796	0.003348871	0.000242091	0.128893884	0.176878783	0.197198627	0.000967961	0.095955366	0.10696765	0.085197058	0.156084609	0.000160199	0.091276482	0.08065911	0.339409652	0.003171227	0.399451862	0.688409219	0.031968875	0.003960128	0.106901641	0.091803766	0.091706214	0.000292522	0.043588476	0.000223942	0.025047172	0.074268066	0.022487906	0.151835612	0.005008289	0.000177594	2.96E-05	0.158534923	0.023071791	0.000396195	0.003465867	0.001904655	0.002383564	0.015583838	4.30E-06	0.007423213	0.002739717
CBR1_HUMAN	9.45E-06	1.16E-05	0.00350463	1.25E-05	0.00010979	5.77E-05	0.000324126	0.000155703	0.010494462	0.108020689	0.017704294	0.255362505	0.007105338	0.238068646	0.066468756	0.003293991	0.263463062	0.012858965	0.134952079	0.028049533	0.357390585	0.000618986	0.481946162	0.485287723	0.00117885	0.06247308	0.217998053	0.031204316	0.048508235	5.46E-07	0.03811621	2.68E-06	0.028320731	0.205746057	0.064790941	0.189408232	0.000901987	0.000151409	9.54E-06	0.119221094	0.004325417	0.000465739	0.00016265	6.02E-05	9.13E-05	0.001613898	3.39E-06	0.000167125	0.000483704
ATPB_HUMAN	1.08E-05	5.82E-06	1.31E-05	3.90E-06	0.000317976	3.54E-05	7.15E-09	5.16E-05	0.056825219	0.018066328	0.006226661	0.109215086	0.194030196	0.171320105	0.279178958	0.036899274	0.423267289	0.031205906	0.035265538	5.87E-05	0.205916122	0.055683303	0.169063131	0.158776506	0.000442517	0.18165174	0.177709497	0.013866721	0.045925434	0.004731712	0.006762155	0.001185573	0.026089946	0.038562146	0.039467521	0.486262455	1.94E-05	0.00230973	0.007841512	0.183935725	0.000372067	0.00103734	9.46E-05	3.06E-06	7.18E-06	1.12E-05	0.004628294	4.65E-06	1.34E-06
CH10_HUMAN	1.18E-05	1.74E-06	8.44E-05	2.72E-06	5.92E-05	8.75E-06	5.62E-06	3.82E-05	0.013408991	0.156906963	0.01378922	0.175066428	0.045505397	0.132655447	0.048894622	0.016178623	0.254325229	0.006073811	0.12099305	0.000471214	0.251909326	0.016393108	0.408954096	0.463464159	0.00013026	0.06696334	0.15858422	0.032706722	0.015169177	0.00020638	0.00808624	0.000271348	0.034756715	0.178351035	0.088260004	0.359434021	5.31E-05	0.00024968	0.000159024	0.215178623	0.000370721	0.001440674	4.75E-05	1.36E-07	3.55E-05	8.26E-05	8.32E-05	3.05E-05	9.09E-06
ANXA4_HUMAN	1.18E-05	0.000659945	0.012150946	1.44E-05	2.18E-07	4.04E-06	0.002095774	0.002930521	0.000500391	0.00646477	0.13108369	0.020700307	0.003243715	0.056867195	0.249351579	0.076804154	0.285260159	0.000238143	0.0112671	0.052859116	0.404383663	0.004371391	0.13508263	0.389368206	0.041119086	0.06217362	0.143561704	0.004438292	0.33387347	0.00031362	0.006532668	0.001837814	0.107176607	0.02134399	0.001706457	0.058733378	0.002083314	0.00434918	0.005117527	0.076332718	0.0370857	0.000256676	0.00441687	0.004003955	0.000551566	0.018753235	0.000997512	0.001037984	0.001015357
DYHC1_HUMAN	1.25E-05	0.003764866	0.046449662	0.000853065	0.000448876	0.000529922	0.008236481	0.027554771	0.012299706	0.0146496	0.222165162	0.052691501	0.006696534	0.160972591	0.171344159	0.076797166	0.343899866	0.00171026	0.096924619	0.032730138	0.281866511	0.05954187	0.137563179	0.214626181	0.074489682	0.114500247	0.016427945	0.144587077	0.399528068	0.000349706	0.113518296	0.012973533	0.03645735	0.143391045	0.152838644	0.040459294	0.029565503	0.040345594	0.001074963	0.517249142	0.145121368	0.002458578	0.036544299	0.000524528	0.012746615	0.046158038	0.000996233	0.008730864	0.008072144
LMNB2_HUMAN	1.31E-05	9.36E-05	0.000971528	1.26E-05	3.11E-05	4.23E-06	0.000102325	0.000215006	0.002412053	0.090298386	0.051650417	0.07561953	0.018064268	0.209157236	0.038449204	0.036336539	0.198689898	0.001134217	0.053709582	0.002438728	0.251484385	0.013908734	0.246034262	0.648995315	0.00075627	0.026090988	0.109528562	0.055969699	0.030892058	7.94E-05	0.014830798	1.13E-05	0.029297662	0.197622977	0.036745393	0.139077376	0.000668891	0.000172107	8.50E-05	0.079904734	0.003723892	0.005075739	0.000216335	5.80E-05	0.000383031	0.002429769	5.41E-05	0.000502288	0.000205185
HS90B_HUMAN	1.39E-05	3.99E-05	0.00327136	4.04E-05	0.000200006	9.80E-05	0.000207845	0.002201094	0.019444793	0.115525167	0.09607887	0.17952239	0.026708446	0.255492959	0.055062929	0.018283992	0.303646478	0.006927633	0.358167743	0.006438329	0.207167618	0.014647242	0.32236175	0.464969325	0.000719965	0.059428521	0.126530627	0.191019541	0.070048872	2.71E-05	0.082414388	8.35E-05	0.014740899	0.359037263	0.20432561	0.271425341	0.003285284	0.00051525	9.59E-06	0.218506588	0.008888413	0.003332269	0.001775015	2.58E-06	0.001061792	0.001766909	2.50E-05	0.000683267	0.00042942
TCP4_HUMAN	1.42E-05	0.000365352	0.002092172	1.93E-05	5.44E-06	3.12E-06	0.000359801	0.000565541	8.74E-05	0.02511491	0.043751259	0.061602739	0.002567566	0.148582829	0.086570946	0.094986548	0.143041027	0.000126119	0.007160197	0.018133353	0.428766814	0.006020431	0.257799192	0.657384568	0.006435613	0.015139817	0.136333481	0.00841042	0.046517219	0.000256089	0.003720349	7.82E-05	0.028491686	0.069807369	0.00281562	0.072531695	0.000436227	9.64E-05	0.000497501	0.075848567	0.005762778	0.000929589	0.000423229	0.001628438	0.000234122	0.005404379	9.70E-05	0.00095946	0.000547873
SEPT2_HUMAN	1.51E-05	0.001990022	0.062844142	0.000571523	0.000166402	0.000473062	0.011121719	0.012372922	0.003811479	0.011910614	0.195665316	0.025307185	0.002926381	0.059602141	0.191266464	0.098561834	0.16336065	0.00078428	0.079220341	0.054754511	0.184951647	0.01540995	0.265687313	0.284295066	0.060451477	0.071477664	0.082222717	0.050628133	0.318704556	0.000286922	0.059559266	0.004838496	0.061770203	0.106443076	0.062378263	0.049329073	0.017708624	0.014598987	0.000462464	0.350743223	0.092138723	0.000640991	0.033271187	0.002390917	0.005358496	0.037226802	0.000147592	0.008340062	0.011522736
HNRPU_HUMAN	1.52E-05	0.001532091	0.034245285	0.000122413	3.05E-06	5.52E-05	0.00570474	0.008990058	7.20E-05	0.014997718	0.286716706	0.036522386	0.000524348	0.077440939	0.186526611	0.129497804	0.169802187	1.20E-05	0.042401482	0.095325797	0.263625191	0.00656434	0.289606114	0.616162614	0.052215218	0.016827303	0.148576225	0.030490848	0.283008265	0.000249121	0.021885736	0.001066195	0.054944885	0.054763542	0.006841445	0.057237434	0.007931592	0.00193747	0.000334577	0.119042879	0.060074376	0.000377978	0.015168791	0.004750937	0.002786939	0.037466148	4.14E-05	0.006997994	0.004672941
PRDX5_HUMAN	1.74E-05	0.001038923	0.002211644	0.000153962	0.000348763	3.43E-05	0.000217628	0.001189688	0.001585797	0.015175278	0.042359467	0.050701995	0.007057349	0.345177978	0.067954578	0.063510812	0.188005533	0.000742245	0.015204969	0.002772839	0.187260349	0.03126188	0.213345894	0.475814879	0.002557489	0.037263283	0.067945626	0.038023909	0.037384988	0.00022201	0.014144018	9.14E-05	0.016952342	0.198149371	0.025989505	0.072563936	0.002006429	0.001294654	0.000198421	0.108578418	0.008802247	0.009699155	0.000913456	0.000353726	0.001298245	0.006602501	0.000164669	0.001520008	0.001065074
IF4H_HUMAN	1.74E-05	3.96E-05	0.0068224	2.74E-05	3.16E-05	3.28E-05	0.001392849	0.001590133	0.001641068	0.096438606	0.0791713	0.061673337	0.004603566	0.075808308	0.037883487	0.028999345	0.122783581	0.001142291	0.15756744	0.032381237	0.374401401	0.001116375	0.198367456	0.560273199	0.004952044	0.019182612	0.086884194	0.046809628	0.068227624	2.49E-05	0.027601689	0.00017271	0.011305714	0.201040714	0.073468317	0.100813008	0.002340584	0.000316543	4.74E-05	0.141152536	0.010390453	0.002006679	0.001669964	0.000185816	0.000549766	0.005149284	1.61E-05	0.00097885	0.000794567
BCAM_HUMAN	1.84E-05	5.67E-05	0.00023808	2.01E-06	2.88E-05	1.02E-05	1.92E-05	9.56E-05	0.015247112	0.038224461	0.007261733	0.246263931	0.037359353	0.328694152	0.25521939	0.013182623	0.503334554	0.010982692	0.01665874	0.006029677	0.375084122	0.023134368	0.265350217	0.205984635	0.004121362	0.133049795	0.156689448	0.008351404	0.079331694	0.000427722	0.003925563	0.001145074	0.095040173	0.018943356	0.005562173	0.203073452	8.15E-05	0.002206326	0.006206507	0.093851871	0.002368118	0.000251342	7.63E-05	0.000120087	2.65E-05	0.000581971	0.001739767	4.75E-05	3.31E-05
TERA_HUMAN	1.92E-05	0.000217501	0.023448152	6.75E-05	6.76E-05	0.000182115	0.002799571	0.00254972	0.051354606	0.024666535	0.077858017	0.046656766	0.040640756	0.080545329	0.223906222	0.023335101	0.315519378	0.014954231	0.163634645	0.019145395	0.172454706	0.020918509	0.28260062	0.158728806	0.014921452	0.275884621	0.163420729	0.043111814	0.349328857	0.000122325	0.059316687	0.003163529	0.149024107	0.084526992	0.094699463	0.113039315	0.005681139	0.015880845	0.001767905	0.288392591	0.041253677	0.000251365	0.01204182	0.000214997	0.000948862	0.007398947	0.000733006	0.000918497	0.002488364
PEBP1_HUMAN	2.06E-05	0.000358531	0.005660163	0.000473662	0.004361539	0.000974847	0.000545003	0.00166024	0.116945891	0.091930343	0.031456204	0.22261261	0.040975092	0.399503245	0.048470766	0.00845213	0.35070394	0.060754355	0.174049738	0.002094738	0.154452763	0.031690567	0.285466832	0.173955765	0.000908534	0.186082995	0.064337667	0.23340809	0.0427044	2.27E-05	0.179991292	0.000115574	0.024907089	0.449311141	0.390864337	0.148210171	0.008356254	0.002698725	2.71E-05	0.362908705	0.015991274	0.008316914	0.001309971	7.84E-06	0.002820408	0.003020844	0.0002554	0.00126662	0.002631981
HNRPK_HUMAN	2.24E-05	0.001386604	0.005089296	0.000358673	0.000353718	0.000104937	0.001142515	0.002135622	0.000514335	0.039932365	0.04350514	0.093134827	0.002665913	0.249477692	0.047206151	0.051939478	0.136783436	0.00033141	0.02482283	0.018115811	0.341988088	0.012390717	0.195363438	0.55955794	0.012110133	0.011404459	0.020904709	0.047215683	0.039025533	0.000197223	0.021430729	0.00021411	0.008411253	0.193755427	0.041163154	0.061120254	0.003369836	0.001731505	0.000103742	0.139610999	0.013844391	0.004697441	0.001501263	0.000595383	0.002513257	0.013754304	5.31E-05	0.003512594	0.001852107
XRCC6_HUMAN	2.25E-05	0.003817354	0.018269767	0.000667535	0.000189434	0.000161815	0.004315953	0.011424655	6.16E-05	0.028057026	0.181954377	0.057938694	0.000672263	0.205714791	0.054504166	0.145382997	0.1089239	1.94E-05	0.030806356	0.051599643	0.283742666	0.01260529	0.179138956	0.655548537	0.030989043	0.004754621	0.023310439	0.0860422	0.083210581	0.000221904	0.035400465	0.000287279	0.008309989	0.192734428	0.024298046	0.044734005	0.012592671	0.001277268	6.35E-05	0.132294814	0.046042602	0.006737583	0.007509334	0.002794796	0.00901422	0.042654332	3.52E-05	0.014294081	0.006371997
CO4A1_HUMAN	2.55E-05	0.00042418	0.002976714	5.42E-05	0.000335768	1.31E-05	0.000826108	0.001373512	0.04792528	0.013011467	0.01215492	0.018895739	0.082918981	0.274901207	0.051053104	0.031855393	0.199059893	0.027941932	0.016395118	0.004269567	0.300309554	0.026068208	0.064597814	0.103795634	0.00267845	0.298378526	0.022171521	0.016145475	0.079342363	1.62E-05	0.012761276	0.001165175	0.04957359	0.244858922	0.048274466	0.045711082	0.002591963	0.011203101	0.005344348	0.171798361	0.016634732	0.014439326	0.000935773	0.000226335	0.000958562	0.004691257	0.004190511	0.000436164	0.001543242
AL7A1_HUMAN	2.77E-05	0.000154773	0.001007029	0.000106367	0.000714634	0.000106939	4.62E-05	0.001387551	0.009388101	0.033447405	0.014878662	0.267724581	0.010368944	0.509287819	0.077760702	0.014812826	0.302205434	0.005828603	0.071626017	0.004021689	0.325196794	0.026399546	0.36551026	0.400777233	0.000729011	0.077173115	0.091566654	0.051852385	0.0299861	0.000105507	0.026324581	0.00032492	0.005425415	0.26870878	0.109244374	0.148333952	0.000828074	0.00087718	3.98E-05	0.270758643	0.003068294	0.001606695	0.000636246	5.26E-06	0.000330462	0.000839558	5.48E-05	0.000259656	0.000283931
MOES_HUMAN	2.82E-05	0.000245371	0.002609378	5.89E-05	8.77E-05	0.000142716	0.001187594	0.000625215	0.015860871	0.140013143	0.046978483	0.150877133	0.021454938	0.038865938	0.139890701	0.024730313	0.401839191	0.008650513	0.024140199	0.008150686	0.429930924	0.014620399	0.155123034	0.17266859	0.024605863	0.088591961	0.065686552	0.025272383	0.086056337	0.001157714	0.012701499	0.010538361	0.187537593	0.017856096	0.023378364	0.148898881	0.000978366	0.00656753	0.004499822	0.230016793	0.011318452	0.000176676	0.000732058	0.000487068	0.000666157	0.00378798	0.001719672	0.000728446	0.000440684
HNRPD_HUMAN	3.07E-05	2.29E-05	0.000675437	2.03E-06	1.89E-06	4.87E-07	0.000168595	0.000115891	0.000332855	0.083300051	0.028002462	0.086746519	0.00490943	0.098554655	0.053481625	0.023358142	0.175552968	0.000532897	0.016660952	0.009966801	0.446623514	0.00217107	0.320196089	0.668842991	0.001069524	0.028801675	0.236976922	0.005411217	0.022400262	3.43E-05	0.001069828	0.000214049	0.060401293	0.092402353	0.005377252	0.147739125	6.74E-05	0.000101161	0.000111531	0.071632256	0.001084995	0.000285287	7.63E-05	0.000326129	3.20E-05	0.001007549	4.97E-06	0.000133049	0.00012068
RS16_HUMAN	3.12E-05	0.000137127	0.000994806	6.28E-05	0.000217055	1.96E-05	0.000225989	0.000384396	0.002429192	0.038848035	0.013955263	0.040472215	0.019693314	0.159356012	0.036394692	0.038836012	0.096168273	0.001734372	0.032296463	0.004257398	0.270558788	0.009780867	0.156158442	0.411816441	0.001796551	0.027852667	0.036813915	0.017187254	0.021130698	0.000183273	0.005730438	0.000268809	0.009853807	0.221607277	0.047997919	0.106246157	0.000545168	0.001606853	0.000355607	0.120170455	0.002465489	0.005914266	0.000431981	0.000121543	0.000357532	0.002015678	0.00011153	0.000507551	0.000373313
COGA1_HUMAN	3.22E-05	0.006045818	0.060204576	0.002447463	0.001589598	0.002874569	0.010502025	0.033649513	0.005807537	0.036517115	0.373689926	0.077461073	0.007769383	0.193908506	0.146831558	0.183147452	0.141302089	0.00092547	0.176906058	0.056034658	0.106436174	0.053585222	0.181142491	0.257859997	0.074958321	0.012804839	0.023144888	0.4339599	0.25180884	0.001220449	0.214777991	0.001794475	0.013946173	0.142521768	0.121921802	0.086741051	0.054685665	0.009300008	0.000193008	0.267884549	0.13618395	0.00640916	0.047962405	0.002630604	0.029310512	0.057792081	0.000222667	0.040199729	0.019853353
MYH11_HUMAN	3.26E-05	0.000591916	0.005436162	0.000248442	0.001406977	0.001030052	0.000390221	0.002150647	0.038129058	0.024725612	0.038022873	0.307185793	0.010760584	0.277292593	0.306428814	0.006761852	0.651971463	0.027392549	0.054723846	0.014567702	0.210691332	0.013991196	0.229464829	0.150869717	0.012923545	0.143472674	0.14416324	0.054083533	0.151214967	0.000510092	0.074061264	0.001099153	0.046518677	0.034165684	0.042252699	0.176061413	0.004100606	0.006180726	0.001204477	0.152534461	0.019665329	0.00052442	0.001670878	0.000369274	0.000964339	0.004400567	0.00117328	0.000719964	0.001001392
GPX3_HUMAN	3.30E-05	0.001266156	0.006713424	8.71E-05	6.80E-05	1.12E-05	0.002843873	0.001582668	0.005084665	0.055049893	0.039256316	0.030726077	0.017513752	0.282732843	0.029233283	0.057825174	0.120816247	0.001373286	0.026187021	0.01064771	0.212024566	0.037978025	0.162439117	0.256418327	0.007738461	0.064396817	0.021416969	0.045887398	0.062438955	1.49E-05	0.011362413	0.000780385	0.083016041	0.20631576	0.026795835	0.026688599	0.004804188	0.004546441	0.00129348	0.122441665	0.026105976	0.016771695	0.001753391	0.000586587	0.003239313	0.018547797	0.000645208	0.003696886	0.003428856
GRP75_HUMAN	3.47E-05	7.69E-09	7.85E-05	4.27E-07	4.08E-05	2.10E-05	2.67E-06	9.98E-06	0.027994748	0.171197342	0.005887437	0.360031893	0.043573133	0.100910066	0.105725743	0.002370878	0.394089171	0.024620099	0.133212235	0.001885053	0.382959654	0.004144975	0.458496278	0.331609468	0.000128564	0.119657574	0.398502199	0.013337468	0.02374145	0.000190739	0.00728305	0.000483028	0.047303271	0.063087287	0.062322338	0.46051074	6.28E-06	0.000176137	0.00026974	0.171399425	0.000125751	2.04E-05	1.85E-05	2.24E-07	3.11E-07	5.52E-06	7.03E-05	6.33E-07	1.42E-06
SERA_HUMAN	3.81E-05	0.001440001	0.011999445	0.000380284	0.00057568	0.001282765	0.000840694	0.005134708	0.020132117	0.001474286	0.063149401	0.061710964	0.024434727	0.079886836	1	0.078820321	0.402360214	0.008457697	0.022183519	0.018550467	0.145025566	0.044317276	0.154548593	0.091978848	0.07530377	0.137319513	0.161177287	0.015082708	0.442511114	0.011826135	0.029482582	0.013958015	0.063965913	0.003970221	0.012205559	0.163103939	0.003523517	0.032831775	0.017127523	0.193007596	0.033517758	4.51E-05	0.016724089	0.003111541	0.000869471	0.006608255	0.005770854	0.001645316	0.001641756
CO4A2_HUMAN	3.85E-05	9.26E-06	0.000413407	9.07E-06	0.000556339	3.89E-05	4.72E-05	0.000182497	0.111293815	0.074565105	0.004950997	0.160019469	0.077985959	0.326955669	0.053982974	0.003746386	0.357796161	0.077267019	0.080266822	0.001015331	0.236909651	0.017256186	0.241906232	0.122476525	7.40E-05	0.38324526	0.151830745	0.029222125	0.027780124	6.95E-06	0.016744857	0.00056062	0.057193423	0.219736387	0.10000079	0.168620246	0.000414348	0.001443842	0.00070177	0.214637631	0.001867443	0.00377162	7.57E-05	1.69E-06	7.33E-05	0.000156645	0.00082963	2.25E-05	0.000174429
UBA1_HUMAN	4.36E-05	0.001292056	0.031637479	0.000209913	1.74E-05	0.000415667	0.005467529	0.005893097	0.000673854	0.013261193	0.12971464	0.072765181	0.001297005	0.044290127	0.3958005	0.099678402	0.171228468	0.000240631	0.041391922	0.110829389	0.21338014	0.008329988	0.365732619	0.297323096	0.091852645	0.027561118	0.212653897	0.014695921	0.321442863	0.001972732	0.020082711	0.004859343	0.082848056	0.009965561	0.004919882	0.078331304	0.004657425	0.0038172	0.002455255	0.154831059	0.043906948	1.58E-05	0.017491385	0.006617745	0.001291619	0.020478917	0.000330178	0.005304165	0.004165704
DNPEP_HUMAN	4.42E-05	0.00018477	0.009324373	8.29E-05	0.000136347	0.0001071	0.003170507	0.000234859	0.007079636	0.054718644	0.019947958	0.020127901	0.012493917	0.04761547	0.03435784	0.030941639	0.05405004	0.006307651	0.052012473	0.021263157	0.130869187	0.001214236	0.218900489	0.232386008	0.005133119	0.043512653	0.104793289	0.01145662	0.044722707	3.92E-05	0.016418779	4.96E-05	0.065212506	0.12749127	0.025377067	0.057616864	0.002520072	0.000674716	0.000850243	0.079396496	0.010819887	0.005661756	0.000915385	0.001671279	0.00061215	0.007829781	0.00033525	0.001588645	0.003227586
DPYL3_HUMAN	4.53E-05	0.000142411	0.004740137	4.22E-05	5.99E-05	0.000139406	0.000214608	0.000549139	0.007425483	0.036095035	0.048427964	0.221146007	0.007766236	0.173826302	0.241654891	0.00510897	0.477982295	0.003784447	0.100225586	0.014965477	0.20261167	0.009016649	0.445762269	0.433407952	0.005465157	0.072506889	0.316866698	0.030717165	0.144482399	0.000295678	0.032352664	0.000262789	0.062947387	0.040560391	0.031751362	0.208604154	0.000997916	0.002404946	0.000226369	0.085837394	0.007983999	3.88E-05	0.001706457	0.000114496	0.000181417	0.002684325	5.79E-05	0.000239309	0.000253744
PDIA3_HUMAN	4.75E-05	0.003487174	0.017364446	0.000439844	0.000251304	0.00020461	0.001983939	0.014553552	0.003075076	0.021228041	0.207067009	0.117251273	0.003167975	0.444574268	0.133675485	0.045772722	0.38975829	0.000446819	0.065470899	0.018417054	0.184592548	0.070772681	0.239003471	0.388404291	0.01688346	0.0541742	0.065022928	0.164461531	0.190217638	0.000177039	0.061168882	0.001707136	0.035137801	0.132208463	0.046453531	0.056718047	0.014372846	0.007190229	0.000154841	0.160777072	0.05987437	0.003297162	0.012443997	0.000452467	0.00753646	0.026590559	0.000156353	0.006332943	0.003859765
CATD_HUMAN	4.80E-05	0.001000804	0.011465328	0.000125137	6.94E-06	3.11E-05	0.003506609	0.002742632	0.003604407	0.069533415	0.169212347	0.031942753	0.021200399	0.034600486	0.081690609	0.080098367	0.222115448	0.000477435	0.039192182	0.008030033	0.280036567	0.042498822	0.183046894	0.365756272	0.020366953	0.059997505	0.060061726	0.044489639	0.140082372	0.000703904	0.014767118	0.006554113	0.183607788	0.075009114	0.035942988	0.08290967	0.003093634	0.009571579	0.001258764	0.216161219	0.02822927	0.000379829	0.007601858	0.00053115	0.002690711	0.013507971	0.000359317	0.002750226	0.001650798
PGBM_HUMAN	4.95E-05	0.000103572	0.001623751	0.000190898	0.004790147	0.000829804	0.000116168	0.000671096	0.313883448	0.018618383	0.003002934	0.127479262	0.149890322	0.305707562	0.136211729	0.005261726	0.357428183	0.194907994	0.092649366	0.001125481	0.142441077	0.036273661	0.155734255	0.043605433	0.000962283	0.544479438	0.072071436	0.03826725	0.066421513	0.000251956	0.061478827	0.001580593	0.029163374	0.155412811	0.220806829	0.16605976	0.001942321	0.013079678	0.003671282	0.326818346	0.006333461	0.004308397	0.000892567	7.78E-06	0.000341504	0.000413292	0.005465787	9.44E-05	0.000682174
K1C19_HUMAN	4.97E-05	5.36E-06	0.000112673	6.28E-06	5.27E-05	4.41E-05	1.94E-05	8.00E-06	0.004057547	0.238177603	0.011816655	0.276067028	0.011258587	0.068131765	0.052677444	0.006389885	0.235612235	0.003691144	0.077015811	0.002277424	0.250267971	0.003163055	0.36460168	0.478365333	0.000808862	0.019520565	0.203433934	0.018778715	0.012343706	0.000697359	0.007324472	0.000118629	0.041355961	0.038606413	0.026380854	0.273875036	3.85E-05	4.77E-05	0.000346591	0.074187947	0.000323127	0.000554874	9.48E-06	1.86E-05	2.20E-05	0.000236802	0.000139874	5.35E-05	7.20E-06
RS18_HUMAN	4.98E-05	0.002249311	0.010881004	0.000776008	0.000473473	0.000225624	0.002050926	0.015764993	0.001051785	0.025395324	0.159168414	0.053973945	0.007691593	0.206924272	0.064867179	0.105382883	0.148568908	0.000190997	0.066619038	0.017542915	0.262265176	0.040253168	0.122273596	0.471649088	0.016931893	0.014695089	0.014426517	0.12488003	0.090839689	0.000584242	0.035953882	0.002467038	0.005190019	0.261034171	0.094224355	0.089418166	0.009630467	0.008085659	0.000103873	0.221844011	0.029899728	0.004945146	0.01302978	0.00040372	0.008004943	0.017126819	6.02E-05	0.007427052	0.00306465
RHG01_HUMAN	5.06E-05	0.003001594	0.031342499	0.000266849	0.000135267	0.000160152	0.006561777	0.006629315	0.040557596	0.004997147	0.103353421	0.013654031	0.028408701	0.081925768	0.230521906	0.045828891	0.372582254	0.011125605	0.017826922	0.012696352	0.146778231	0.050164079	0.116204788	0.081400801	0.034211672	0.437702199	0.086544388	0.019776387	0.403431413	0.000271427	0.029930434	0.011085087	0.334095286	0.046174213	0.021137125	0.03513344	0.011779508	0.047793557	0.01062757	0.202856629	0.095977131	0.00149479	0.015598712	0.002289855	0.003921301	0.026949531	0.006105494	0.002512436	0.006862615
SSRD_HUMAN	5.17E-05	0.003488256	0.023234602	0.000576284	0.000130535	0.000425384	0.00379975	0.008047889	4.30E-05	0.018520957	0.175034158	0.090757614	0.000353582	0.177169377	0.155454481	0.094756298	0.131067533	2.90E-05	0.033187032	0.104181791	0.186275602	0.006150663	0.247001296	0.577546492	0.050557934	0.003210613	0.084755563	0.054172275	0.144470933	0.00071511	0.035354672	0.00015341	0.014854745	0.046935917	0.005894513	0.068074942	0.010148858	0.000972219	0.000192662	0.053808438	0.043016584	0.001393522	0.008797301	0.007404876	0.004938217	0.039567781	4.19E-05	0.012895236	0.005651694
IQGA1_HUMAN	5.17E-05	0.009357478	0.108297926	0.0011423	0.000146727	0.000558804	0.01933442	0.040612388	0.001108304	0.004165131	0.39928282	0.029013762	0.000613173	0.142962836	0.230838323	0.080641497	0.254779491	0.000212788	0.041699135	0.148394385	0.203160703	0.015333189	0.126814189	0.288028425	0.131043276	0.044989064	0.049613536	0.072349035	0.597241363	0.000220116	0.085653954	0.003617108	0.049308933	0.061806973	0.018721903	0.022250708	0.046430703	0.022132199	0.000913109	0.127397937	0.233405677	0.001440422	0.053364719	0.0089104	0.016077518	0.11879612	0.00041881	0.018638408	0.019299655
RS24_HUMAN	5.17E-05	2.49E-05	0.000156625	7.27E-06	7.47E-05	1.80E-06	7.03E-05	0.000314199	0.005334263	0.150785002	0.020412857	0.090460198	0.030524627	0.220768346	0.017031395	0.018094149	0.177835726	0.002924919	0.051357	0.001237758	0.286212852	0.015909024	0.184045094	0.399622556	0.000142514	0.051958717	0.063391896	0.033638528	0.010018277	1.91E-05	0.002581783	0.000699005	0.032341576	0.280223208	0.04444132	0.170757212	0.000233668	0.000609717	0.000140087	0.117925861	0.000908456	0.008172024	6.55E-05	7.82E-06	0.000265208	0.000520428	5.53E-05	0.000180625	8.58E-05
CAN1_HUMAN	5.31E-05	0.004057519	0.009701806	0.000461891	0.000309014	9.90E-05	0.003119103	0.002038914	0.013892051	0.015456918	0.078031041	0.01162654	0.028975428	0.065128232	0.107744778	0.068983884	0.280835626	0.003435798	0.00420345	0.00134242	0.176699883	0.085163786	0.08067059	0.147150894	0.023693714	0.171291755	0.030532147	0.025277161	0.119753525	0.001235906	0.013224989	0.009222173	0.234276887	0.056452942	0.025597164	0.034235452	0.005168474	0.038283879	0.006384379	0.178683716	0.0400168	0.003869032	0.004955526	0.001530614	0.00433016	0.02092429	0.003843499	0.00284899	0.003476703
HCDH_HUMAN	5.35E-05	0.000403763	0.012899128	0.000304685	0.001277695	0.000939021	0.00100787	0.007178359	0.154863133	0.005714737	0.05089998	0.065373546	0.061715431	0.104649292	0.291933914	0.018002066	0.479682463	0.070482267	0.103010115	0.007028467	0.153570742	0.030447573	0.15458031	0.063593214	0.007266283	0.565214124	0.159290242	0.036932601	0.278229007	0.000555214	0.0850345	0.007097923	0.063988721	0.087892896	0.129820155	0.155265064	0.006578988	0.022269861	0.003679519	0.399615547	0.032509571	0.000520733	0.011358819	0.000149575	0.00116929	0.002684674	0.004191073	0.000435479	0.002077631
RAB7A_HUMAN	5.41E-05	0.003361995	0.028122617	0.000386888	4.08E-05	0.000318488	0.005699099	0.010351031	0.004249631	0.006911687	0.148668102	0.048930252	0.007410948	0.044129736	0.482932377	0.117367606	0.347602648	0.000991102	0.011131849	0.036650895	0.319962798	0.051781749	0.181736616	0.165608052	0.115887517	0.115710741	0.101508209	0.01569304	0.421762096	0.004007676	0.016635211	0.03213016	0.176904807	0.0089971	0.00841982	0.059025681	0.005230624	0.029256126	0.008855392	0.292981121	0.067007942	7.95E-06	0.025121505	0.004701828	0.002476207	0.021782639	0.002187755	0.00418301	0.004198593
LMNA_HUMAN	5.47E-05	1.73E-07	4.01E-05	6.51E-06	0.000358328	0.000114747	1.56E-06	1.18E-05	0.02295457	0.252985599	0.006733287	0.405893589	0.037055712	0.13147272	0.055755323	0.004286375	0.25480031	0.0216564	0.158193348	0.000735455	0.209041083	0.005508817	0.46256825	0.351172877	3.59E-05	0.047243205	0.321012687	0.03811011	0.00689616	0.000371468	0.012774289	8.76E-05	0.020822357	0.099571533	0.083932715	0.504254148	2.58E-05	2.26E-05	5.79E-05	0.136899002	6.73E-05	0.000522384	8.23E-06	4.55E-07	7.14E-06	7.40E-06	4.05E-05	1.47E-05	6.21E-06
CO7A1_HUMAN	5.52E-05	0.001366707	0.004976617	0.000140302	8.44E-05	2.85E-05	0.001544293	0.001529191	0.000266216	0.03281076	0.03038714	0.06563428	0.002162403	0.305691481	0.036171248	0.046562028	0.09404197	0.000259325	0.016231337	0.035709395	0.2699682	0.006868209	0.188009619	0.467973722	0.009055011	0.011456513	0.035099632	0.021646896	0.040739911	4.73E-05	0.00941589	5.51E-05	0.016910754	0.137383173	0.00803751	0.034911496	0.002829185	0.000578014	0.000415839	0.051377644	0.013894844	0.00828328	0.000848031	0.001770961	0.001746848	0.016918465	0.000149466	0.003412458	0.002208685
ANXA3_HUMAN	5.61E-05	9.50E-06	0.000165326	9.74E-08	8.77E-08	2.46E-08	3.22E-05	8.00E-05	0.000911494	0.04494719	0.013620204	0.068629236	0.021555506	0.129991029	0.070478133	0.020244843	0.179317141	0.00103716	0.022343775	0.011248971	0.392538828	0.00293243	0.182358251	0.473995294	0.00092072	0.034501499	0.176056421	0.002303376	0.041317698	0.000112622	0.000562147	0.000153516	0.044573264	0.047927409	0.002075259	0.172319345	2.05E-05	0.000180567	0.0023588	0.029379519	0.00075263	0.000675602	4.59E-05	0.000192	8.51E-06	0.0005215	0.000311305	2.79E-05	1.00E-05
HNRH3_HUMAN	5.68E-05	0.001696867	0.017146815	0.000316584	3.25E-05	0.000143116	0.005249682	0.013112091	0.000105085	0.051451791	0.216036093	0.054040082	0.002789107	0.093583484	0.068287196	0.176248803	0.085675519	2.48E-05	0.064694208	0.08363391	0.339596055	0.010922974	0.122663478	0.5079878	0.047953163	0.002976445	0.024750593	0.084226306	0.131804948	0.000846848	0.027354542	0.001412079	0.009275308	0.082912719	0.020102881	0.060313751	0.008762443	0.001246639	0.000521327	0.116754542	0.040833457	0.002366447	0.011787901	0.00287303	0.005944166	0.028945946	0.000146131	0.01239611	0.00365893
RRBP1_HUMAN	6.34E-05	3.97E-05	0.004749738	5.67E-05	9.48E-05	0.000153989	0.000558015	0.00049566	0.01076862	0.066547885	0.045688466	0.060187935	0.045156791	0.048941154	0.115022917	0.013489831	0.181765957	0.006474391	0.154095418	0.014515735	0.287239938	0.004004356	0.114123966	0.335904751	0.008769904	0.028494158	0.076739658	0.04073273	0.122142148	0.000967898	0.034658311	0.0004547	0.016733931	0.058796703	0.097168557	0.198553438	0.001109993	0.004502239	0.000808105	0.083970493	0.006723407	0.000231401	0.002590237	0.000128921	0.000238424	0.002254079	0.000194926	0.000359053	0.000239232
RL13_HUMAN	6.35E-05	0.000476454	0.000267062	0.000125987	0.000489682	3.90E-05	1.41E-05	0.000502479	0.003569012	0.021160205	0.018236707	0.090985197	0.025323803	0.324111728	0.080796316	0.025472683	0.272040064	0.001547737	0.019156	0.000507505	0.222948648	0.055207051	0.141372344	0.420669768	0.001364951	0.037170387	0.042768155	0.032478488	0.026152273	0.00147087	0.007977106	0.000512851	0.009435042	0.11740862	0.043952565	0.142561489	0.000378359	0.003966046	0.000633457	0.091087415	0.001963322	0.004216724	0.000415119	2.72E-05	0.000447336	0.00133474	0.000396682	0.000279007	7.24E-05
LAMA5_HUMAN	6.55E-05	0.002470998	0.004253435	0.000839219	0.003884628	0.0007183	0.000528748	0.006682228	0.023258006	0.025445793	0.025813475	0.242198917	0.015146841	1	0.079886836	0.025425586	0.289221354	0.011602206	0.045912712	0.007538618	0.179723039	0.079877774	0.203218635	0.173164929	0.004304114	0.082695648	0.025490194	0.152894094	0.049436325	0.000132472	0.065010148	0.00065609	0.008890144	0.246917583	0.093123574	0.074442302	0.008797998	0.004913603	0.000259715	0.211736753	0.020654209	0.012611765	0.002466671	0.000149759	0.005160357	0.007496586	0.00058898	0.003726427	0.003421249
CSRP1_HUMAN	6.76E-05	0.001746348	0.007090289	9.22E-05	1.36E-06	1.77E-05	0.002069508	0.002598175	2.21E-05	0.008147706	0.086218004	0.020761886	0.002654895	0.042124519	0.173519169	0.143207689	0.116000434	8.76E-06	0.005452321	0.046713156	0.278712355	0.008404332	0.140429284	0.447858966	0.050227798	0.01088411	0.075471532	0.002973573	0.147059175	0.002388689	0.001892049	0.002493615	0.061168055	0.01455731	0.000602408	0.062655487	0.00120892	0.003456855	0.006063045	0.050724644	0.017998396	0.00037632	0.004570922	0.007189251	0.00099259	0.018463278	0.000781607	0.002893566	0.001077504
TXND5_HUMAN	7.03E-05	0.000654127	0.010141924	0.000151279	2.66E-05	9.99E-05	0.001502726	0.00308431	2.63E-05	0.025151961	0.10979997	0.07394985	0.00079748	0.098698089	0.107149923	0.058258795	0.11106503	4.74E-05	0.038762078	0.075699048	0.294342673	0.001636451	0.224750628	0.737313047	0.017489398	0.003426859	0.133709406	0.022225061	0.091338179	0.000491825	0.015414988	7.98E-05	0.009155117	0.05821998	0.007154412	0.096379073	0.002372532	0.000270373	0.000103645	0.045338918	0.012932979	0.00037142	0.003645867	0.003141852	0.000903625	0.0122192	9.63E-06	0.00311615	0.001475553
COX2_HUMAN	7.34E-05	1.37E-06	9.03E-05	1.70E-05	0.000476216	0.00025964	3.21E-06	6.41E-05	0.044671496	0.092444423	0.012268566	0.202324629	0.148252742	0.074442302	0.163103939	0.010521031	0.271355885	0.041628024	0.107964315	0.001517702	0.146022177	0.006209008	0.230004616	0.198395946	0.000310326	0.063778856	0.278430647	0.020874607	0.025825845	0.001814309	0.01032862	0.000349477	0.034075777	0.04962296	0.041678841	1	5.58E-05	0.000823679	0.000947533	0.090531256	0.000193559	0.000212855	0.00010684	2.76E-05	2.33E-05	1.17E-05	0.000282753	3.04E-05	1.39E-05
ROA3_HUMAN	7.35E-05	0.000705192	0.00067173	4.70E-05	1.61E-05	2.25E-06	0.000374863	0.000515676	0.00012666	0.077166947	0.041904328	0.061695722	0.006061235	0.136551525	0.02741769	0.083632838	0.128726777	0.000104323	0.003862849	0.00406424	0.3951919	0.019932362	0.161131111	0.565646148	0.003089534	0.011888592	0.056253703	0.016243173	0.014095374	0.000407161	0.001492141	0.000471053	0.044765084	0.089193035	0.004103653	0.061500268	0.000342299	0.000214853	0.00055435	0.067949473	0.003197296	0.003210202	0.000175678	0.000878458	0.000685718	0.004549024	0.000165191	0.001354179	0.000412856
HCD2_HUMAN	7.91E-05	0.009648683	0.033107471	0.001894473	0.001563761	0.000948455	0.007585928	0.018964523	0.018772354	0.001101583	0.049235666	0.016583576	0.016091537	0.160032485	0.22700515	0.077853195	0.214196099	0.005081764	0.014463128	0.025837874	0.218252983	0.076381329	0.040748217	0.070156839	0.120605856	0.147166757	0.00446396	0.030228501	0.373688357	0.002560864	0.050869777	0.020299421	0.024699967	0.04645087	0.056001514	0.013456162	0.021309312	0.105624588	0.019900392	0.261322366	0.125558349	0.005290837	0.030830488	0.00270778	0.009693169	0.04961253	0.014095981	0.006950675	0.008718416
SND1_HUMAN	7.93E-05	0.00041747	0.003220262	0.000384144	0.000287136	0.000639361	0.000713306	0.002172262	0.0013426	0.071759151	0.085890593	0.089309972	0.007345631	0.023720108	0.079265343	0.09243217	0.107772523	0.000581154	0.083612152	0.009369106	0.174397668	0.009587348	0.191458054	0.39680619	0.013663163	0.005985229	0.073232517	0.04757668	0.042726917	0.006379845	0.026472389	0.001406819	0.011431823	0.046581954	0.044201199	0.188755314	0.001767514	0.000575456	0.000695408	0.164712981	0.006468809	0.001132757	0.003090537	0.000559514	0.001501716	0.003811549	0.000431008	0.002777823	0.000558935
PDIA1_HUMAN	8.05E-05	0.010547958	0.063449621	0.002015612	0.001253957	0.000614694	0.013334727	0.038351855	0.030038897	0.003694297	0.160783461	0.01961557	0.016919386	0.250410029	0.116298043	0.051982457	0.300582154	0.006360471	0.038058562	0.02481336	0.183922775	0.086713859	0.071055059	0.109969815	0.04604047	0.252451491	0.010355463	0.100468857	0.375532274	0.000106951	0.098496793	0.010889683	0.057931093	0.230414731	0.117757632	0.019537205	0.047095545	0.088324896	0.002057961	0.318843832	0.192421459	0.007196753	0.044675121	0.001335259	0.022318923	0.065757442	0.002407006	0.010425144	0.018968989
ACTN1_HUMAN	8.07E-05	7.70E-05	0.000287142	3.59E-05	0.000332418	0.000141149	6.76E-06	0.000277869	0.019324018	0.034768277	0.013112364	0.364660573	0.022158029	0.24137856	0.207165898	0.004669825	0.602687176	0.017281594	0.032475998	0.002490949	0.27477213	0.016068498	0.293437947	0.25717144	0.000998565	0.117757434	0.27217995	0.016904989	0.046002309	0.000894255	0.01354057	0.0005924	0.039091757	0.034910731	0.021845354	0.309845278	0.000142679	0.001139595	0.000859395	0.102499037	0.001294744	9.74E-05	0.000145775	3.61E-05	4.72E-05	0.000220594	0.000525703	3.05E-05	3.04E-05
H2A2B_HUMAN	8.34E-05	7.15E-07	2.35E-05	5.94E-07	5.76E-06	6.74E-06	5.14E-06	2.79E-06	0.001100654	0.159179743	0.007725357	0.177303765	0.0205561	0.052840929	0.069790086	0.017025248	0.135912045	0.00217412	0.033569044	0.004233845	0.285954078	0.001471127	0.317035569	0.494567911	0.000426698	0.010706772	0.328377065	0.003883215	0.009189751	0.001086201	0.000746283	8.18E-05	0.036978051	0.022739884	0.003619737	0.388518241	1.19E-06	5.30E-06	0.000837845	0.035291089	3.86E-05	0.000157403	3.13E-06	0.00014401	9.61E-07	4.11E-05	8.60E-05	2.33E-05	2.01E-06
PDIA6_HUMAN	8.56E-05	0.004922618	0.072228765	0.000899741	9.89E-05	0.000559311	0.011311448	0.017475113	0.000207357	0.003833447	0.299717968	0.018262538	0.000525974	0.057495552	0.218991053	0.087564779	0.143229717	8.79E-05	0.035336144	0.129881236	0.183734093	0.004096607	0.115734548	0.397523363	0.098572065	0.013357269	0.087485353	0.033663659	0.401772433	0.001016756	0.055813976	0.000921746	0.022729985	0.034623653	0.01077784	0.032566985	0.021001993	0.007291666	0.000839914	0.061367835	0.109285911	0.000651475	0.034043102	0.012112741	0.006239743	0.070583584	0.000245058	0.011747995	0.010247529
LAMB1_HUMAN	9.56E-05	0.003704189	0.034686257	0.001543522	0.00286697	0.002280562	0.009029153	0.016748334	0.036254821	0.013820196	0.034643574	0.103032953	0.003628048	0.23621684	0.095029729	0.047105765	0.147977834	0.016348369	0.064780556	0.039415603	0.120860334	0.032290771	0.28757265	0.065939135	0.022802449	0.190558812	0.05482146	0.059522281	0.119604103	0.000120188	0.086323745	0.005750764	0.039544848	0.141317974	0.074197802	0.021180601	0.024006747	0.006314683	0.001588014	0.470833968	0.073876649	0.006697245	0.013992812	0.001556451	0.007787426	0.021775	0.002662164	0.008744184	0.018931211
PLAK_HUMAN	9.87E-05	0.000517302	0.004243491	8.32E-05	9.89E-06	2.85E-05	0.001409692	0.00231198	2.40E-05	0.089209716	0.096867712	0.08420987	0.000928953	0.097784377	0.031324928	0.049453901	0.094707657	1.13E-05	0.058467672	0.038594004	0.262963426	0.003623271	0.221424383	0.757076243	0.009113305	0.002760621	0.066122193	0.033778073	0.041400077	0.000230548	0.008502284	0.000233941	0.015587301	0.091480184	0.010430424	0.076272638	0.001893809	0.000165751	0.000124492	0.051353815	0.008848225	0.002750683	0.001510619	0.000915232	0.001504969	0.011363907	2.46E-05	0.003151029	0.000740773
GANAB_HUMAN	0.00010419	0.006960493	0.083466549	0.002071913	0.000994919	0.000718084	0.020749048	0.019101182	0.009422324	0.003528529	0.109704973	0.012138127	0.004546514	0.086457049	0.108001357	0.039073233	0.169481626	0.004826117	0.017271245	0.054937013	0.24704122	0.012274329	0.084427574	0.151604653	0.054895964	0.148469307	0.025361111	0.026632345	0.263323015	8.45E-05	0.057007819	0.005663346	0.053981227	0.165794333	0.063406564	0.016243423	0.028609624	0.047793434	0.000904121	0.231012942	0.127519235	0.001496244	0.03128371	0.005167558	0.00988589	0.059840684	0.000525638	0.008001269	0.023544787
SRSF3_HUMAN	0.000110944	4.85E-06	0.000338399	3.69E-05	0.000335717	0.000207487	3.29E-05	3.14E-05	0.004178189	0.167974437	0.009951093	0.244358497	0.010965852	0.092845128	0.043678491	0.005165843	0.125687864	0.005517129	0.140846243	0.004710163	0.150702187	0.001336262	0.43868844	0.4968208	0.000241813	0.012305107	0.260474313	0.024766405	0.008047207	0.000361252	0.012278714	1.40E-05	0.011783915	0.099166028	0.05083511	0.350848115	0.000110869	2.65E-05	2.01E-05	0.063720577	0.000205228	0.000706915	5.37E-05	3.09E-05	3.56E-05	0.000159195	5.44E-06	0.000122913	5.71E-05
CNN1_HUMAN	0.00012309	0.000131728	0.000406045	0.000117448	0.001478547	0.000926246	8.76E-06	0.000439733	0.041836215	0.014739634	0.010835136	0.24935731	0.03258613	0.151805771	0.336620334	0.006769005	0.493298444	0.035708384	0.043961754	0.002446192	0.121061483	0.014466069	0.183061608	0.116599145	0.002881283	0.114524597	0.250567372	0.015471438	0.069223052	0.00490972	0.023880827	0.001034094	0.025701037	0.01152744	0.020905876	0.339029546	0.000394036	0.002609567	0.005245252	0.079278852	0.002086685	0.000468783	0.000393039	0.000151295	9.34E-05	0.000283464	0.004167848	7.04E-05	5.22E-05
TPIS_HUMAN	0.00012658	0.000156735	0.004025004	8.25E-05	2.44E-05	5.39E-05	0.000960742	0.000506742	0.00199118	0.108838005	0.051577063	0.070355945	0.017619323	0.052002243	0.049821274	0.016196276	0.135151439	0.000710078	0.100883902	0.011743271	0.216215247	0.007888422	0.248705482	0.530446085	0.005034957	0.018314828	0.080517232	0.029432703	0.052762414	0.000369012	0.01088686	0.000700339	0.049591416	0.101438559	0.050315752	0.168133993	0.000829919	0.002996603	0.000178866	0.084342982	0.004664633	0.000315744	0.0020158	0.000138545	0.000585899	0.003660083	1.76E-05	0.000815781	0.00039247
LSM3_HUMAN	0.000127897	0.000262798	0.005252716	9.87E-05	1.56E-05	0.000297423	0.001243585	0.00096346	0.000228926	0.096610124	0.068449621	0.142607749	0.002185603	0.033133676	0.122033609	0.055491199	0.097450957	0.000126493	0.087180895	0.04605715	0.189470126	0.003966719	0.34321461	0.469713697	0.024549062	0.003040186	0.17228789	0.024984421	0.072325002	0.003476328	0.01352666	0.000758227	0.029648227	0.011784161	0.008062254	0.132676553	0.000980872	0.000165089	0.000993689	0.066903835	0.00674276	0.000130863	0.002603955	0.001667558	0.000484709	0.005536359	0.000165613	0.002647178	0.000552314
TBB5_HUMAN	0.000147335	0.002818229	0.017879924	0.000790035	0.000373153	0.00024761	0.002421339	0.008104541	0.000783706	0.007424204	0.120695683	0.035322388	0.001286746	0.129792564	0.104248559	0.037574641	0.19411791	0.000229633	0.026977728	0.01291076	0.158675842	0.022999694	0.21264872	0.434488876	0.011177057	0.044884485	0.103685515	0.03319411	0.101042049	0.000435293	0.020805985	0.002238452	0.025995227	0.127048855	0.036194218	0.045644882	0.006393898	0.00815647	8.66E-05	0.131503331	0.025958427	0.001106158	0.012190226	0.001097723	0.003094881	0.016936057	3.56E-05	0.003285625	0.003874241
ACADV_HUMAN	0.000147996	0.000363186	0.000537872	0.000207703	0.0019531	0.000428702	6.60E-05	0.000463632	0.214387369	0.00480915	0.004866615	0.031644222	0.261404032	0.055806054	0.258896674	0.019748685	0.417419567	0.110115804	0.00969584	6.01E-05	0.134766489	0.089863015	0.057192293	0.026638724	0.00350614	0.644543708	0.072594976	0.005190653	0.085917832	0.007859573	0.009809927	0.018944656	0.114574863	0.021608772	0.050719888	0.169289599	0.000403924	0.04659741	0.041532406	0.242165362	0.004203674	0.001137248	0.001247795	9.82E-05	0.000206498	0.000302048	0.031940341	3.65E-05	0.000166341
RISC_HUMAN	0.000148905	1.93E-05	3.22E-05	4.17E-05	0.000759609	0.000204814	5.05E-06	4.08E-05	0.003275338	0.125213317	0.005252575	0.284070431	0.00963345	0.149033911	0.041221847	0.011042427	0.134440298	0.007340827	0.037692854	0.002416666	0.18248401	0.002257362	0.237461903	0.336494411	0.000215965	0.009348847	0.185962466	0.017618455	0.003304242	0.001150159	0.006155686	1.94E-05	0.00593538	0.050952663	0.014294139	0.265063857	5.84E-05	2.26E-06	0.00029037	0.041728353	0.000103806	0.003342449	2.82E-06	0.000129751	3.76E-05	0.000101848	0.000227281	0.000132331	2.74E-05
ANXA1_HUMAN	0.000150964	1.25E-05	0.000985345	8.61E-05	0.001783646	0.000527776	5.87E-05	0.000527645	0.152852514	0.10221084	0.019101141	0.156933626	0.103906333	0.157898038	0.052314547	0.001598984	0.334188198	0.076107661	0.37664338	0.000622479	0.083587223	0.016106134	0.198055918	0.137218938	8.08E-05	0.200731946	0.154657964	0.103095153	0.038217443	0.000151893	0.06815919	0.000427269	0.026224167	0.210787399	0.311253377	0.332543287	0.001518653	0.002956018	0.000237724	0.152088775	0.002397466	0.004525962	0.000688203	1.04E-07	0.000360258	0.000191184	0.000567982	7.13E-05	0.000142806
SFPQ_HUMAN	0.000155603	2.22E-05	0.0013008	3.06E-05	4.14E-05	0.000115323	0.000462247	0.000111404	0.000385399	0.191217905	0.033046334	0.113913274	0.003340329	0.029252009	0.028946594	0.021565958	0.060084664	0.001111754	0.074220759	0.023812069	0.17213961	0.000139217	0.293652605	0.53797932	0.001541008	0.002739133	0.275090735	0.014160233	0.011604922	0.000365857	0.007043486	7.72E-06	0.022178761	0.050223729	0.007438699	0.204816689	0.000302023	5.21E-07	9.35E-05	0.027658765	0.000917161	0.001036556	0.000103888	0.001194378	0.000121008	0.001272526	1.62E-05	0.000780854	0.000297906
MFAP4_HUMAN	0.000164085	0.00413792	0.045784793	0.001045222	0.00119653	0.000688773	0.011861649	0.006841836	0.044976463	0.025719122	0.07852022	0.027925932	0.014868131	0.189995772	0.063288052	0.008148383	0.241672351	0.011636857	0.084483152	0.01529354	0.076986587	0.037655878	0.130650551	0.104891095	0.019751652	0.219781365	0.02919698	0.094077924	0.203087848	2.06E-05	0.082239364	0.003517573	0.147436644	0.164342573	0.117378811	0.021489062	0.030462622	0.052715098	0.00110783	0.137767443	0.100310492	0.010640552	0.015215613	0.000737901	0.011351841	0.045640036	0.00113292	0.006040715	0.013064929
FRIL_HUMAN	0.000165813	0.00417841	0.012679955	0.001050763	0.000456464	0.000182404	0.003585086	0.011440977	0.00015793	0.017010759	0.102817023	0.026048696	0.002992866	0.217827453	0.023594214	0.100245307	0.055684658	8.89E-05	0.029333583	0.035665167	0.183109223	0.0116407	0.088966674	0.485294884	0.011333014	0.004517062	0.014056032	0.061159	0.047772353	0.000228161	0.023780656	0.0001355	0.003135658	0.277709127	0.026861717	0.037457666	0.01125034	0.001702217	0.000129994	0.058987396	0.027855093	0.017397736	0.006908492	0.002584723	0.009063371	0.030445751	9.25E-05	0.011330169	0.005978569
DUS3L_HUMAN	0.000167482	0.005484376	0.138326238	0.001396646	0.000129812	0.000802501	0.036254531	0.040125366	0.001104944	0.007127034	0.39670332	0.005946265	0.00206104	0.034688815	0.114804424	0.117763008	0.069082811	0.000225572	0.09235113	0.179825713	0.103900582	0.005435024	0.104836322	0.235518175	0.094803616	0.025123712	0.053236503	0.051220155	0.43444632	0.000250291	0.058923336	0.003929377	0.044584311	0.094988275	0.02568292	0.028968539	0.04778324	0.017451283	0.000843893	0.104950877	0.175303676	0.002448189	0.079586834	0.012935099	0.016860788	0.097093099	0.000224496	0.025075277	0.0285364
ODPB_HUMAN	0.000172306	0.000202914	0.002694444	1.49E-05	2.04E-06	2.89E-05	0.000740136	0.002559926	0.007392842	0.022812608	0.0637445	0.056057012	0.036658709	0.033981382	0.327788498	0.036639432	0.3585124	0.002315449	0.026576071	0.016133842	0.288322039	0.026893623	0.121387482	0.143251767	0.024162096	0.124594945	0.15152903	0.005085984	0.238528917	0.002954809	0.001717985	0.036834177	0.195259932	0.005212992	0.003843923	0.17556152	0.00040833	0.018224583	0.018076199	0.112315591	0.00949162	1.42E-05	0.004915826	0.000809514	0.000227513	0.002167951	0.002930613	0.000296635	0.000156979
FLNA_HUMAN	0.000176308	4.98E-05	9.65E-05	5.83E-05	0.000919673	0.000465706	3.19E-06	0.000160392	0.037014608	0.056603531	0.00510001	0.473948541	0.033551323	0.189538181	0.226946318	0.003251446	0.545947993	0.028971736	0.044664494	0.001096674	0.22678241	0.027859316	0.241587206	0.142742464	0.001602573	0.109637726	0.198187019	0.020112453	0.03362386	0.004064123	0.012309247	0.003130874	0.030356649	0.012468107	0.034139257	0.29896942	7.44E-05	0.002106239	0.003135194	0.12246421	0.000609331	0.000115032	0.000118986	1.35E-05	2.84E-05	6.75E-05	0.002026089	2.24E-05	9.54E-06
PRAF3_HUMAN	0.000197116	0.011471561	0.140843866	0.002535688	0.00069498	0.002792665	0.026595806	0.055863726	0.013926584	0.000820189	0.305841427	0.009273001	0.007995252	0.049436325	0.442511114	0.09389837	0.21057786	0.003200898	0.052033808	0.116289822	0.095851569	0.028864275	0.050879631	0.06829903	0.227411634	0.109021497	0.040169364	0.049492231	1	0.003057412	0.106900635	0.021502281	0.064372896	0.01681592	0.026598934	0.025825845	0.060205423	0.09558864	0.013731389	0.141495556	0.292053317	0.001161966	0.123341235	0.014115362	0.018117829	0.098265143	0.007094236	0.018760142	0.024202444
FBN1_HUMAN	0.000204608	0.003942742	0.000810353	0.00071765	0.002586831	0.000180896	0.000440541	0.001419947	0.033552386	0.023525766	0.005565739	0.054066897	0.04163908	0.387061986	0.026647145	0.027991198	0.198513641	0.009869233	0.008046833	0.000163023	0.131180458	0.200176763	0.076207666	0.082725148	0.003432527	0.158869392	0.004812591	0.039588085	0.019838075	0.001019717	0.011638698	0.005895653	0.040555873	0.135085543	0.063774594	0.019607036	0.002856166	0.018777397	0.008972482	0.182016394	0.01102701	0.043765635	0.000719907	6.85E-05	0.004065013	0.006635168	0.013406669	0.001489996	0.001123583
HLAA_HUMAN	0.000222415	1.22E-05	0.001039821	7.66E-06	2.00E-06	5.18E-05	0.000351106	7.79E-05	0.000565103	0.201804661	0.029645251	0.169742634	0.008541881	0.025489173	0.0823658	0.014049108	0.115079196	0.00085556	0.072574222	0.030363905	0.260758667	0.000782262	0.308413336	0.473961116	0.004947988	0.005467882	0.29149758	0.008631963	0.033884654	0.001126071	0.002929674	0.000358849	0.058701607	0.011668768	0.004202926	0.259196189	7.00E-05	5.67E-05	0.000734442	0.02929864	0.000826495	1.97E-05	0.000242294	0.00075931	3.04E-05	0.000779645	4.05E-05	0.000309304	6.58E-05
HP1B3_HUMAN	0.000237062	0.029590694	0.04764548	0.00318052	0.000361659	0.000334502	0.01906255	0.041175715	7.80E-05	0.007678554	0.243862598	0.019267555	0.000728582	0.218499228	0.050210682	0.21584281	0.09140723	6.09E-06	0.005101591	0.055236651	0.181343876	0.067115458	0.086730793	0.313169793	0.077083948	0.011948933	0.00757582	0.070196203	0.129839322	0.000567833	0.022591404	0.004549747	0.032331494	0.12587444	0.008252672	0.007691883	0.035166904	0.013218157	0.000982081	0.103836838	0.136049254	0.012186904	0.029901098	0.012480127	0.035973571	0.133468437	0.000602583	0.042291279	0.0257711
PHB2_HUMAN	0.000242562	0.004186075	0.011718095	0.000251756	1.55E-05	2.74E-05	0.002723214	0.014341775	0.00020876	0.006259587	0.176367441	0.013602057	0.006388176	0.166782863	0.081750737	0.12206044	0.120715813	1.94E-05	0.022767176	0.031125186	0.153914951	0.037242065	0.070505734	0.355015078	0.021942855	0.016217345	0.03620457	0.032273186	0.183153772	0.000879505	0.009081896	0.001866295	0.024563298	0.062777233	0.004658844	0.032165334	0.007466802	0.005965797	0.003383697	0.035079938	0.042554467	0.007403645	0.013694905	0.003072958	0.005633713	0.031833918	0.001264644	0.00651564	0.00245381
KAP0_HUMAN	0.000245089	0.014288672	0.115542917	0.002905653	0.000320003	0.001528028	0.029604373	0.059172243	2.97E-05	0.003735484	0.413886423	0.019274435	6.86E-05	0.075202199	0.131596515	0.152629269	0.070924548	1.70E-05	0.030515207	0.301861745	0.129832445	0.003257054	0.096514445	0.327524443	0.142212838	0.004215469	0.04616002	0.047601212	0.313664825	0.000727912	0.056616809	0.001445841	0.012779819	0.051218538	0.005000125	0.020976774	0.052777039	0.005235467	0.000595504	0.051625676	0.174766759	0.003205287	0.057251149	0.033778391	0.023365805	0.140478847	0.00021513	0.042855001	0.0315879
RL10A_HUMAN	0.000276519	0.000176195	2.36E-05	0.000295443	0.005785176	0.000379051	1.68E-05	6.10E-05	0.025759936	0.092366298	0.000977381	0.139482764	0.046960399	0.256061748	0.014291045	0.011165291	0.098992075	0.031116688	0.015731518	0.000107885	0.117047374	0.020533576	0.128931692	0.130650792	5.39E-05	0.044235458	0.040070944	0.024022124	0.000835826	0.000770417	0.005703152	0.000203714	0.008714386	0.167332925	0.052959391	0.140949392	0.000210646	0.000373266	0.000779841	0.086062039	0.000168778	0.025126103	4.30E-06	4.78E-05	0.000317036	0.000149538	0.0012517	0.000262661	0.000203383
RL6_HUMAN	0.000281955	0.01144368	0.02853504	0.003832671	0.003389755	0.00074113	0.007772505	0.037438069	0.003769488	0.007754999	0.134257933	0.016804265	0.004416859	0.297344979	0.018617496	0.068608727	0.096128051	0.001001787	0.0379416	0.013444215	0.118441754	0.048832952	0.057576683	0.228029364	0.010395832	0.038934531	0.005880484	0.137117875	0.067597238	0.000126895	0.067026917	0.001708552	0.004622849	0.524732761	0.122958041	0.015211659	0.039644901	0.014583537	0.000144567	0.157709684	0.075707218	0.045130349	0.021282352	0.001198906	0.028464753	0.049869777	0.000489029	0.016350609	0.016365936
1433E_HUMAN	0.000290989	0.002970826	0.019960811	0.000564866	0.000274156	0.000274115	0.008683848	0.006353966	0.005607282	0.024521706	0.065302113	0.019394892	0.004485283	0.086235269	0.034808993	0.059060791	0.072560652	0.001537389	0.035573089	0.016832774	0.052171497	0.024267439	0.262613162	0.141592361	0.007447981	0.090674834	0.100985909	0.022764264	0.060402857	7.60E-05	0.011597052	0.003374803	0.151662006	0.133113605	0.013993311	0.025478587	0.010503231	0.003840819	0.001249239	0.127726795	0.03403743	0.011655779	0.008104052	0.002801166	0.006174865	0.021842811	0.000808307	0.007687493	0.01140084
ENPL_HUMAN	0.000291929	0.000167479	0.001239752	0.000360037	0.001403747	0.000936941	0.000230535	0.000747468	0.003468994	0.199790827	0.01726643	0.380864327	0.003600366	0.218439222	0.030073564	0.010206381	0.106173027	0.002154174	0.187119009	0.005830388	0.117291814	0.014845444	0.46421281	0.384239817	0.001035969	0.007905386	0.111806334	0.110697362	0.007899656	0.000723864	0.029085239	0.000305789	0.005117885	0.118645984	0.102277055	0.136733672	0.001145039	8.89E-05	1.15E-05	0.123987989	0.001384431	0.002824191	0.000639392	2.99E-05	0.000709757	0.001050525	1.54E-05	0.001549612	0.000504037
K2C5_HUMAN	0.000307768	4.50E-05	0.000165429	2.51E-05	5.83E-05	9.65E-05	7.22E-05	1.71E-05	0.004785478	0.164879465	0.012555785	0.134078682	0.018425402	0.024277932	0.04607518	0.006500441	0.18271783	0.004635504	0.039209395	0.002238844	0.18464756	0.003157331	0.137192248	0.274930157	0.002136957	0.016222999	0.139846315	0.00944125	0.016969909	0.003442198	0.005448101	0.000361313	0.055709275	0.009891204	0.010206478	0.168207956	6.63E-05	0.000190032	0.004106977	0.026222337	0.000621625	0.000904821	2.67E-05	0.000182604	5.70E-05	0.000580669	0.002166983	9.03E-05	1.00E-05
PTBP1_HUMAN	0.000327094	0.007778601	0.043093033	0.000734559	1.74E-05	0.000150941	0.016330187	0.016171841	2.43E-06	0.005836216	0.18666446	0.009809196	0.000126315	0.044616588	0.078521282	0.128380222	0.056173739	1.30E-06	0.008931354	0.153871394	0.185700921	0.003521056	0.086669468	0.375330146	0.087210936	0.004951216	0.048192515	0.008976382	0.182678829	0.000844784	0.008280241	0.001955424	0.031717474	0.026297595	0.000897787	0.0105225	0.012551808	0.003118888	0.00270439	0.029098604	0.073208445	0.002600461	0.018487466	0.02386137	0.006876889	0.084107971	0.000606654	0.015621519	0.01010479
PUR9_HUMAN	0.000337013	0.021280037	0.110556685	0.002600612	0.000306217	0.001274195	0.034277193	0.036320643	0.00219856	0.000205995	0.172369747	0.001822977	0.002665868	0.027246123	0.282001863	0.159452014	0.097015393	0.000549847	0.006485249	0.117226744	0.094138585	0.020033211	0.031713188	0.067348321	0.285365735	0.063415347	0.023144187	0.007839936	0.660820048	0.004707123	0.027981161	0.020046142	0.081266918	0.007746256	0.002918141	0.005734952	0.040245618	0.07121451	0.03974621	0.069229591	0.250917131	0.003438364	0.077551134	0.039549997	0.016131443	0.146357045	0.017586016	0.021641607	0.025971198
CDC42_HUMAN	0.0003472	7.33E-06	0.003511266	1.43E-05	5.14E-05	0.000107364	0.000542455	0.000339971	0.018899195	0.057159106	0.012064107	0.112194474	0.024745657	0.076247975	0.084500097	0.000574952	0.19951114	0.022459025	0.171998902	0.045171663	0.236000195	0.000247822	0.154201856	0.206230552	0.001968246	0.075338549	0.211141602	0.007588715	0.097789719	4.13E-05	0.015281943	0.000233453	0.031727906	0.047317012	0.031848326	0.178320318	0.000534444	0.001855425	0.001035718	0.028747355	0.003120589	0.000124038	0.000726668	0.000162243	3.34E-05	0.000888655	0.000210296	3.92E-05	0.000158769
CPNS1_HUMAN	0.000358705	0.010980776	0.172956014	0.004266174	0.000934878	0.005499555	0.049124919	0.034976723	0.002967246	0.002706644	0.184158704	0.010689769	0.000722973	0.013262794	0.232530779	0.08153368	0.072270922	0.001359291	0.047422462	0.231611213	0.097370219	0.003613378	0.073034135	0.090360408	0.286844694	0.028662762	0.040536542	0.022378666	0.522549231	0.003597886	0.092854712	0.01122822	0.036266931	0.012194459	0.019329483	0.012487231	0.052383539	0.03106551	0.008148787	0.114958983	0.21755967	0.000903577	0.08780261	0.029466703	0.014840441	0.117294924	0.003854623	0.026391108	0.034215397
KREM2_HUMAN	0.000384303	0.00493034	0.007621089	0.000831455	0.001034859	0.000789393	0.003091978	0.010026453	0.028312711	0.045439494	0.107830132	0.06481741	0.026752892	0.160782787	0.057954253	0.063214971	0.217780299	0.009118574	0.029440649	0.005176543	0.07335084	0.08697004	0.083210133	0.071753895	0.010494571	0.087274913	0.046330569	0.114114452	0.08019615	0.001256149	0.040323765	0.004529436	0.109360673	0.049320315	0.017819283	0.047474694	0.014200398	0.004675848	0.006412609	0.095504358	0.043878741	0.019334326	0.00514425	0.001876991	0.011720151	0.016722914	0.009718352	0.00855275	0.005251889
RBP2_HUMAN	0.000408046	0.006181052	0.121753342	0.004514769	0.001746337	0.003022956	0.028282101	0.066352376	0.005818408	0.011543293	0.33491644	0.024858452	0.003903499	0.064662356	0.066146146	0.053010332	0.092932124	0.00269578	0.132479321	0.121128892	0.121782148	0.006630288	0.10817916	0.207769482	0.03330588	0.037818043	0.043863789	0.116042085	0.21988411	0.00012705	0.130496743	0.003164055	0.014670281	0.293867736	0.116156068	0.058561358	0.059224488	0.016051246	3.55E-05	0.187760451	0.123855903	0.001759326	0.076257998	0.005171264	0.024612876	0.052288194	3.36E-05	0.02247389	0.035023683
FSCN1_HUMAN	0.000456282	0.020851685	0.072943256	0.001619544	3.76E-05	0.00032147	0.041817447	0.025066783	9.79E-05	0.008123846	0.259308011	0.007995686	0.000398108	0.02696869	0.086955084	0.129700774	0.094378313	2.87E-05	0.002545146	0.137146599	0.167537445	0.010131001	0.06004108	0.179090237	0.173738017	0.020271287	0.027953492	0.009918259	0.252762744	0.000911392	0.009306037	0.011376369	0.190484805	0.015137213	0.000475715	0.006963146	0.025931094	0.016851582	0.008942167	0.043687086	0.162222527	0.002551898	0.026880455	0.044187554	0.01957575	0.157320211	0.002810312	0.028317916	0.023653722
CISY_HUMAN	0.000463695	0.000829988	0.004142802	0.000517469	0.003337398	0.00087706	0.000977713	0.001638347	0.327230622	0.004759294	0.004227463	0.026362419	0.156460464	0.082695648	0.137319513	0.004242735	0.330952069	0.176034672	0.022071812	0.000840215	0.09174844	0.05140211	0.059291342	0.013666942	0.003372726	1	0.062275499	0.006553254	0.109021497	0.000952445	0.020301827	0.018858512	0.148328856	0.050853783	0.079709068	0.063778856	0.002683424	0.070229304	0.026963762	0.205856763	0.013799418	0.002859084	0.003280942	0.000185791	0.000776241	0.001583475	0.025717468	0.00012512	0.001514658
TM109_HUMAN	0.000468316	2.06E-07	0.000111142	1.91E-05	0.000378684	0.000459361	5.58E-06	7.22E-06	0.021964662	0.114539232	0.00367512	0.252942143	0.040970591	0.031642267	0.115562304	0.001911494	0.174471812	0.034321727	0.105312776	0.002358207	0.144792263	0.001176595	0.310469175	0.204705701	0.00014076	0.041293574	0.631142126	0.006517174	0.012241468	0.002878535	0.006651396	0.000242806	0.023853318	0.015607546	0.028367225	0.497661391	6.27E-06	5.99E-05	0.000665747	0.047435462	2.57E-05	1.21E-05	4.36E-05	4.61E-05	2.49E-07	1.98E-06	0.000180389	4.13E-06	6.09E-06
TKT_HUMAN	0.000494399	0.000155328	1.75E-05	0.000323176	0.006928018	0.000959924	7.58E-06	5.98E-05	0.29680334	0.026062834	0.000210078	0.088098267	0.424906871	0.098039701	0.083525097	0.005090659	0.231525377	0.208876201	0.018208806	1.32E-05	0.082239824	0.061660176	0.054787073	0.019248274	0.000401025	0.334121955	0.030244989	0.006403192	0.011258278	0.00703449	0.006464466	0.006757629	0.04708237	0.039004998	0.073170399	0.282382433	0.000111604	0.021744117	0.032608395	0.132208005	0.000333992	0.006325574	6.64E-05	1.43E-05	0.000157473	2.52E-05	0.030195356	1.90E-05	4.00E-05
GLU2B_HUMAN	0.000519025	0.005499532	0.036519741	0.001280266	0.000135603	0.000305893	0.015361607	0.033938019	0.000365909	0.027221007	0.219103813	0.016397872	0.001797351	0.074864036	0.030791408	0.092834543	0.06248429	1.34E-05	0.088364101	0.045895549	0.126672836	0.037176549	0.101477258	0.290200036	0.036420492	0.014216762	0.015451432	0.078995413	0.130023214	0.000550653	0.019985641	0.014114542	0.021085154	0.134530284	0.045370526	0.015957425	0.021013051	0.013211075	0.00070615	0.13472136	0.067296695	0.007930045	0.040259616	0.001822091	0.01608738	0.050463955	0.000306826	0.017405478	0.009186255
RS28_HUMAN	0.000521259	8.27E-06	2.70E-05	2.47E-05	0.000109907	9.66E-05	9.33E-06	8.30E-06	0.000772749	0.10433441	0.004042043	0.150245195	0.014822081	0.031646289	0.053945302	0.011778852	0.078803346	0.002639088	0.021041441	0.003401259	0.18979672	0.001115512	0.220166832	0.376838626	0.000379051	0.005217279	0.285383851	0.002158201	0.003638165	0.004157639	0.000606648	0.00015951	0.014795382	0.015533482	0.003669278	0.321851823	1.64E-06	1.13E-05	0.000933586	0.020871606	1.12E-05	0.000158672	9.47E-06	0.000396185	2.56E-06	3.09E-05	0.000129219	4.41E-05	6.28E-06
PHB1_HUMAN	0.000551189	0.002000193	0.016560618	0.001905468	0.001775893	0.001864789	0.002993693	0.028230903	0.002516189	0.036708023	0.179343316	0.079869026	0.008323145	0.171574461	0.061446115	0.032851677	0.108518249	0.000675296	0.256377304	0.036300836	0.104204274	0.021320022	0.086399433	0.307184263	0.014718386	0.006104997	0.02185371	0.220796777	0.100445032	0.001342539	0.071700285	0.00277235	0.001387526	0.160909869	0.140205215	0.123855317	0.017819639	0.009324052	7.55E-05	0.087383444	0.027133016	0.005348332	0.026516793	0.000472369	0.010955819	0.014186972	5.31E-05	0.010080985	0.003596323
RINI_HUMAN	0.000554471	0.00012245	2.14E-05	6.27E-05	0.00050797	0.000144103	5.86E-06	1.08E-06	0.042783306	0.030329825	0.000642943	0.1026422	0.11955807	0.047183164	0.150979326	0.003224082	0.309918868	0.041016286	0.00273176	7.24E-05	0.141562333	0.027248605	0.132017305	0.082431896	0.000863532	0.176754794	0.171343954	0.000650888	0.014034111	0.007866343	0.000680789	0.003675144	0.177407408	0.005301558	0.005719516	0.235517836	2.37E-06	0.00778382	0.019877565	0.043074358	0.000108525	0.000109943	1.40E-05	0.000168913	5.81E-06	4.29E-05	0.007236364	3.37E-06	7.15E-06
DHE3_HUMAN	0.000587973	0.003472939	0.019964618	0.004119268	0.010135388	0.002281638	0.007549017	0.017639633	0.031563323	0.053419826	0.057063081	0.046307031	0.017048475	0.246917583	0.003970221	0.01598511	0.061381668	0.022602842	0.119205269	0.013337016	0.077460617	0.010699303	0.081937563	0.137769689	0.000984389	0.050853783	0.012449476	0.185913727	0.01681592	5.03E-06	0.116068358	0.000178186	0.005328977	1	0.267092302	0.04962296	0.035258582	0.003443274	7.80E-06	0.141293994	0.030773854	0.054549713	0.00660274	0.000531376	0.021707531	0.016371023	0.000138926	0.011016831	0.019113761
SPTN1_HUMAN	0.000597545	0.00022026	0.004231176	0.000428655	0.002351852	0.000653677	0.001582878	0.000639952	0.140876117	0.107066613	0.014128401	0.068539031	0.074613896	0.067989179	0.019131167	0.001752251	0.192472685	0.103535715	0.068889014	0.001180239	0.098164241	0.011081534	0.157941133	0.074014246	0.000168108	0.322736663	0.134278206	0.034689043	0.017939689	2.72E-05	0.02876129	0.001456983	0.142743467	0.233139396	0.139783071	0.118204415	0.002553544	0.005255433	0.00030627	0.145423156	0.004763015	0.002814486	0.000794147	8.61E-05	0.001039706	0.001026024	0.000515038	0.00034667	0.002393659
COF1_HUMAN	0.000609643	0.000814115	0.000241857	0.00017666	5.11E-05	6.23E-05	0.000182813	0.000685627	3.63E-05	0.027927995	0.014635447	0.043522812	0.005605286	0.035873571	0.050060471	0.101248251	0.050493451	2.07E-05	0.006671674	0.003997333	0.170415229	0.022527431	0.118973567	0.337472067	0.007309843	0.003265309	0.052623318	0.003047172	0.012308168	0.01416035	0.000334781	0.004326888	0.012581586	0.012356756	0.001884421	0.068398624	8.52E-05	0.000518035	0.007581589	0.043062731	0.000826902	0.001964583	0.0006868	0.001267384	0.000315604	0.001802755	0.002106477	0.001053376	8.68E-05
NID2_HUMAN	0.000609853	0.000511857	0.000577474	0.000796584	0.01154491	0.002363628	0.00015936	0.000551674	0.342326237	0.028059348	0.000631592	0.095657421	0.210982428	0.221722751	0.060508717	0.00776609	0.155347864	0.184099068	0.057477289	0.000124954	0.050108921	0.111583632	0.094534484	0.013949569	0.000746941	0.353507682	0.032664459	0.036793225	0.01931452	0.003007133	0.031546564	0.005755943	0.028839475	0.072516251	0.161510116	0.08125803	0.001645446	0.01390032	0.016767718	0.207343533	0.003069053	0.017563171	0.000798664	2.19E-05	0.00082767	0.000336566	0.026119988	0.000333018	0.000821556
TPP1_HUMAN	0.000626859	0.000389146	0.0013799	0.000957601	0.004968462	0.004487525	0.000362169	0.00100076	0.027706923	0.24457616	0.007985565	1	0.008587441	0.242198917	0.061710964	0.003118565	0.212789602	0.028189028	0.114736526	0.009980969	0.142738968	0.016273722	0.441234369	0.139850431	0.002288673	0.026362419	0.12539439	0.103021508	0.009273001	0.001339944	0.05026697	0.00112384	0.016795066	0.046307031	0.076783595	0.202324629	0.001472842	0.000274224	0.000121454	0.15273116	0.001890562	0.000471877	0.000421613	0.000116702	0.000942369	0.000660749	0.000199625	0.001545707	0.000953913
CAN2_HUMAN	0.000635555	0.012230825	0.126640536	0.005049008	0.004032745	0.006784532	0.029626393	0.070086872	0.045222558	0.011174777	0.304950597	0.034532585	0.005223755	0.106577331	0.128021834	0.030081555	0.219705693	0.01083387	0.151744253	0.048240254	0.045884249	0.049304413	0.079463505	0.049124966	0.064253821	0.143878865	0.044996324	0.228838568	0.411453481	0.000698566	0.233897401	0.016933902	0.059553145	0.067075985	0.115001363	0.017380627	0.104229342	0.044805119	0.002089456	0.184619955	0.254746657	0.008306322	0.089772966	0.004059617	0.036606336	0.078609198	0.003946477	0.025691365	0.036240365
RD23B_HUMAN	0.00063932	0.026786444	0.259053196	0.005979276	0.00110686	0.004030272	0.067298494	0.09190072	0.0042605	0.000488476	0.346481178	0.003910448	0.000901013	0.043819226	0.199213183	0.078120464	0.10337364	0.001148736	0.037221728	0.214958603	0.064248946	0.012184644	0.040486096	0.072418205	0.236259908	0.06378539	0.030792741	0.040287667	0.776446785	0.001208035	0.112003052	0.013004793	0.047812551	0.028705036	0.016823625	0.00508715	0.115596149	0.067569832	0.007855924	0.075997021	0.423293876	0.00455646	0.156442538	0.034248437	0.036913717	0.215540525	0.005315627	0.039508901	0.060211992
RPN1_HUMAN	0.000672221	0.001943077	0.00897087	0.001390708	0.000728868	0.00073624	0.00140615	0.020421663	0.000123215	0.016874405	0.158318986	0.0672444	0.002393405	0.121442759	0.060105031	0.0762806	0.080127406	0.000122366	0.053506221	0.030565064	0.189197881	0.011491368	0.110053289	0.494465193	0.00643809	0.003007799	0.076927941	0.07045584	0.045392912	0.002217155	0.022318439	0.000999053	0.000852388	0.127563748	0.031368845	0.104626643	0.005276421	0.000758058	2.65E-05	0.067187955	0.010066257	0.001204197	0.013178098	0.001788024	0.003777639	0.006945993	1.16E-05	0.006241352	0.002642325
TAGL2_HUMAN	0.000673156	0.000157007	0.007187462	0.000199407	0.000112693	0.001421446	0.001240273	0.001381911	0.006992642	0.090727498	0.078620058	0.185996874	0.008751393	0.014580445	0.226554373	0.008914133	0.223492767	0.004554723	0.135343856	0.026527305	0.113309685	0.004379397	0.282631069	0.200963212	0.014362455	0.025568799	0.445618609	0.025473153	0.113290165	0.005500754	0.021904646	0.004631745	0.087878001	0.003828596	0.015577406	0.245541092	0.001078934	0.001578798	0.001434286	0.059053776	0.00572706	1.43E-06	0.005085632	0.001146336	0.000297146	0.001765036	0.000303452	0.000891317	0.000486719
1433Z_HUMAN	0.000680413	0.002408466	0.003677866	0.003988327	0.016173644	0.007039432	0.001243089	0.001583229	0.224112319	0.06661142	0.008917963	0.11856393	0.088188985	0.069662196	0.044020638	0.008317509	0.192281365	0.085721371	0.078396452	0.000103241	0.035806472	0.123233076	0.160073282	0.033778197	0.002947293	0.226502505	0.028270767	0.091753164	0.018747483	0.004845185	0.079626237	0.010478851	0.072881081	0.101793847	0.321777013	0.103277163	0.006142348	0.025959293	0.003160428	0.360611379	0.009193892	0.007897516	0.003443136	4.09E-05	0.00571864	0.002283088	0.008009568	0.002069306	0.00292116
VINC_HUMAN	0.000694184	0.000395188	0.000399723	0.000525424	0.006155624	0.002071631	0.000134539	0.000267219	0.288606358	0.007795869	0.000281113	0.081789318	0.164418855	0.053103136	0.161433415	0.004581335	0.251030417	0.261377742	0.008890046	0.000568505	0.105035152	0.026021069	0.060212144	0.008969952	0.002762628	0.528005816	0.073713944	0.001493443	0.034316098	0.007301979	0.010016533	0.012301171	0.073289881	0.010919616	0.030288012	0.12259476	0.000338935	0.019379548	0.059408444	0.149006012	0.001970263	0.001455032	0.00032896	0.000337512	0.000126598	0.00016208	0.054513729	3.39E-05	0.000295896
RTN4_HUMAN	0.000708278	0.000475729	0.003155145	0.00020926	0.000198082	0.00013016	0.000569801	0.004253568	0.055865912	0.015745765	0.035147782	0.043115639	0.122927957	0.073277072	0.101733282	0.013327551	0.304220263	0.019433401	0.04854253	0.001839919	0.178253492	0.074041179	0.098739428	0.098293049	0.001685148	0.319334854	0.09994146	0.017513357	0.106529087	0.001193324	0.009771352	0.016968817	0.092806706	0.080568763	0.062936141	0.135903006	0.001095206	0.024991435	0.004632145	0.172058301	0.007354416	0.000207287	0.007139352	5.28E-05	0.000714418	0.000959424	0.002484378	0.000188849	0.000462358
COR1B_HUMAN	0.000709525	0.000196527	0.002744594	0.000242555	0.000251701	0.001812262	0.000583819	0.002641877	0.002614627	0.073365597	0.057515061	0.224549003	0.007434829	0.025430097	0.221778605	0.0315788	0.142451601	0.002748397	0.090295365	0.035478377	0.154950261	0.004852401	0.160575541	0.173939886	0.020064903	0.006144124	0.247405978	0.027879635	0.074865812	0.015177592	0.015788149	0.004826012	0.015432598	0.001976844	0.00747714	0.226450649	0.000826612	0.000357595	0.003834538	0.050803957	0.003674611	3.26E-05	0.00347551	0.00212959	0.000325557	0.001237218	0.001171949	0.001559278	0.000305016
SC22B_HUMAN	0.000723812	1.19E-05	0.001904806	5.09E-05	0.000209248	0.00062738	0.000185776	0.000248691	0.012334931	0.037045073	0.015317043	0.12539439	0.012423623	0.025490194	0.161177287	0.004206506	0.149265017	0.018751667	0.084021804	0.013317461	0.085998671	0.000731165	0.339186263	0.165207638	0.000694096	0.062275499	1	0.003801369	0.040169364	0.00140431	0.007512206	0.000510782	0.052238152	0.012449476	0.008177318	0.278430647	0.00015743	0.000125016	0.000869896	0.036451747	0.000661634	1.41E-05	0.000752493	0.000807462	8.77E-06	0.000121901	0.000207675	6.71E-05	0.000219386
STT3B_HUMAN	0.000783531	0.001258528	0.000195627	0.000642545	0.000906152	0.000403492	6.40E-05	0.005424829	0.002164726	0.01948952	0.040462401	0.065277144	0.025521564	0.066731328	0.041302213	0.091286715	0.112616803	0.001494752	0.017538847	0.001413254	0.148469467	0.033943165	0.041199549	0.204577801	0.002070256	0.009506617	0.034784386	0.024599746	0.014904102	0.015149469	0.006910193	0.002540289	0.00243443	0.044668591	0.013950934	0.153675614	0.000766031	0.000577477	0.005182903	0.059767183	0.001905673	0.008354296	0.001206474	0.000466102	0.001754941	0.001080282	0.006178241	0.00122711	0.000117587
SODM_HUMAN	0.000796102	0.000711623	0.006383067	6.78E-05	7.65E-06	2.24E-05	0.001774428	0.001765302	0.007637573	0.019058268	0.08303463	0.011830034	0.035415668	0.032017738	0.088755093	0.012008831	0.232052983	0.002795318	0.022165538	0.006765371	0.133646175	0.017119062	0.065605783	0.172017813	0.005480637	0.11917876	0.159418805	0.007651911	0.152984823	0.000730827	0.003958366	0.005113952	0.214359227	0.021911306	0.00624938	0.063717293	0.001405475	0.013673597	0.006743618	0.023154606	0.013381898	0.000496929	0.004669318	0.001198708	0.000685214	0.006202838	0.001941211	0.000433468	0.000613253
MYL9_HUMAN	0.000811516	2.08E-05	7.05E-05	0.000263544	0.005127098	0.002639959	7.88E-06	9.83E-05	0.085997906	0.089905376	0.001429636	0.454298487	0.053547086	0.080157237	0.110831424	0.000634305	0.285725484	0.103281482	0.081021762	0.001026549	0.105242335	0.00625053	0.191057231	0.072576353	0.000329608	0.090268791	0.215482091	0.014084322	0.009000661	0.004582742	0.014970379	0.002019542	0.01829961	0.01854782	0.05986023	0.458478557	8.50E-05	0.001336956	0.00211803	0.083079892	0.000108038	0.00028744	5.66E-05	2.28E-05	3.23E-05	7.85E-06	0.001865189	1.92E-05	2.32E-05
FCGBP_HUMAN	0.00081525	0.028141125	0.221592572	0.017257765	0.010517481	0.0158954	0.069247045	0.159250448	0.012380105	0.026747165	0.63915353	0.037378574	0.001740741	0.106311233	0.049505913	0.070571703	0.093290311	0.003082916	0.192065711	0.111799912	0.038589598	0.029312448	0.070643597	0.096741567	0.08906445	0.022091699	0.013286657	0.555932578	0.235737785	0.00047232	0.376177151	0.007803707	0.017419756	0.212282315	0.174322203	0.024224406	0.236835774	0.029230456	8.64E-05	0.180735292	0.346536993	0.020386303	0.142925201	0.010693936	0.126958504	0.167215722	0.000382163	0.107254985	0.099977347
PCBP1_HUMAN	0.000827704	0.013158859	0.111585859	0.005854464	0.001679394	0.007840353	0.022277308	0.044038809	0.000331226	0.001795297	0.255372175	0.024135295	0.000299232	0.036449527	0.287796316	0.07381285	0.072143208	0.000290191	0.044999965	0.254337342	0.065042606	0.002851414	0.068139917	0.168791921	0.195109956	0.003887342	0.067618823	0.037297331	0.376373381	0.007532306	0.081278615	0.003056077	0.007405295	0.008755575	0.007556312	0.034927965	0.043959564	0.013747338	0.002449163	0.029713316	0.125768582	0.000850419	0.077219967	0.038740534	0.014997504	0.088713641	0.000873659	0.031735083	0.023428552
TAGL_HUMAN	0.000830402	0.000145648	0.000541783	0.000845061	0.013206747	0.005468573	4.58E-05	0.000581488	0.189533694	0.044279977	0.002792124	0.345228708	0.066856736	0.131505221	0.122237583	0.000635587	0.351401968	0.199287987	0.084054114	0.001164938	0.099366786	0.011574104	0.104265931	0.040421661	0.000771516	0.162227956	0.130166045	0.036195783	0.022034614	0.003946413	0.058848861	0.001801887	0.010999483	0.029640563	0.128497375	0.264725799	0.000934242	0.00420905	0.00275635	0.101998708	0.001250885	0.001073785	0.000356012	4.29E-05	0.000236295	9.39E-05	0.004988955	7.93E-05	0.000205527
TMM43_HUMAN	0.000895452	0.01049677	0.08345806	0.003422759	0.000506761	0.001100312	0.027514928	0.040675419	0.000162751	0.018444383	0.277875934	0.02215534	0.000449647	0.098905096	0.041510005	0.066312254	0.052200646	2.88E-05	0.05537735	0.097498751	0.082082598	0.016492553	0.176446873	0.336404845	0.032521282	0.010120942	0.051409488	0.078192959	0.111919573	0.000180138	0.028560709	0.00420474	0.028881061	0.167117895	0.025512046	0.021198119	0.034604463	0.009314643	3.06E-05	0.07903662	0.078913137	0.002940436	0.053590295	0.008487153	0.021782807	0.071004687	5.08E-06	0.032260333	0.030662931
LAMC1_HUMAN	0.00092484	0.000240585	0.001009568	0.000848738	0.013867549	0.004371855	0.000364848	0.00096116	0.458506604	0.072445238	0.001548083	0.166021121	0.168477994	0.147536868	0.050787244	0.002769514	0.185568969	0.2906698	0.117483852	0.000437215	0.054838855	0.052584548	0.099831764	0.010857981	0.000608415	0.366748013	0.057205626	0.058499626	0.018763969	0.00171233	0.050567006	0.007964778	0.03606863	0.067168765	0.211893783	0.113316245	0.002480102	0.008943517	0.008812287	0.221197021	0.003308805	0.010245828	0.000856049	2.23E-05	0.000919916	0.000227189	0.016653215	0.000350328	0.001085739
RACK1_HUMAN	0.000961305	0.000667605	3.25E-05	0.000203597	0.000296927	8.54E-05	1.84E-05	0.000179045	0.000937537	0.010090088	0.001937879	0.049748946	0.021014123	0.068597496	0.060153247	0.040248696	0.071459423	0.000960114	0.002518977	0.000728968	0.111353754	0.030047945	0.126652198	0.195039252	0.001171559	0.019854293	0.079501312	0.000605249	0.005930974	0.011872105	0.000135273	0.002677733	0.017997026	0.01705965	0.00171125	0.107807373	1.42E-05	0.001187249	0.011319335	0.033988371	0.000141212	0.00208069	0.000154888	0.000628341	8.64E-05	0.000309351	0.00400111	0.000172131	3.46E-05
SPTB2_HUMAN	0.001065113	0.000366013	0.003190476	0.00244436	0.021668476	0.006713509	0.000710781	0.0019772	0.298198584	0.103582739	0.010105954	0.126812874	0.140542306	0.129011133	0.018407433	0.002002277	0.127291266	0.18385425	0.284542325	0.000496929	0.027900508	0.027017216	0.133792333	0.044468066	9.77E-05	0.165909344	0.059484105	0.160383292	0.010677947	0.000471453	0.11828216	0.000914691	0.016452333	0.342071034	0.527465885	0.225575245	0.007156049	0.006756867	0.000179573	0.175809497	0.003762696	0.014898297	0.00221342	1.11E-05	0.003582624	0.000545772	0.00101574	0.001158153	0.002785885
ALDOA_HUMAN	0.001080284	0.000167548	1.58E-05	0.000371	0.008364855	0.001356944	7.00E-06	1.35E-05	0.312347861	0.048054559	3.99E-05	0.150807501	0.272234257	0.145295906	0.044040941	0.001077519	0.201109388	0.229333179	0.029082791	8.69E-06	0.056140337	0.056865904	0.083659539	0.018935395	0.000109242	0.288309979	0.044763523	0.009562329	0.005479643	0.005027058	0.010774724	0.002258176	0.042090741	0.034044325	0.082753588	0.152525208	0.00011167	0.007834694	0.024023742	0.080037629	0.000214929	0.009785341	1.74E-05	4.96E-06	0.000107228	2.59E-05	0.031769752	1.47E-05	3.89E-05
QCR1_HUMAN	0.00113447	1.10E-05	1.89E-05	7.53E-05	0.00198449	0.000668957	5.48E-06	8.15E-06	0.08181554	0.162715401	0.000367511	0.468937163	0.062138009	0.130501031	0.042759609	0.000113035	0.264383008	0.103712001	0.059761868	0.000678376	0.128874258	0.005726162	0.206229455	0.085031909	3.70E-05	0.108067775	0.205370197	0.009415907	0.004069659	0.001011991	0.007200516	0.000538136	0.038459806	0.027582562	0.038327852	0.28569968	2.20E-05	0.000449927	0.002057912	0.041656459	3.88E-05	0.000642397	1.87E-06	7.12E-06	9.77E-06	6.09E-06	0.001828649	3.77E-06	8.82E-06
PEF1_HUMAN	0.001147539	0.000555636	0.007880613	0.000147081	7.15E-06	0.000290222	0.004784538	0.001981741	2.21E-05	0.056439999	0.070002815	0.031614339	0.001000556	0.008431932	0.063047188	0.049103292	0.03003138	5.33E-05	0.038753224	0.107898168	0.099929299	0.00036622	0.124000613	0.274575607	0.027146245	0.001199633	0.188116504	0.004100756	0.060113407	0.003415655	0.002237591	0.001369666	0.039845402	0.003527801	0.000297579	0.06153388	0.001381314	0.000140262	0.004814664	0.008132719	0.007119739	0.000697063	0.003309883	0.01401453	0.000691592	0.010348661	0.000653899	0.004284276	0.001344201
ARK72_HUMAN	0.001161988	0.05892413	0.039107769	0.013280251	0.00349559	0.005457249	0.027382	0.075634281	0.000498373	0.002120417	0.21705015	0.003118565	0.005757581	0.025425586	0.078820321	1	0.017892517	9.13E-05	0.001726433	0.030821535	0.039822735	0.113172017	0.019904261	0.052765605	0.179481435	0.004242735	0.004206506	0.042783091	0.09389837	0.03911754	0.018015	0.027599107	0.019905366	0.01598511	0.00203782	0.010521031	0.047595803	0.014711064	0.032958125	0.096771072	0.127665247	0.035637951	0.064084657	0.065866952	0.067591268	0.109208099	0.027101625	0.107877422	0.043499647
RS15_HUMAN	0.001185386	0.001184665	0.002280433	0.00020742	6.21E-06	3.71E-05	0.002964482	0.00343044	4.77E-05	0.174148614	0.09522502	0.05595268	0.007427792	0.032691902	0.010957562	0.072798545	0.047809345	3.04E-05	0.020053237	0.024436025	0.223033913	0.009595439	0.105719096	0.413851276	0.005839785	0.002092772	0.047486918	0.021069305	0.015416681	0.001090898	0.00122467	0.00250593	0.0522246	0.051107507	0.002331991	0.080569978	0.001031732	0.000232948	0.000937524	0.027549755	0.004344166	0.00181284	0.001597311	0.002771909	0.00273132	0.00708882	0.000168772	0.005098387	0.001013635
ALDOC_HUMAN	0.001209298	0.00469843	0.01211555	0.005535513	0.026088575	0.0101816	0.007202324	0.002146447	0.288301907	0.060760748	0.002034361	0.133927381	0.052569387	0.159833064	0.026668567	0.001038882	0.147476288	0.231706199	0.040916341	0.007323108	0.078967917	0.021524384	0.052424373	0.011537512	0.011711135	0.216507608	0.005920062	0.060226661	0.030142254	0.000563745	0.122037474	0.003637415	0.045997038	0.08030725	0.190760916	0.023695636	0.017467044	0.032843325	0.007742134	0.13446043	0.029003814	0.016738935	0.001989725	0.000835555	0.008343442	0.011386069	0.016690763	0.003664434	0.010866813
SPB6_HUMAN	0.0012136	0.040306728	0.155191318	0.015626611	0.008729608	0.016385447	0.043775416	0.073972618	0.044956837	0.00039921	0.146572902	0.008597836	0.020600172	0.036082431	0.351847854	0.088318542	0.136113814	0.0183407	0.01480247	0.076410029	0.064768504	0.059604776	0.013955503	0.014246081	0.329102608	0.10779846	0.008355743	0.050546906	0.647041387	0.017016909	0.153106952	0.042664765	0.042546949	0.007996939	0.035554474	0.012117135	0.091741503	0.194649888	0.042390945	0.126977711	0.323067945	0.002364248	0.148622621	0.03220838	0.04081787	0.118306759	0.035077968	0.036520234	0.050918062
COIA1_HUMAN	0.001262075	0.056052953	0.081516631	0.023315348	0.027865417	0.012024779	0.026407534	0.147726264	0.04389525	0.000625518	0.11699776	0.00940771	0.020671881	0.286140651	0.064029801	0.150284192	0.072278642	0.012944202	0.023835286	0.021440999	0.038633742	0.195564675	0.015237464	0.019848909	0.063940458	0.094781281	0.001142216	0.195937908	0.175595581	0.003522774	0.166921385	0.020573242	0.004738499	0.188586885	0.124716218	0.006284171	0.145166758	0.096542572	0.008142991	0.215367903	0.248706724	0.076235538	0.110217181	0.008848333	0.09874326	0.101631456	0.019516777	0.061367029	0.071485185
NID1_HUMAN	0.00135649	0.000107392	0.000433385	0.00077203	0.01327302	0.004571038	0.000131322	0.000463232	0.387068413	0.089218284	0.000611105	0.236281317	0.21294081	0.164142459	0.045148781	0.001669836	0.139749726	0.273085749	0.161732764	0.000502863	0.045116178	0.041012206	0.144131364	0.016636425	0.000166254	0.237988797	0.074956851	0.048577446	0.009972241	0.001977516	0.037778903	0.003707525	0.02211251	0.078573383	0.207647062	0.205533421	0.001046753	0.005045138	0.004974136	0.162175355	0.000859188	0.005965914	0.000513781	8.46E-06	0.000449229	4.55E-05	0.007974386	0.000202916	0.000542133
AL1A1_HUMAN	0.001459385	0.005131204	0.01167663	0.000919219	0.000289383	0.000725077	0.014278261	0.00086144	0.028632912	0.057768079	0.021986219	0.016795066	0.042719308	0.008890144	0.063965913	0.019905366	0.108418243	0.013323755	0.003333723	0.008201905	0.058194401	0.030098121	0.085612771	0.029680715	0.034718051	0.148328856	0.052238152	0.003344622	0.064372896	0.002460173	0.002463906	0.028911794	1	0.005328977	0.00207853	0.034075777	0.003464158	0.039370894	0.037566346	0.05012106	0.023415914	0.001297118	0.003495789	0.010439094	0.004202723	0.018093338	0.012968324	0.004491801	0.00676534
FKB1A_HUMAN	0.001563784	0.011091381	0.107403607	0.007026378	0.002770083	0.011294002	0.052810658	0.010086709	0.004365191	0.018679645	0.051567444	0.042604502	0.000229501	0.006449428	0.098456723	0.021388808	0.053183704	0.007363205	0.012458853	0.174885647	0.107251382	0.000793231	0.103739468	0.057009809	0.153062041	0.023985292	0.075818265	0.008886233	0.121142492	0.00340192	0.057271441	0.00683892	0.076892136	0.005338592	0.008195106	0.008433532	0.025074313	0.007041506	0.005275084	0.071571535	0.086011261	0.000249656	0.021146776	0.045463511	0.008189389	0.064933232	0.00317006	0.019455747	0.037507289
ATPA_HUMAN	0.001632915	4.01E-05	0.000102313	0.000865123	0.013926531	0.004883007	1.55E-05	0.000135797	0.21299983	0.164377671	0.001263355	0.356084747	0.15945836	0.10266708	0.033463715	0.0006184	0.168659184	0.173402486	0.194261669	8.07E-05	0.050337264	0.024955146	0.171686862	0.055307832	2.17E-05	0.097028714	0.115051134	0.06528934	0.003116488	0.004121125	0.039285729	0.001198586	0.010557761	0.085456997	0.28497455	0.402155719	0.000315287	0.001770355	0.000696743	0.11506609	1.00E-04	0.002274689	0.000161785	6.12E-07	0.000213349	4.99E-06	0.001603552	7.27E-05	9.05E-05
GNAI2_HUMAN	0.001712852	0.000172061	0.01097886	0.000483553	0.001000469	0.002543249	0.003700883	0.00397678	0.043138038	0.181216291	0.023260184	0.332883178	0.012401728	0.080862947	0.054167349	0.000400935	0.188599338	0.032598324	0.339333199	0.054438617	0.158695668	0.003296077	0.175321169	0.089202387	0.006391844	0.062611014	0.113126757	0.066094489	0.073249397	0.000253905	0.055197822	0.005792458	0.030823561	0.036468194	0.108025497	0.100416212	0.004355726	0.00398271	0.000613241	0.083282964	0.009735	0.000165331	0.004637057	0.000171594	0.000995407	0.002412716	0.000374818	0.00096418	0.001499028
NCK5L_HUMAN	0.001733903	0.096465653	0.361176547	0.03165591	0.008256614	0.022421062	0.161342434	0.218352928	0.004800656	0.010484767	0.699001661	0.014812418	0.000763999	0.049915203	0.070813806	0.19324186	0.055572399	0.000974967	0.039948788	0.19512731	0.033535274	0.049545258	0.034021126	0.047318618	0.351972636	0.012908416	0.005637	0.31452665	0.354046708	0.003758894	0.271212008	0.021241966	0.044669398	0.043906934	0.033354188	0.004062754	0.322133211	0.046720634	0.003267791	0.112986849	0.662350721	0.020348408	0.22695171	0.065393699	0.210094991	0.413048167	0.005425631	0.231171768	0.18810223
IDHP_HUMAN	0.001956325	0.005927108	0.005922429	0.001058333	0.000126823	0.000573323	0.001257113	0.013239637	0.000212241	0.001531864	0.105387326	0.020767837	0.005364214	0.032912642	0.241978472	0.125113525	0.110123595	4.75E-05	0.006102986	0.012225278	0.067411356	0.059838752	0.090594007	0.172981822	0.024915575	0.016720854	0.166885913	0.005393531	0.1169547	0.028088277	0.001964428	0.01925271	0.037179522	0.003218048	0.000605889	0.063608368	0.001772454	0.00743466	0.013016022	0.031167242	0.011536364	0.000271568	0.020437023	0.008075982	0.002047701	0.007871356	0.003777943	0.003969223	0.001310485
TCPG_HUMAN	0.002099393	0.035182015	0.010063663	0.007374521	0.002172995	0.001803576	0.008947549	0.018126528	0.002026469	0.001151749	0.041228	0.004908131	0.023463615	0.02090158	0.129920443	0.327589923	0.055471136	0.000864265	2.22E-05	0.005301019	0.108962429	0.176143949	0.019686173	0.0385623	0.091897096	0.038697285	0.007660444	0.003363634	0.058416127	0.045989453	0.001263103	0.088353151	0.079962959	0.006013271	0.001113836	0.015519488	0.005426973	0.062278553	0.058934373	0.105169823	0.03106013	0.002258775	0.022897844	0.03005161	0.013190777	0.026617127	0.025748047	0.017226003	0.011548538
ECHB_HUMAN	0.002121444	0.00043599	0.000408197	0.000451386	0.003376297	0.001708808	9.39E-05	0.000273644	0.146596732	0.020913642	0.003097321	0.08623486	0.145545524	0.06144622	0.150346914	0.004442325	0.237940809	0.109163096	0.014656346	0.000162774	0.040178813	0.05677823	0.103103249	0.020474213	0.000638256	0.28820763	0.263468152	0.007029574	0.024616963	0.009207814	0.005793166	0.009200739	0.138941099	0.006879446	0.014701448	0.166350651	0.000277648	0.008967555	0.019854896	0.051406852	0.000957539	0.000754839	0.000655909	0.000436723	0.000157638	0.000105778	0.014406951	0.000103319	0.000306495
CAC1A_HUMAN	0.002147869	0.055309679	0.277218418	0.021054656	0.003437224	0.012855766	0.109967089	0.222535238	0.000696393	0.008967136	1	0.007985565	0.000551767	0.025813475	0.063149401	0.21705015	0.039669371	0.000101391	0.063349162	0.197235561	0.032405553	0.023633933	0.035047152	0.112191854	0.208638837	0.004227463	0.015317043	0.234778486	0.305841427	0.004108937	0.153170331	0.015448979	0.021986219	0.057063081	0.025031139	0.012268566	0.210933477	0.025868065	0.000985439	0.068884071	0.395632533	0.011859863	0.236558189	0.053629003	0.142549915	0.270738041	0.001094215	0.169103025	0.113482101
TLN1_HUMAN	0.002286892	0.032815829	0.038121065	0.004722373	0.001082315	0.001331469	0.016843644	0.042915815	0.016318242	7.34E-05	0.080224127	0.001279326	0.041704429	0.03322355	0.217293088	0.118123194	0.131787063	0.004568093	0.00084778	0.016999867	0.085163194	0.138827936	0.007449333	0.017683831	0.120669545	0.195258916	0.009832006	0.004691315	0.382412638	0.015744542	0.007925041	0.094593638	0.118462163	0.006511694	0.003297006	0.007540763	0.019756869	0.207267252	0.112621755	0.066319054	0.125586093	0.003184887	0.068117853	0.021821345	0.016377225	0.055940778	0.060653415	0.010524702	0.014472292
VIME_HUMAN	0.00229215	1.39E-05	6.89E-05	0.000534909	0.011843064	0.004664609	1.57E-05	5.36E-05	0.274972434	0.174961837	0.000673737	0.300570268	0.178773055	0.064554272	0.031193617	0.000228366	0.156162848	0.257353988	0.191676512	9.86E-05	0.041752967	0.011948973	0.136206949	0.035242964	1.12E-05	0.120867625	0.165363258	0.037797514	0.003078231	0.003950638	0.03030442	0.001093422	0.016634376	0.049249067	0.198302139	0.37733145	0.000192413	0.001173044	0.001844461	0.070844443	5.67E-05	0.002410071	6.67E-05	1.87E-06	8.26E-05	1.59E-06	0.003473061	2.53E-05	5.41E-05
ANXA7_HUMAN	0.002319218	0.008291325	0.006427378	0.000934448	7.68E-05	0.000206775	0.005177314	0.008503747	0.000754604	0.008309507	0.080615956	0.003529467	0.036180854	0.02002912	0.059549494	0.171695507	0.046887629	0.000389125	0.001832761	0.01704334	0.146674904	0.037637875	0.007030285	0.090645622	0.046097774	0.00854304	0.013583539	0.008086721	0.100482706	0.01934353	0.002424515	0.010049551	0.038866267	0.004325882	0.000571332	0.017230298	0.003603376	0.00941184	0.056734697	0.010336717	0.024902409	0.005095733	0.010006609	0.018076689	0.005147817	0.022724644	0.024282171	0.007779252	0.002441897
MZB1_HUMAN	0.002337484	0.015817938	0.038931878	0.012137355	0.007467646	0.007430028	0.018858242	0.037220988	4.30E-05	0.025236084	0.090335429	0.06570292	0.000120142	0.1248332	0.014710948	0.056367044	0.015659433	0.000233419	0.027975845	0.158680678	0.097742844	0.002092932	0.063253705	0.255340614	0.032406739	0.000201889	0.011500761	0.080037202	0.019486946	0.001366702	0.049217783	0.000354867	0.000318024	0.127543977	0.019686801	0.020532458	0.03441487	0.000856662	4.22E-05	0.026986297	0.035413112	0.013084578	0.016762888	0.021439796	0.026696484	0.055221968	5.11E-05	0.049106631	0.030445633
RSSA_HUMAN	0.002408261	0.028581947	0.008028039	0.009703754	0.003150361	0.003024157	0.005280342	0.016827422	4.08E-05	0.031848411	0.079443504	0.065035135	0.001830977	0.113842154	0.023341665	0.136294274	0.036612474	8.42E-06	0.006750538	0.011933308	0.079123838	0.09630672	0.066613562	0.260197202	0.037434829	0.000401146	0.004387527	0.08519234	0.014510279	0.018783563	0.014343285	0.004887426	0.004795123	0.039580061	0.011843506	0.021449606	0.01099171	0.004598399	0.001445544	0.041886965	0.019650277	0.011834198	0.012131345	0.007270449	0.026432318	0.038308465	0.00121984	0.037299046	0.007690387
GSTP1_HUMAN	0.002562664	0.021931528	0.0347074	0.010535002	0.011656999	0.003548357	0.028900959	0.020092214	0.002231681	0.017683521	0.028101866	0.012891435	0.000480163	0.155419244	0.001752226	0.025140953	0.013435387	0.002941885	0.011803663	0.037736579	0.034105659	0.005223167	0.051022695	0.087499543	0.007542428	0.014274816	0.00662904	0.036705107	0.008311037	4.42E-05	0.029103315	0.000506074	0.009115014	0.333809317	0.024585686	0.002662527	0.048093492	0.003144842	0.000355493	0.03290057	0.048372031	0.132763116	0.006806596	0.013864671	0.036736503	0.074248831	0.001116573	0.034258026	0.051233497
ANXA2_HUMAN	0.00257472	3.86E-05	5.16E-05	0.000848675	0.01956707	0.00323052	3.19E-05	9.13E-05	0.270277092	0.104269512	0.000240826	0.127931259	0.217432515	0.087485921	0.010723843	0.000307619	0.090515268	0.284113149	0.104860365	4.82E-05	0.032732274	0.009538857	0.079274234	0.028197817	6.88E-07	0.152779532	0.075025398	0.020874259	0.000969618	0.001182095	0.015031327	0.000830819	0.011942943	0.158710238	0.196943852	0.296077497	0.000316261	0.002601326	0.001535744	0.06130061	4.68E-05	0.014209135	3.86E-05	4.78E-06	0.000223932	4.46E-06	0.00317695	3.84E-05	0.000172365
EHD4_HUMAN	0.00288725	0.000394509	0.00208561	0.00155335	0.002812898	0.004007965	0.000380199	0.004687631	0.014011852	0.087351677	0.029243077	0.206650877	0.028617058	0.065302364	0.052483251	0.005189889	0.101934852	0.005825423	0.336671632	0.005356029	0.052553615	0.027608794	0.152174425	0.165255866	0.001956864	0.011499998	0.078237025	0.094418385	0.024755482	0.009055811	0.033095398	0.005647197	0.003291215	0.048162044	0.153834431	0.242552577	0.001858265	0.004055246	0.000423896	0.070936058	0.001680438	0.000771825	0.007514879	3.32E-05	0.001538168	0.000604447	0.000321224	0.00133672	0.000320478
SBP1_HUMAN	0.002892735	0.008694819	0.006276462	0.007236652	0.028551709	0.011768131	0.003615128	0.004639063	0.420905712	0.000722737	0.002017816	0.004397123	0.233066228	0.020860553	0.118605673	0.019032201	0.091097112	0.245253807	0.006435747	0.000508617	0.012291432	0.080306694	0.009150711	0.000839073	0.01696837	0.514932341	0.012196978	0.003993266	0.070023241	0.024473054	0.023405685	0.044024837	0.083743269	0.010425252	0.041490897	0.033068544	0.009871829	0.152887568	0.176438273	0.097688112	0.022798292	0.026266954	0.009748277	0.004311616	0.006290609	0.00540983	0.197871876	0.002129964	0.006788356
PARK7_HUMAN	0.002966487	0.052806775	0.082664788	0.007312371	0.000785471	0.002093846	0.058327979	0.055085033	0.002384773	0.000287631	0.075961765	0.000638896	0.00661441	0.021090968	0.097242391	0.204717178	0.029078531	0.000514085	0.001458621	0.081910565	0.060201467	0.064331905	0.00991386	0.02057756	0.268305167	0.047468556	0.003433144	0.004324214	0.309556964	0.012506645	0.007965509	0.070568282	0.079197296	0.005382248	0.001231963	0.00083063	0.040407788	0.104673495	0.12050638	0.0460507	0.205780265	0.012312732	0.088649233	0.059192401	0.032314536	0.159013167	0.061599374	0.039082636	0.038583807
TALDO_HUMAN	0.00348792	0.005995891	0.05650155	0.006111926	0.002248874	0.005200376	0.03059918	0.012214245	0.000529188	0.06348703	0.110166432	0.018022087	0.004052671	0.022786465	0.029861401	0.03547002	0.01264123	0.000487083	0.064256795	0.090961111	0.044294229	0.004594118	0.080596306	0.173929762	0.038092116	0.001240927	0.035260322	0.061253938	0.04348693	0.002293653	0.02052418	0.003695763	0.018182803	0.050487824	0.026512765	0.040108277	0.019589183	0.009660409	0.0001954	0.021783188	0.026285676	0.00192172	0.03363964	0.01769285	0.013499686	0.035530379	1.41E-05	0.033639676	0.026168627
TENX_HUMAN	0.003552113	0.042798904	0.194103337	0.023520124	0.008401628	0.022179988	0.077239664	0.070199543	0.0294896	0.008163805	0.330603881	0.003835604	0.011418593	0.007795248	0.082124386	0.078424874	0.052770218	0.004461877	0.079550321	0.025400832	0.006815285	0.084793154	0.041342485	0.025332862	0.135668555	0.052849258	0.0202158	0.139499821	0.273602979	0.013641296	0.154935697	0.043267367	0.115947596	0.024699939	0.080028958	0.011774997	0.13252691	0.113501707	0.009326369	0.107206674	0.261442406	0.010598865	0.198277902	0.019071671	0.08587295	0.136865994	0.011185393	0.073578882	0.073784207
PROF1_HUMAN	0.003577256	0.017986755	0.007181592	0.007207771	0.003969819	0.00309044	0.006182988	0.020840312	0.003320514	0.004214395	0.014572762	0.05144869	0.010778899	0.05916651	0.106286517	0.061643302	0.085759677	0.002735055	0.000572866	0.016841723	0.194584081	0.085554239	0.036146384	0.043511786	0.05532393	0.040948137	0.008063833	0.004513427	0.038751409	0.019142881	0.002068687	0.09800158	0.026356526	0.011069042	0.0055275	0.024797718	0.003604117	0.053040646	0.020010607	0.127301854	0.014950468	0.00043553	0.01525825	0.009799671	0.007094626	0.011282376	0.0078594	0.00774284	0.006538406
FUBP2_HUMAN	0.003725782	0.001978612	0.001096116	0.000771426	0.000174299	0.000599926	0.000681138	0.001182814	0.000134586	0.006175723	0.010688194	0.024573525	0.012955085	0.010552468	0.104310573	0.044190714	0.036692711	0.000539835	0.002093331	0.023206419	0.123053616	0.003745697	0.035585884	0.150097561	0.01774501	0.002536948	0.077462963	0.000276239	0.029181562	0.034792273	0.000393162	0.003313922	0.012942387	0.001134943	0.000127468	0.086286931	0.000150715	0.001985519	0.027174826	0.004621448	0.001209909	0.000178285	0.001926284	0.013227681	0.000284455	0.002434657	0.005884336	0.001125382	0.000281735
LZTS3_HUMAN	0.003819662	0.000672592	0.031008657	0.004417973	0.011171375	0.017706761	0.008220607	0.016962836	0.065534536	0.113359442	0.063349162	0.114736526	0.015111877	0.045912712	0.022183519	0.001726433	0.051521626	0.038933046	1	0.038576342	0.017632148	0.003098933	0.108502847	0.061851499	0.003515793	0.022071812	0.084021804	0.240658698	0.052033808	0.00094869	0.222582826	0.001793796	0.003333723	0.119205269	0.371142779	0.107964315	0.029986815	0.003486536	0.000115939	0.063780496	0.019021128	0.007632261	0.023905618	0.000362306	0.00851287	0.005537805	0.000404229	0.007225349	0.008100323
6PGD_HUMAN	0.003869417	0.004363862	0.002834519	0.003011267	0.012767323	0.004258338	0.002758593	0.001243819	0.433195905	0.005523572	0.000565808	0.01096324	0.355211274	0.034495666	0.073071021	0.005010445	0.116739134	0.308356785	0.003613348	0.000621288	0.041969994	0.066237681	0.008046005	0.001242861	0.00915171	0.54842839	0.010436672	0.002762129	0.047303749	0.010226729	0.009842618	0.03571781	0.1450413	0.009409912	0.029596292	0.02992773	0.003247574	0.125735515	0.160236476	0.058155076	0.010921333	0.0103474	0.002685041	0.002468489	0.002337711	0.002687276	0.139356823	0.000669971	0.003185435
ARPC4_HUMAN	0.00395004	0.009133498	0.000992605	0.00675374	0.007733258	0.006537958	0.000934266	0.006675672	0.013503812	0.021087895	0.01179068	0.085661689	0.06727425	0.032411474	0.106278736	0.067135864	0.095102297	0.007134003	0.004231773	0.00125068	0.115338603	0.178034418	0.019216741	0.034766892	0.036969183	0.014699334	0.004819173	0.024648463	0.021833629	0.114996983	0.007202745	0.068930222	0.010542282	0.002866787	0.022397222	0.074773325	0.001548437	0.033663501	0.042367527	0.097031955	0.00455877	0.001234109	0.007183085	0.002310591	0.005096297	0.002755591	0.028643212	0.004926785	0.000920827
CSPG2_HUMAN	0.003958856	0.042734927	0.067385562	0.032081533	0.034750549	0.025037448	0.053906531	0.034939212	0.005438239	0.091831497	0.060412209	0.068858483	0.000483377	0.163973853	0.002378581	0.042730066	0.009922745	0.003518107	0.052723435	0.042400977	0.010029517	0.025740736	0.12985497	0.062873936	0.019473885	0.003636891	0.00641818	0.268576175	0.006251441	0.000550723	0.124345031	0.001116193	0.01210745	0.240930588	0.069222351	0.005476451	0.113585529	0.002326109	8.36E-05	0.068406001	0.078094245	0.117328609	0.01970508	0.016167035	0.105456802	0.104530022	0.000671512	0.132191521	0.11471625
SERPH_HUMAN	0.00408146	0.094059686	0.224357702	0.049496331	0.032677502	0.037118953	0.093397525	0.242161764	0.064002565	0.000970625	0.201335158	0.009068512	0.013758835	0.0574107	0.111508553	0.07927197	0.087726958	0.018521428	0.028552287	0.058885181	0.035413952	0.14442003	0.007841194	0.006902805	0.25922668	0.109059059	0.001026776	0.164197869	0.379657495	0.012387852	0.233973681	0.114158032	0.020099664	0.04113021	0.127335321	0.003928107	0.232778267	0.300814604	0.021089798	0.214722242	0.467275067	0.016233531	0.27943866	0.023611477	0.148360373	0.184224439	0.033727962	0.091778954	0.117985201
DPOLQ_HUMAN	0.00408317	0.041238279	0.110173942	0.045910021	0.053114326	0.054389947	0.046398347	0.115779218	0.030857443	0.076347129	0.234778486	0.103021508	0.005403519	0.152894094	0.015082708	0.042783091	0.041154155	0.010321077	0.240658698	0.037994389	0.013765485	0.078296442	0.056922429	0.045267401	0.043383314	0.006553254	0.003801369	1	0.049492231	0.003951946	0.502819373	0.006082518	0.003344622	0.185913727	0.344252768	0.020874607	0.211752901	0.016224001	0.000130045	0.134338666	0.163452283	0.052415234	0.092388259	0.005926829	0.161841563	0.094112259	0.001448199	0.139396256	0.09142813
PLSL_HUMAN	0.004389979	0.055630692	0.285301361	0.029690528	0.005305401	0.020503492	0.11198967	0.125747794	0.000619892	0.006692948	0.343950682	0.017065378	0.000162958	0.021276528	0.090520853	0.052605727	0.0403086	0.00012559	0.054019832	0.228958806	0.046676737	0.020145069	0.046552315	0.099329793	0.325809041	0.004756563	0.009458536	0.101735815	0.289144957	0.008382524	0.114006881	0.035435929	0.015749624	0.021098703	0.042966073	0.005294984	0.12724117	0.078900547	0.001564347	0.06820202	0.272865593	0.001522011	0.237287017	0.037702578	0.076864466	0.229798912	0.000830234	0.100139603	0.082859186
UBE2N_HUMAN	0.004494601	0.025100117	0.142116052	0.009901771	0.001142326	0.008805105	0.082102892	0.026544845	0.000197085	0.007631746	0.155586772	0.006769543	0.000501669	0.002996136	0.139973593	0.075806733	0.022608232	0.00031543	0.00502715	0.247232534	0.068076874	0.0029228	0.033450548	0.068103864	0.319877891	0.003505572	0.044634508	0.007972964	0.199750908	0.015069567	0.015280233	0.023785658	0.070463837	0.001039635	0.000939535	0.007553833	0.030350164	0.026280829	0.012372608	0.016445687	0.108039662	0.000208799	0.07262767	0.127865641	0.016556296	0.117280028	0.002418213	0.048790931	0.047677145
LAMB2_HUMAN	0.004647201	0.001267081	0.000879165	0.003679532	0.030084866	0.012318701	0.000856387	0.001480803	0.456817558	0.098707076	0.000678425	0.213664218	0.185855408	0.097172019	0.032542915	0.001849613	0.129488526	0.335246627	0.0518362	0.000335973	0.043758947	0.083081367	0.054882193	0.00396063	0.001208009	0.240186774	0.02764746	0.052134239	0.007220465	0.007938885	0.03606279	0.022494755	0.038575701	0.027529482	0.152098999	0.080307361	0.002599219	0.014576628	0.017573513	0.148621574	0.002372756	0.007522492	0.001061567	0.000139977	0.002140272	0.000279693	0.030739826	0.000939316	0.001867517
GDIR1_HUMAN	0.004790856	0.055592589	0.060070684	0.009685392	0.000932008	0.00179786	0.041708673	0.058979633	0.001036644	0.000885071	0.170296566	0.00032682	0.019260696	0.01885425	0.077775306	0.157152402	0.036103718	9.91E-05	0.002602354	0.037979469	0.048569409	0.100968183	0.003447514	0.046086537	0.208746885	0.016542467	0.001169478	0.01481567	0.263949034	0.020608623	0.006200558	0.076157063	0.056907741	0.009172853	0.003573744	0.004666632	0.037698687	0.222529101	0.060764251	0.019119052	0.146832158	0.011653429	0.109416751	0.038335554	0.04729463	0.143784133	0.022809377	0.041731564	0.023528239
NB5R3_HUMAN	0.005032507	0.006064044	0.032305391	0.022463526	0.073143078	0.038748217	0.010481932	0.025221672	0.240469285	0.050506635	0.025031139	0.076783595	0.046766924	0.093123574	0.012205559	0.00203782	0.063260138	0.128420208	0.371142779	0.004669183	0.01758206	0.037351587	0.040532493	0.019332453	0.003912072	0.079709068	0.008177318	0.344252768	0.026598934	0.002421437	0.359277644	0.006192855	0.00207853	0.267092302	1	0.041678841	0.057392039	0.033740475	0.000379909	0.170024824	0.032797189	0.028332066	0.030338873	0.000211146	0.028416141	0.009576221	0.003268578	0.011700842	0.020082438
PGRC1_HUMAN	0.005382655	0.000552983	0.001735576	0.001649487	0.003134045	0.003699355	0.004912046	0.000444873	0.01695135	1	0.008967136	0.24457616	0.021382283	0.025445793	0.001474286	0.002120417	0.027679807	0.018806723	0.113359442	0.008289185	0.058905117	0.0043278	0.133971064	0.085846559	0.001172168	0.004759294	0.037045073	0.076347129	0.000820189	0.000971727	0.012905379	0.001964955	0.057768079	0.053419826	0.050506635	0.092444423	0.00204304	0.000240993	0.000401686	0.029919548	0.001068878	0.006415359	0.000245333	0.000758008	0.003403442	0.001844967	0.000375519	0.004995727	0.002409848
PGM1_HUMAN	0.005592735	0.020265883	0.118560832	0.024186027	0.042490056	0.034741469	0.047746091	0.046529313	0.34448555	0.002907464	0.02587338	0.009966638	0.039507672	0.03690904	0.05291761	0.004492514	0.069065442	0.164111724	0.098013031	0.020384263	0.008296434	0.036699708	0.028617857	0.002428642	0.031357823	0.413071012	0.01440428	0.052465275	0.157374038	0.001948396	0.185635166	0.036890507	0.057326458	0.080466542	0.233400892	0.010380456	0.102491044	0.182172217	0.014175695	0.152648841	0.14306737	0.019592135	0.086401398	0.005480298	0.039140113	0.042523183	0.027109546	0.016968766	0.064580513
ACOHC_HUMAN	0.006024335	0.045350983	0.077024674	0.02303545	0.031133328	0.023401911	0.040267245	0.033494558	0.294049183	0.000558279	0.016381234	0.003032708	0.090665011	0.039877334	0.091624766	0.014984922	0.074585071	0.133534218	0.012421575	0.012895765	0.010075675	0.093330368	0.005994488	0.00081991	0.085139946	0.375398963	0.003209973	0.021918367	0.222400807	0.010220579	0.090151796	0.05205898	0.099676384	0.015667034	0.054319673	0.004512863	0.080342396	0.332922736	0.117773831	0.064986461	0.178111113	0.031907313	0.067527064	0.016910261	0.043491635	0.069055676	0.143198946	0.019825042	0.050964641
DPYL2_HUMAN	0.006040799	0.002010088	0.014064981	0.010857807	0.018275217	0.032796907	0.003774536	0.008802636	0.02010498	0.09959237	0.029120819	0.265417617	0.005828642	0.02611911	0.041801191	0.003948557	0.048653014	0.01484934	0.340305723	0.015487635	0.022814921	0.010805336	0.202869715	0.089518242	0.006411655	0.006406434	0.101485916	0.129751413	0.015512375	0.014916595	0.116905367	0.004658399	0.00258587	0.035030559	0.217369837	0.129951571	0.009374469	0.002337133	0.000129484	0.091145154	0.005137738	0.000640667	0.016841376	0.000666974	0.005344245	0.002536478	0.000291313	0.007473543	0.004881637
S20A2_HUMAN	0.006102884	0.001150283	0.01774205	0.007913037	0.01902081	0.028193428	0.005614984	0.023653145	0.023864738	0.160315893	0.085377539	0.209975862	0.007865073	0.045200601	0.020472197	0.005363721	0.038973473	0.021112741	0.623564749	0.032309571	0.019416968	0.00404415	0.11199454	0.081665541	0.002772526	0.004175805	0.10390664	0.305528174	0.017029755	0.003781843	0.160480049	0.002140148	0.001000349	0.087039795	0.225385522	0.164953783	0.022675712	0.000701962	2.12E-05	0.05456451	0.008598544	0.005170383	0.018729	0.001004021	0.01052616	0.003199631	0.000113845	0.013081776	0.008312531
CO5A2_HUMAN	0.006142646	0.128879352	0.376849136	0.051846924	0.008820571	0.027517492	0.212498873	0.283094638	0.000288229	0.008250284	0.867471574	0.004483408	0.00023775	0.018009204	0.036833663	0.249189502	0.01426925	5.77E-05	0.024998571	0.247588989	0.015905294	0.02670648	0.021618861	0.067702027	0.306364313	0.001373592	0.006386092	0.200374501	0.191723221	0.007648483	0.117189088	0.023825067	0.024998542	0.040038239	0.012123326	0.004392974	0.29915601	0.037297181	0.001639551	0.038416981	0.459638517	0.020679257	0.297825357	0.136745506	0.252201748	0.43400752	0.001627784	0.331380133	0.229106527
DDAH2_HUMAN	0.006276942	0.060599941	0.275647469	0.088155266	0.117069045	0.139955677	0.090270531	0.14006177	0.088735976	0.012905379	0.153170331	0.05026697	0.00336476	0.065010148	0.029482582	0.018015	0.032737114	0.055199591	0.222582826	0.089436618	0.005820457	0.017644211	0.034457832	0.013328559	0.077920936	0.020301827	0.007512206	0.502819373	0.106900635	0.005233017	1	0.003202083	0.002463906	0.116068358	0.359277644	0.01032862	0.36255565	0.028968789	0.000699947	0.099030885	0.296459412	0.043693919	0.152196468	0.019888135	0.166107259	0.143974758	0.006724581	0.133840576	0.177970043
MPCP_HUMAN	0.006296751	0.00087622	0.000258763	0.001355141	0.002707791	0.002059186	6.49E-05	0.000550776	0.01040028	0.014733918	0.004949148	0.055794292	0.046922251	0.023350572	0.103151111	0.002151864	0.133863306	0.007266143	0.022166205	0.000391191	0.051439014	0.033062512	0.034827368	0.084844016	0.003062863	0.02400481	0.069126926	0.005024435	0.019728653	0.047783342	0.002504962	0.015354255	0.011496698	0.002652048	0.022180667	0.133767378	0.000130153	0.02221353	0.014451227	0.012682171	0.000323117	0.000389565	0.001967758	0.000279854	0.000209605	0.000288771	0.006178094	0.000122825	2.42E-05
PPIB_HUMAN	0.006786535	0.033907024	0.013884836	0.025317852	0.028313871	0.014990731	0.009113036	0.086484578	0.02100985	0.011553962	0.109678327	0.015502803	0.056425359	0.08122313	0.031778334	0.088133885	0.051838301	0.004259126	0.038326578	0.002648932	0.022701849	0.290507344	0.005014941	0.025678956	0.035175864	0.0142713	0.00042159	0.230856966	0.045409111	0.037725537	0.046491534	0.078150239	0.002840492	0.059803287	0.131261042	0.032915773	0.046089834	0.118537423	0.011167024	0.08637546	0.047349109	0.050481292	0.068071537	0.002923684	0.073781306	0.027944444	0.016125335	0.04008534	0.013628924
ESYT1_HUMAN	0.007048373	0.038560757	0.055759737	0.029842876	0.054556462	0.028839816	0.032555786	0.03423935	0.431149317	0.000643911	0.010809373	0.002250799	0.139620825	0.027884701	0.053626922	0.013011696	0.062771518	0.219611721	0.013550473	0.0050751	0.011153694	0.089130493	0.003116364	0.000530956	0.047942442	0.435465648	0.001565132	0.023022875	0.131483713	0.011859252	0.099465515	0.05821742	0.054832234	0.034353058	0.121577347	0.006044816	0.072899398	0.342539368	0.100640051	0.096879922	0.126602048	0.044451115	0.05706921	0.009957215	0.043585285	0.042927221	0.155490348	0.014763732	0.044579164
CPNE1_HUMAN	0.007282693	0.135785692	0.22604429	0.041648637	0.004219858	0.013798488	0.12600199	0.202917538	6.68E-05	0.000633397	0.309643362	0.002472018	0.00029387	0.01715065	0.049867532	0.273451778	0.012099754	1.65E-05	0.00450569	0.217266238	0.046357678	0.034633794	0.012300881	0.067550039	0.34997054	0.002097541	0.002569495	0.035593813	0.20328598	0.020651043	0.04577922	0.030725416	0.008842294	0.018045884	0.004702565	0.001073985	0.128755715	0.045252758	0.012217613	0.036410729	0.309130922	0.008947491	0.234102253	0.11686237	0.119335285	0.322998283	0.008951184	0.160658278	0.113265879
PCYOX_HUMAN	0.007477901	0.053483511	0.091967982	0.032535192	0.049861952	0.027099744	0.046500592	0.069655853	0.290291661	0.000501851	0.026400874	0.004097531	0.056979484	0.061862807	0.054509096	0.010491067	0.087535443	0.1523337	0.013235732	0.013673527	0.015340459	0.080163585	0.004107814	0.001056508	0.053302023	0.421312446	0.002562224	0.038082001	0.173501549	0.004695797	0.124760025	0.053358175	0.050137987	0.047638708	0.0968847	0.00336554	0.115736717	0.298334129	0.05168105	0.086183919	0.20113226	0.041644684	0.078070833	0.013876988	0.061915537	0.072048018	0.091491158	0.022259917	0.06861102
2AAA_HUMAN	0.0076019	0.001281073	0.01188022	0.004197962	0.009131543	0.008844077	0.004525678	0.008953057	0.006748733	0.012559152	0.016349291	0.036946831	0.001647897	0.019671127	0.052289185	0.000837543	0.04988389	0.009045052	0.093538834	0.025877156	0.028069652	0.001121918	0.054154057	0.061161832	0.006611665	0.023848856	0.108148337	0.008601196	0.029204205	0.003963974	0.011669082	0.015877984	0.004516685	0.019931891	0.043605091	0.05122863	0.005431668	0.01547711	0.001190825	0.021713821	0.004600671	0.001909145	0.012099518	0.002629707	0.001662531	0.003567171	0.000536545	0.001780329	0.003187322
KAP2_HUMAN	0.0080509	0.020924545	0.124588364	0.004674	0.000192926	0.002168324	0.089285445	0.058599053	0.000275755	0.00960151	0.186188963	0.003810874	0.000666423	0.009837517	0.041104218	0.034288972	0.026476371	0.000124903	0.020644311	0.284158116	0.083553459	0.004779458	0.013228116	0.063764642	0.178815113	0.008464413	0.01712875	0.012262517	0.268394739	0.003067066	0.011737893	0.036173641	0.052213637	0.004912004	0.001898961	0.001564595	0.04069192	0.031448496	0.018628302	0.009392192	0.149081517	0.002550545	0.083198334	0.050928141	0.022027132	0.141589222	0.005971385	0.033124736	0.02978597
ALDH2_HUMAN	0.008293144	0.001925778	0.002217167	0.007973516	0.056140682	0.024078969	0.001828239	0.002323005	0.754873734	0.017930397	0.000266349	0.052623895	0.315759243	0.026134436	0.043285765	0.001474262	0.075412836	0.671702933	0.033744992	0.000511259	0.019964483	0.034922711	0.018675982	0.000714581	0.001659289	0.398958043	0.026174045	0.011174004	0.012119109	0.014281138	0.034132165	0.028591588	0.033221749	0.023051929	0.140432591	0.084251858	0.003915725	0.045697399	0.046967243	0.105411403	0.003117257	0.007982169	0.002988205	0.000785524	0.002298093	0.000311283	0.069306591	0.000696558	0.003698936
VAT1_HUMAN	0.008949255	0.217196828	0.34303525	0.101301956	0.04753116	0.052615587	0.195676675	0.418046419	0.009053282	0.002183154	0.506025047	0.003546433	0.001381843	0.052975537	0.022679333	0.125253542	0.025592378	0.002415416	0.022712911	0.098995334	0.007513824	0.075160806	0.006135558	0.016079999	0.21298197	0.014659641	0.000678792	0.280931694	0.167881013	0.006636969	0.23329096	0.040004358	0.014204009	0.092955816	0.053806957	0.001732289	0.503010713	0.131051174	0.004599679	0.060227264	0.61615378	0.103818582	0.313150604	0.079217868	0.424010916	0.461985559	0.012683534	0.305628745	0.280244154
CROCC_HUMAN	0.00951555	0.043178917	0.028101946	0.008933968	0.00116518	0.002899668	0.046897406	0.027291789	0.003828927	0.054430004	0.110326573	0.009348808	0.016052891	0.012308898	0.009918386	0.097278704	0.030358026	0.001404097	0.002299763	0.021825597	0.065356168	0.075752439	0.008342741	0.027953339	0.074962401	0.011920694	0.003386033	0.037204626	0.045569544	0.013047752	0.00967425	0.039630182	0.149505295	0.007418792	0.002316562	0.002976828	0.026153335	0.018452815	0.041622296	0.020432839	0.078096309	0.015302642	0.021651209	0.033714449	0.046455443	0.081967303	0.034374795	0.046574036	0.024291942
ITB1_HUMAN	0.009564776	0.084388041	0.014171685	0.048738018	0.073977768	0.027418508	0.013263966	0.044233207	0.157273707	0.001044405	0.008963058	0.006456381	0.144788876	0.067033631	0.034308517	0.069759273	0.046987287	0.065179533	0.001803786	0.000655411	0.01871097	0.432183881	0.001648988	0.001361756	0.049133524	0.125549844	5.54E-05	0.045961236	0.037439267	0.062829085	0.04782358	0.091274476	0.013575337	0.027583435	0.080637144	0.005182646	0.04421044	0.243528122	0.122165498	0.111772029	0.066845104	0.076360742	0.039856421	0.00837002	0.068596709	0.034194585	0.207201784	0.028133663	0.026947054
IF172_HUMAN	0.009606856	0.000661436	2.70E-05	0.00515476	0.042106459	0.011762204	3.76E-05	0.000193149	0.052587104	0.074957918	6.84E-05	0.176336319	0.091214534	0.085253787	0.011684244	0.001648256	0.027326453	0.078398763	0.035180124	0.000101795	0.020919763	0.022383301	0.059935815	0.033199314	4.93E-05	0.012385687	0.033655576	0.018598172	0.000112247	0.02227552	0.007030658	0.001618913	0.000982866	0.041095376	0.083305365	0.17913641	0.00021498	0.00166667	0.002740472	0.023342538	7.86E-06	0.011113927	0.000119847	0.000158091	0.000526344	1.63E-05	0.003781803	0.000501415	0.00027688
AL9A1_HUMAN	0.009951823	0.002373069	0.004739183	0.00958789	0.035556137	0.035317703	0.002244433	0.003036159	0.214245804	0.078412016	0.004940084	0.1213775	0.065064604	0.029841215	0.019229654	0.002836072	0.036443277	0.126989561	0.25175293	0.001101703	0.001937456	0.034969104	0.129682812	0.010081667	0.000752906	0.058562318	0.1009494	0.081908605	0.006651027	0.014487788	0.09023754	0.003810762	0.022337691	0.032697019	0.154432721	0.100980804	0.009197784	0.00325741	0.005016967	0.05543473	0.003542533	0.017426156	0.005795501	0.000508531	0.006182014	0.001088242	0.014183007	0.004656751	0.005087125
FGD6_HUMAN	0.009957882	0.090743884	0.3878086	0.068633713	0.020415238	0.076085965	0.200910215	0.290856683	0.003131358	0.010008997	0.575218519	0.00834694	0.001410905	0.008703996	0.059632428	0.192987828	0.008377346	0.000895409	0.105048354	0.283677817	0.006562019	0.025062596	0.020776621	0.025127072	0.353366043	0.001309687	0.007330186	0.254684958	0.22558988	0.024981289	0.21849503	0.038041026	0.009994596	0.018029438	0.036493063	0.009634753	0.310163775	0.045061697	0.004537545	0.05004226	0.384649742	0.014450918	0.416475341	0.107572048	0.216640882	0.274104874	0.004795937	0.314260547	0.208672057
ILK_HUMAN	0.010146468	0.014335931	0.003632693	0.00569581	0.009791204	0.003006369	0.00397705	0.004455079	0.135602912	0.000206246	0.001012295	0.001193889	0.253424081	0.026043989	0.076601729	0.012576009	0.063869806	0.100984798	0.000231705	0.001016862	0.029158343	0.085531156	0.00210669	0.001517617	0.013394305	0.364381914	0.006913871	0.000262631	0.052977136	0.022074143	0.001329075	0.064254746	0.101627816	0.00545745	0.004618317	0.014125255	0.00320643	0.219919612	0.248770881	0.018256213	0.011841555	0.011559934	0.007889007	0.010122707	0.003755311	0.005733212	0.158599063	0.001230916	0.004427462
PGRC2_HUMAN	0.010527535	0.001099067	0.000154767	0.002468305	0.012357636	0.003637068	0.000320709	0.000472248	0.320375235	0.021382283	0.000551767	0.008587441	1	0.015146841	0.024434727	0.005757581	0.045712887	0.233301397	0.015111877	2.04E-05	0.018873969	0.068081352	0.004156148	0.003537277	0.000460865	0.156460464	0.012423623	0.005403519	0.007995252	0.030704293	0.00336476	0.017668523	0.042719308	0.017048475	0.046766924	0.148252742	0.0005119	0.051835242	0.094837167	0.017820199	0.000480785	0.013625035	0.001200963	0.000522955	0.001128815	0.000105949	0.075194521	0.000263406	0.000363367
FBLN3_HUMAN	0.011036439	0.112194811	0.105737376	0.07460621	0.075380436	0.063808415	0.071125621	0.207787085	0.042630327	0.00963379	0.177278182	0.00880284	0.010117067	0.067758685	0.014276982	0.109255985	0.01892378	0.008947957	0.070694072	0.014692782	0.00263871	0.21749007	0.006748966	0.005610334	0.088341255	0.016914347	0.00048018	0.452512137	0.068286326	0.023675371	0.236435774	0.052162954	0.005713147	0.059255765	0.140366826	0.002360788	0.283822455	0.07619587	0.014705604	0.083419703	0.260805497	0.230515766	0.16692418	0.018630796	0.262373026	0.161526487	0.049298786	0.185027665	0.116481943
ILEU_HUMAN	0.011251934	0.036290905	0.104632161	0.01202939	0.000511066	0.0060117	0.08556191	0.057624385	1.69E-05	0.014783823	0.179062423	0.007004779	0.000185851	0.004171705	0.041723279	0.097605499	0.010294075	9.08E-07	0.018236108	0.158255506	0.034554394	0.022635426	0.04865073	0.088261387	0.208536809	0.001497815	0.020146612	0.015592641	0.115753393	0.019184146	0.00644417	0.075202132	0.050794168	0.003069295	0.002086438	0.002690086	0.031055009	0.025248992	0.01143	0.023439792	0.088581245	0.00140301	0.118791797	0.053232178	0.031748234	0.121565735	0.002830326	0.06728727	0.035738048
PRDX4_HUMAN	0.011798305	0.004182553	0.012688311	0.015593609	0.025352164	0.026539727	0.005232508	0.00513193	0.029095763	0.003747088	0.00310092	0.02010231	0.012012653	0.00339369	0.03872665	0.003971867	0.017876985	0.039957813	0.037843685	0.008840957	0.015216429	0.002829736	0.048195688	0.023529916	0.006106971	0.034713702	0.071860351	0.002487998	0.013363464	0.025507307	0.024908158	0.008287096	0.004109346	0.019471036	0.063848358	0.044650966	0.004677703	0.012677169	0.006632072	0.042465889	0.0035737	0.001461524	0.013625508	0.004891378	0.002299528	0.002487999	0.007126143	0.002299924	0.006097735
ANX11_HUMAN	0.012119932	0.001272237	1.80E-06	0.001570649	0.00787948	0.002154857	3.19E-05	7.86E-06	0.072607153	0.038105221	1.63E-05	0.028041925	0.301097788	0.021719251	0.019538566	0.004681766	0.036095527	0.055945808	0.002897429	1.68E-07	0.014037043	0.102020933	0.020873639	0.010369138	0.000294448	0.053408092	0.025259481	0.001248985	0.000715815	0.066834023	0.000226724	0.013242536	0.052257139	0.002387417	0.008432731	0.073929626	1.58E-05	0.012261753	0.103535935	0.008389044	1.41E-05	0.01326059	5.19E-05	0.000425349	0.000201089	3.89E-05	0.071951953	0.000124191	3.67E-05
SYPL1_HUMAN	0.012231061	0.005424788	0.000805009	0.014767835	0.035226605	0.021093328	0.000492199	0.00640912	0.012685708	0.046003685	0.016816579	0.103073575	0.03118659	0.029327622	0.027084041	0.01245639	0.047794863	0.011735201	0.032887715	0.000346161	0.01931363	0.052953077	0.027317397	0.055922798	0.002300072	0.003465333	0.026290841	0.070399736	0.002272736	0.074188256	0.019190656	0.011743174	0.001213335	0.017470469	0.070786162	0.145186067	0.002799237	0.006494502	0.002261349	0.027427343	0.0008018	0.006473129	0.004833412	0.001165827	0.006358032	0.000859596	0.003627143	0.005137125	0.001198984
THRB_HUMAN	0.012620181	0.300638253	0.708267744	0.138187168	0.04631852	0.089240148	0.424259012	0.437907148	0.009486702	0.001068878	0.395632533	0.001890562	0.000480785	0.020654209	0.033517758	0.127665247	0.011849407	0.003129875	0.019021128	0.273629551	0.006009668	0.042453889	0.006047876	0.006636348	0.545845899	0.013799418	0.000661634	0.163452283	0.292053317	0.010762806	0.296459412	0.052895131	0.023415914	0.030773854	0.032797189	0.000193559	0.669836084	0.163807487	0.015307881	0.052126192	1	0.063901427	0.491006496	0.188066672	0.452545126	0.772034168	0.028440546	0.427418403	0.481590885
EHD2_HUMAN	0.012744672	0.00412298	0.004750578	0.016519676	0.115467389	0.036916851	0.004087557	0.003318123	0.824130143	0.018882452	0.000307651	0.03358003	0.234848149	0.040191448	0.013853659	0.000242957	0.053263541	0.798449263	0.043338872	0.000580783	0.00834107	0.019267603	0.010083271	0.000624302	0.000853288	0.338472948	0.012557665	0.021541369	0.006854175	0.005465221	0.064246507	0.011483304	0.020577712	0.06413461	0.228361214	0.049450222	0.01233462	0.058351816	0.022245567	0.05176128	0.005544861	0.036591501	0.003164958	0.001089049	0.006840164	0.001257153	0.051180076	0.001600283	0.009243203
HSPB1_HUMAN	0.013052653	0.001156917	0.01044846	0.010080495	0.032804128	0.047616929	0.003444532	0.006344656	0.193856486	0.092609674	0.012394904	0.176661771	0.058180576	0.014718585	0.059435534	0.000430221	0.077977901	0.136528877	0.385967587	0.005497795	0.013460432	0.016856592	0.061682303	0.012583076	0.004927907	0.046163179	0.090455876	0.109056614	0.028112506	0.024628597	0.123248135	0.019651385	0.008790756	0.010487119	0.299527529	0.133501472	0.008652983	0.01683188	0.003285128	0.059995027	0.004745057	0.000748115	0.016981524	0.000410826	0.003429437	0.000842787	0.005160545	0.002642427	0.003157456
TRFL_HUMAN	0.013231078	0.036691885	0.219474434	0.023548784	0.005440124	0.016479704	0.12420886	0.034767299	0.004563689	0.043024656	0.123256476	0.02586034	0.000800958	0.023447191	0.02019551	0.003069898	0.032748492	0.002298583	0.054478694	0.133690292	0.022941165	0.010745176	0.076713575	0.063916471	0.076630051	0.015623004	0.027241847	0.069040723	0.095844203	0.001014883	0.067110762	0.014486571	0.103116076	0.034062695	0.039336275	0.003985781	0.078559596	0.054327109	0.000516895	0.02009583	0.127340698	0.001400737	0.088884631	0.025572407	0.047283717	0.138269399	0.000249088	0.054457866	0.084376797
CPNE3_HUMAN	0.013504928	0.086985502	0.009851213	0.037322856	0.032335413	0.019103234	0.009748201	0.045800729	0.040291263	0.0043278	0.023633933	0.016273722	0.068081352	0.079877774	0.044317276	0.113172017	0.046961134	0.006967815	0.003098933	0.000331251	0.010642479	1	0.010989265	0.005473593	0.046005001	0.05140211	0.000731165	0.078296442	0.028864275	0.104209214	0.017644211	0.173430576	0.030098121	0.010699303	0.037351587	0.006209008	0.026702828	0.157513324	0.075052431	0.101189288	0.042453889	0.037443518	0.054380542	0.006123869	0.062922039	0.02862413	0.095575267	0.039850317	0.018173263
TCPE_HUMAN	0.013724771	0.075599727	0.164323962	0.017883451	0.001143281	0.008707995	0.121893361	0.122609195	0.000208898	0.000253507	0.214406597	0.000219919	0.000679694	0.001636377	0.0735625	0.175161612	0.009447212	8.31E-05	0.0032533	0.218681375	0.018853866	0.011162792	0.004990791	0.020758081	0.333175414	0.007106055	0.014778211	0.003207793	0.290981037	0.031087876	0.009275765	0.06839361	0.048696925	0.000886128	0.000143885	0.00084863	0.070303903	0.050188493	0.091935111	0.007543394	0.22377253	0.008475267	0.177022109	0.186343808	0.051400292	0.22202955	0.045206961	0.07809644	0.063878261
PSB2_HUMAN	0.013762675	0.039189452	0.024063885	0.03261065	0.066832704	0.040134999	0.016063397	0.023512967	0.33360513	0.001253567	0.010653115	0.007057755	0.087861393	0.016727852	0.068151685	0.012459021	0.078730197	0.196843598	0.004418676	0.000886556	0.00468272	0.126319572	0.007433361	0.000422801	0.021743247	0.376059042	0.016245013	0.015979586	0.050666879	0.034306805	0.046933658	0.081962193	0.102446562	0.008226448	0.040574755	0.011259112	0.035830932	0.160634451	0.091616302	0.067118829	0.050237286	0.023683864	0.032002101	0.013498859	0.028390345	0.016925741	0.148674247	0.011557087	0.029860492
CAV1_HUMAN	0.014909368	0.001581788	0.0018957	0.010130456	0.073670964	0.023226106	0.002006938	0.002007631	0.534969295	0.043624644	0.000390369	0.064716424	0.236554794	0.038116558	0.011187872	7.80E-05	0.060187597	0.625877842	0.046190658	0.000667642	0.014120109	0.010297243	0.018641577	0.002488654	0.000139853	0.239235852	0.030313129	0.015978978	0.002720018	0.00314242	0.027145758	0.009258673	0.024557966	0.080104889	0.165566769	0.129399228	0.004303276	0.03214542	0.006977645	0.037590918	0.001148353	0.011974938	0.001369473	0.000627225	0.00313429	0.000246954	0.012610552	0.00068973	0.004338772
HYEP_HUMAN	0.015127988	0.007562956	0.004169258	0.02768341	0.162643767	0.056274502	0.004668135	0.005131041	0.782402681	0.031685138	0.000331389	0.057817442	0.232615219	0.047310896	0.009578642	0.000619505	0.043632841	0.703613921	0.044656502	0.000429253	0.007773642	0.039713936	0.009987295	0.00054582	0.001426404	0.214777842	0.004600951	0.044224948	0.003724519	0.011165834	0.084848054	0.015776828	0.012668184	0.065868105	0.291523393	0.047565389	0.016171421	0.054943315	0.022095043	0.071455185	0.006020218	0.048605009	0.003800175	0.001025174	0.013482812	0.001656387	0.061366414	0.003770792	0.011359291
S10A6_HUMAN	0.015347536	0.005446573	0.008665583	0.013222197	0.018854647	0.051098484	0.00717037	0.003577686	0.025256034	0.044689415	0.011201324	0.095105809	0.015366074	0.001197495	0.126965842	0.013761278	0.029612244	0.038103368	0.01822139	0.014927454	0.012644968	0.007782277	0.054160847	0.00920931	0.037490064	0.00854528	0.148286674	0.009320962	0.016389215	0.116905547	0.016403536	0.031321033	0.043233381	5.65E-05	0.005362693	0.092754683	0.003649929	0.005579094	0.028152432	0.020760239	0.003874936	0.000175477	0.009522099	0.026787496	0.003066497	0.002594095	0.016812715	0.009149604	0.006509331
PRR12_HUMAN	0.015548336	0.133792442	0.510109952	0.131917102	0.06654642	0.113689995	0.239035846	0.374440701	0.006163641	0.002699394	0.459862868	0.003851982	0.000520123	0.013454672	0.031255569	0.06044608	0.009402889	0.002721054	0.08989367	0.202496964	0.003030286	0.015325114	0.012806962	0.020642308	0.210608943	0.004612566	0.0045211	0.224002697	0.157328717	0.010570783	0.288951367	0.032362495	0.004634275	0.070226557	0.098160465	0.005240001	0.463145309	0.109123108	0.001042538	0.044293634	0.4167989	0.032067606	0.46795783	0.091388599	0.294772075	0.328455163	0.002270498	0.284215262	0.304025545
TETN_HUMAN	0.01596828	0.266352336	0.622810988	0.107291054	0.020974034	0.060285452	0.369870977	0.473468192	0.001929092	0.000324725	0.524478603	0.00084218	0.000413354	0.009224586	0.063962985	0.19759416	0.01050579	0.000629888	0.008519401	0.340282069	0.008276167	0.035297734	0.005515052	0.010942449	0.592156851	0.008281394	0.002670877	0.070067517	0.351165073	0.019783805	0.114889154	0.086559462	0.029457259	0.012310286	0.007169681	0.000583849	0.438033869	0.161291767	0.019769095	0.031987664	0.759980025	0.020378658	0.573831553	0.271153677	0.322304279	0.619607108	0.018653996	0.363118279	0.374463227
GGT5_HUMAN	0.017165025	0.267305609	0.578348333	0.11592654	0.027908521	0.052345783	0.37742884	0.47903865	0.001259967	0.000547935	0.327008521	0.001563764	3.21E-05	0.021457307	0.022477153	0.11825344	0.008145275	0.000394436	0.010323634	0.296197002	0.01201975	0.03484192	0.008612794	0.014788959	0.400359419	0.010101087	0.001166001	0.074264049	0.195343839	0.007701793	0.112155104	0.083738188	0.013208725	0.039373891	0.018934411	5.54E-05	0.441194191	0.125043342	0.008319608	0.052915231	0.677342392	0.039296917	0.463699794	0.16463942	0.320146453	0.623606094	0.011981573	0.324940088	0.385247121
PA1B2_HUMAN	0.01772855	0.298865392	0.359863758	0.115987208	0.041611476	0.070113373	0.187221333	0.332750818	0.008247132	2.16E-05	0.214244983	0.000817137	0.001146937	0.01884241	0.083400039	0.146087434	0.018390427	0.002509467	0.004168622	0.102890455	0.006006718	0.102256069	0.002259682	0.003955666	0.490855945	0.021959141	0.001218882	0.057044634	0.319714144	0.055519556	0.140730286	0.094369709	0.013305173	0.00489803	0.012550232	0.000102406	0.338260094	0.21434095	0.069499424	0.032293622	0.625626663	0.043819307	0.42315221	0.161163299	0.23895832	0.459784321	0.098824189	0.218103145	0.224251559
PSA_HUMAN	0.018136316	0.053711104	0.140632348	0.023012035	0.002091499	0.014798248	0.113518892	0.06651859	2.46E-05	0.001395045	0.095297605	0.001505804	0.00027499	0.001718125	0.062633524	0.119087106	0.002726932	4.07E-05	0.004535164	0.315785441	0.019150749	0.004331252	0.01788857	0.036335348	0.280360054	0.000982351	0.021184373	0.002227154	0.119712832	0.033055864	0.005097863	0.044179384	0.023979863	0.001057574	0.000212409	0.0023643	0.038626744	0.02738564	0.031856811	0.006475955	0.091683055	0.001995138	0.133302082	0.193754461	0.030798044	0.137740755	0.008183396	0.081548941	0.066029684
BGH3_HUMAN	0.018708558	0.225827152	0.548512857	0.091235466	0.016468181	0.053793487	0.287853037	0.447255158	0.001280757	0.000167577	0.510329423	0.00095848	0.00034328	0.009314129	0.087369689	0.163684724	0.013041988	0.000420894	0.009491784	0.325123659	0.009774658	0.034737477	0.004955418	0.013263876	0.5497763	0.007275599	0.005042603	0.058877577	0.401948736	0.027833762	0.099674401	0.089459007	0.019665381	0.006570887	0.005891473	0.000602358	0.346491576	0.148150503	0.021790448	0.022702712	0.637909744	0.011803041	0.582308552	0.239826373	0.234526141	0.503761914	0.018353243	0.277682639	0.276427341
MYO1C_HUMAN	0.018717226	0.006547331	0.007942524	0.022576043	0.112583724	0.054473903	0.00621694	0.005484906	1	0.01695135	0.000696393	0.027706923	0.320375235	0.023258006	0.020132117	0.000498373	0.047275659	0.773306328	0.065534536	0.000604484	0.003976563	0.040291263	0.00857557	0.000246899	0.002157368	0.327230622	0.012334931	0.030857443	0.013926584	0.01534718	0.088735976	0.021983891	0.028632912	0.031563323	0.240469285	0.044671496	0.017570742	0.084929569	0.044202588	0.050143139	0.009486702	0.029609354	0.008909937	0.001431974	0.010458971	0.001879048	0.092081037	0.002845312	0.011250996
IF5A1_HUMAN	0.01906243	0.006629203	0.026731219	0.01595447	0.02170242	0.04908907	0.013443628	0.00808969	0.00354516	0.008327985	0.011927477	0.047666058	0.000517231	0.004445118	0.059967913	0.004247263	0.009665467	0.020436698	0.025256894	0.12273088	0.008120171	2.05E-05	0.046031673	0.024960488	0.020824223	0.001966496	0.224759256	0.003091196	0.016774119	0.022199835	0.026942474	0.001060206	0.004028462	0.001207489	0.001757461	0.04046191	0.011010943	0.000639814	0.005487458	0.001795807	0.007088978	0.001686556	0.009714881	0.068495464	0.003518705	0.009450697	0.004026663	0.011739557	0.016671141
CAVN1_HUMAN	0.019377166	0.002441125	0.000585967	0.013777627	0.110903908	0.037760572	0.000898449	0.001054727	0.611341741	0.024900151	2.59E-05	0.068175577	0.251429368	0.024521102	0.01788896	0.000308565	0.047435358	0.733048119	0.018477576	0.000105411	0.010634562	0.023106919	0.01211592	0.000603873	0.000342907	0.216652745	0.02455357	0.007773448	0.001437449	0.023903383	0.021433089	0.016858506	0.014717917	0.018228152	0.110925032	0.080422174	0.002123277	0.025177864	0.036804536	0.039872397	0.000537216	0.014800093	0.000791801	0.000940155	0.001888639	9.82E-05	0.066380613	0.000528803	0.002473369
SH3L1_HUMAN	0.019687507	0.288788193	0.406162489	0.124639679	0.030771578	0.092919958	0.333322243	0.250892908	0.002157368	0.001172168	0.208638837	0.002288673	0.000460865	0.004304114	0.07530377	0.179481435	0.00707311	0.000847542	0.003515793	0.262356622	0.007550213	0.046005001	0.004397027	0.004645962	1	0.003372726	0.000694096	0.043383314	0.227411634	0.072238678	0.077920936	0.146547996	0.034718051	0.000984389	0.003912072	0.000310326	0.2953541	0.186255957	0.071274396	0.027458758	0.545845899	0.018746603	0.372950285	0.312505605	0.263234155	0.554201571	0.056501437	0.360916153	0.280994147
COEA1_HUMAN	0.020470099	0.131810038	0.438826595	0.117853807	0.051469055	0.077099639	0.293265744	0.308804268	0.001994852	0.020111918	0.409605361	0.006580316	8.87E-05	0.023779335	0.00181692	0.059623849	0.002534141	0.001646084	0.080050096	0.238606187	0.00481897	0.006053753	0.016679557	0.03729213	0.079623585	0.00095001	0.003900262	0.315935048	0.039344457	0.0018624	0.282355569	0.004868049	0.002973149	0.195318127	0.073328581	0.001203126	0.474283567	0.011238533	0.000112204	0.023865611	0.337075035	0.093600689	0.226390216	0.098381299	0.338409219	0.366357875	0.000937873	0.364618696	0.382206165
POSTN_HUMAN	0.022201333	0.176656733	0.423071678	0.124919102	0.04890999	0.064354116	0.239516032	0.534540352	0.002604458	0.003474653	0.406879222	0.006366663	0.000251423	0.053657853	0.009299981	0.049554705	0.010097947	0.000994682	0.060425788	0.224787684	0.010850899	0.030714971	0.007231724	0.028265071	0.151247093	0.004050373	0.000802428	0.27198458	0.114771896	0.004187409	0.216486911	0.036668805	0.001611388	0.140091465	0.094813879	0.000953958	0.461667166	0.090700157	0.000732918	0.039176496	0.436691134	0.052848279	0.412528509	0.062783365	0.348976995	0.381547963	0.002278461	0.282375607	0.281799803
PLIN4_HUMAN	0.022364465	0.004966407	0.002613124	0.016935362	0.099362105	0.039006415	0.003829149	0.001705524	0.82288015	0.019851338	6.82E-05	0.024762017	0.343533265	0.020060008	0.009513642	0.000298894	0.029556861	0.861474418	0.026607073	0.000494317	0.004413866	0.016963924	0.006074906	0.00022084	0.000769365	0.253407839	0.011867571	0.008813225	0.004051211	0.0127768	0.037674954	0.009282151	0.029997307	0.026333403	0.102368893	0.045302073	0.007726155	0.04148586	0.063192587	0.019963344	0.003150251	0.043198253	0.001811157	0.002341144	0.005704904	0.000954086	0.116782323	0.001509206	0.006997708
THIO_HUMAN	0.022399366	0.188257144	0.090042217	0.045309957	0.006993236	0.009841207	0.086327585	0.150098637	0.000622698	0.000149845	0.158568843	5.42E-05	0.006215928	0.010495917	0.026740267	0.183109049	0.010425043	9.04E-05	0.000583743	0.035193292	0.014654262	0.120668241	0.0003725	0.015073643	0.241798879	0.006588415	0.000213604	0.014807134	0.140929763	0.059678583	0.009437333	0.103752767	0.01931487	0.005090906	0.00189968	0.000256559	0.091545838	0.198497676	0.110642918	0.006613727	0.211387152	0.055513785	0.175201346	0.103682941	0.128964224	0.264918792	0.083309575	0.104904769	0.060323994
CO6A3_HUMAN	0.024513146	0.087267728	0.338508937	0.118319138	0.085851869	0.14028388	0.138764219	0.484111565	0.023020086	0.004804082	0.359964231	0.017836002	0.0018907	0.031680202	0.028597248	0.043095712	0.013642601	0.010538956	0.216215013	0.144758749	0.003831681	0.034457521	0.013600258	0.010896537	0.092260063	0.008616992	0.008758697	0.413617021	0.129761213	0.014833631	0.421430555	0.04135232	0.000837957	0.073565613	0.193403674	0.007227509	0.388491228	0.052028194	0.001075594	0.067076316	0.286874468	0.026794707	0.457667971	0.036707803	0.223470069	0.141385738	0.004549618	0.198707093	0.206009018
GELS_HUMAN	0.02635009	0.162630677	0.41950439	0.134761123	0.047161961	0.108599221	0.254210929	0.519798841	0.005172192	0.011810692	0.593125893	0.009295774	0.001203861	0.016928879	0.016649667	0.1018076	0.007487328	0.001244534	0.117799126	0.190177418	0.004109698	0.05461973	0.00985981	0.017080355	0.218470732	0.001777791	0.00191754	0.438952567	0.131407858	0.020247406	0.274593498	0.062678052	0.004529942	0.04917693	0.089162287	0.003454686	0.465130395	0.072233141	0.002176489	0.045869444	0.423397628	0.035568743	0.53203086	0.0751609	0.391465409	0.319898862	0.005045946	0.388066698	0.273842656
CUTA_HUMAN	0.027245975	0.084003087	0.453195362	0.065167379	0.016641776	0.065877971	0.333162762	0.221297508	0.000604484	0.008289185	0.197235561	0.009980969	2.04E-05	0.007538618	0.018550467	0.030821535	0.002725684	0.001684995	0.038576342	1	0.01345434	0.000331251	0.015141257	0.020317942	0.262356622	0.000840215	0.013317461	0.037994389	0.116289822	0.004012105	0.089436618	0.014951493	0.008201905	0.013337016	0.004669183	0.001517702	0.238151642	0.016064418	0.003415738	0.006711204	0.273629551	0.008999265	0.207364093	0.251056661	0.124816607	0.304040374	0.002449914	0.217446245	0.263413202
ANXA6_HUMAN	0.027390977	0.007632055	0.001960845	0.018715466	0.084288681	0.036882126	0.003517267	0.004252569	0.585462086	0.020053858	0.000124008	0.057363488	0.224212895	0.025558624	0.024742275	0.000561119	0.06188418	0.508540026	0.011475097	0.00027401	0.013282082	0.079852848	0.008651165	0.000200457	0.002718759	0.316666119	0.010928649	0.009179017	0.005475202	0.030726415	0.01563963	0.093091156	0.042492929	0.008314634	0.085609077	0.032239809	0.004516969	0.089117467	0.078519051	0.058200595	0.002931505	0.009972154	0.004027999	0.001613187	0.005071927	0.000664494	0.108729103	0.001479462	0.005058507
RS25_HUMAN	0.027490979	0.01123717	7.17E-05	0.015547318	0.025809679	0.009595977	0.00046548	0.006343546	0.004112085	0.026487871	0.002138514	0.045809233	0.055547935	0.034777766	0.007692637	0.032430823	0.01204533	0.004602744	0.002749467	0.000181803	0.022136576	0.113711017	0.009804234	0.029036375	0.001580467	0.00211889	0.004029121	0.011572016	0.000208109	0.104670165	0.000543417	0.03662669	0.001201026	0.0141777	0.011826265	0.066146414	0.000696737	0.009083498	0.017733011	0.014492693	0.00013998	0.018724282	0.00228238	0.002641634	0.006414851	0.000591631	0.014907534	0.005497048	0.000878749
G6PI_HUMAN	0.027772753	0.160341053	0.107085853	0.106780963	0.0898592	0.085150197	0.110491904	0.120753136	0.125103602	0.000475954	0.017905856	0.003025047	0.037224087	0.009051655	0.045394053	0.040186414	0.021128445	0.084510305	0.001311616	0.028303829	0.013570204	0.10018348	0.00061616	0.000138297	0.230081801	0.105414125	0.000181014	0.016435656	0.095996264	0.065972937	0.064185711	0.207736119	0.031091561	0.004264036	0.027954366	0.000868872	0.123281324	0.358550558	0.192691836	0.06057344	0.201254784	0.026864918	0.131347956	0.078144049	0.117578082	0.115128525	0.247363821	0.072640746	0.116339444
MUC18_HUMAN	0.029135725	0.012150213	0.00558149	0.040355158	0.180661062	0.072646194	0.005792924	0.015948822	0.782251864	0.009055351	0.00102797	0.016732247	0.357060072	0.024361739	0.010442072	0.002487849	0.023283426	0.639383813	0.047836551	0.000387844	0.002595313	0.05737506	0.002560894	0.00015532	0.001476186	0.188831254	0.004242641	0.03852715	0.006410666	0.030132186	0.076168166	0.027891968	0.006006165	0.049686907	0.232415505	0.044277451	0.023582439	0.074504882	0.049009797	0.043813726	0.008004557	0.0725045	0.012980902	0.002264806	0.020968459	0.001821978	0.122147511	0.005839091	0.014039135
UGPA_HUMAN	0.029335832	0.009435574	0.007785917	0.023784998	0.081552564	0.038348134	0.007912972	0.009800205	0.675509332	0.003946898	0.000545594	0.008424763	0.343235753	0.01104973	0.029963561	0.000703113	0.04397262	0.536529249	0.020425469	0.000875012	0.009870724	0.0486702	0.001601192	0.000131426	0.005972336	0.367316128	0.005097217	0.007061321	0.024249106	0.030644696	0.027824551	0.090475004	0.024559797	0.013192737	0.13914325	0.024957759	0.011354582	0.230790446	0.110727122	0.039692464	0.00950956	0.013752319	0.016615403	0.002728826	0.008070978	0.002128315	0.138396264	0.001797552	0.008347845
TLN2_HUMAN	0.029805149	0.012606199	0.007284892	0.036714136	0.096884721	0.055089268	0.008990094	0.013170487	0.371197529	0.012558563	0.003867197	0.007771167	0.340669901	0.003397649	0.021205048	0.009173172	0.021453184	0.311909002	0.01571848	0.000396511	0.009198429	0.065037273	0.001419242	0.000461524	0.007167009	0.10658846	0.005246757	0.023563096	0.010002259	0.080941837	0.033426652	0.07774935	0.014208066	0.012827284	0.13467032	0.042236247	0.012825175	0.102283552	0.063892152	0.047926312	0.007369902	0.013679426	0.020546285	0.0059772	0.014918121	0.002116903	0.090536813	0.006737942	0.012036066
VTNC_HUMAN	0.032173477	0.38903003	0.278182376	0.120357422	0.025718686	0.043499304	0.343848641	0.231808338	0.000538721	0.000493101	0.133028495	0.000202448	0.00052995	0.009378644	0.010874959	0.201664694	0.001457104	0.000465462	0.000217021	0.220101229	0.004367767	0.027574714	0.00153256	0.00524124	0.403720148	0.002486958	0.000264306	0.013625021	0.072853762	0.022984562	0.020481887	0.050867275	0.037634295	0.008148119	0.000282559	5.15E-05	0.270061555	0.095348813	0.065687881	0.004768077	0.404254657	0.105826766	0.193539351	0.466323938	0.3209026	0.627101017	0.058323341	0.380746793	0.346069582
CT144_HUMAN	0.032505438	0.081051138	0.004814324	0.047891575	0.076040294	0.033297347	0.010373776	0.024997357	0.079604359	0.010645554	0.00976892	0.014705289	0.062453252	0.04595141	0.007352914	0.029889612	0.025953587	0.046907549	0.001163941	0.000211374	0.002272812	0.259183877	0.004076586	0.001399261	0.008013294	0.047513347	0.002630213	0.04017132	0.003426884	0.054764774	0.015039105	0.045884339	0.043565152	0.012289078	0.01129038	0.00750632	0.028368747	0.043054788	0.068543774	0.015422713	0.01931986	0.136761609	0.010800115	0.016841961	0.065227118	0.019229922	0.1390639	0.0333149	0.02364374
HRG_HUMAN	0.032573415	0.40150758	0.578990781	0.168872233	0.040428889	0.098869722	0.525933597	0.366410296	0.001892582	0.001916752	0.325426844	0.000710167	0.000378894	0.007008502	0.01762671	0.141487276	0.002615168	0.000927973	0.005503354	0.347816132	0.002355385	0.025592402	0.002149844	0.00479854	0.638381499	0.0017813	0.0003854	0.077978372	0.158955791	0.025167114	0.109104554	0.057650484	0.032873322	0.00751326	0.003723914	0.000118774	0.548182966	0.133532846	0.034381792	0.007696736	0.727659139	0.080006016	0.402401898	0.424968888	0.49483434	0.863420937	0.038548113	0.571920675	0.495204843
LAMA4_HUMAN	0.033284037	0.028225589	0.019334512	0.052421144	0.141914084	0.081892349	0.023705897	0.022291545	0.546026794	0.003871353	0.000479658	0.014370988	0.149363329	0.014791735	0.025919232	0.002828273	0.022987738	0.470871787	0.011017556	0.003974933	0.00837411	0.059977654	0.002323895	2.90E-05	0.02228892	0.249652424	0.001974938	0.01082951	0.019853158	0.039773634	0.045940316	0.119183573	0.01907682	0.009425982	0.104957789	0.007204397	0.029216095	0.187206098	0.130310539	0.064113637	0.024722906	0.02320979	0.027138416	0.010563073	0.02223676	0.008258021	0.191831437	0.009865766	0.030953269
CO5A3_HUMAN	0.034916278	0.331336165	0.171454406	0.216714366	0.163279854	0.173720894	0.118468069	0.30806423	0.04453917	0.001258832	0.141463352	0.007923682	0.015657162	0.038667342	0.046177538	0.10142432	0.017870051	0.015966213	0.008571676	0.024974756	0.001709041	0.312210313	0.001750666	0.001155402	0.247649271	0.013390966	0.000224044	0.238672977	0.09012008	0.113426897	0.195534316	0.123793807	0.008897475	0.008967388	0.049221599	0.002070974	0.329206853	0.260027696	0.045360188	0.037250638	0.320760661	0.071945535	0.315965304	0.089499688	0.373601703	0.228203755	0.090448572	0.286066341	0.208521723
IPYR_HUMAN	0.035303322	0.009640522	0.000421353	0.01207662	0.019076829	0.007404911	0.002169036	0.002124846	0.07936563	0.030258785	0.002400753	0.006222973	0.409974828	0.004594894	0.006330093	0.006465554	0.025161035	0.080736335	0.001321882	6.37E-05	0.022235069	0.059278198	0.000660359	0.004970613	0.001826077	0.035741928	0.003258965	0.004814312	0.002125841	0.063508876	0.001410705	0.03476356	0.038960388	0.008187316	0.014873347	0.058262032	0.001277943	0.055779962	0.078094873	0.004473266	0.00086849	0.013598491	0.00202032	0.004918559	0.006234588	0.00112332	0.064760382	0.002069406	0.001431901
SDHA_HUMAN	0.035450519	0.004245934	0.037300785	0.009341808	0.003803915	0.018630299	0.027564194	0.017425981	0.002050308	0.018073545	0.027954534	0.019275766	0.001744123	0.001329063	0.032136706	0.0009396	0.009912781	0.004321631	0.099591801	0.169388894	0.010309093	9.91E-05	0.030651339	0.035538734	0.024124108	0.003559569	0.112295946	0.002454959	0.043137137	0.010790696	0.006994083	0.018430753	0.014509865	0.002497038	0.005009881	0.040061297	0.009676046	0.012919927	0.006329532	0.00162225	0.008733338	0.000491438	0.03367228	0.025655921	0.004532075	0.011844125	0.001491287	0.007793244	0.00912196
RS9_HUMAN	0.035523324	0.003111571	3.56E-05	0.012968377	0.080306728	0.019884911	0.000242644	0.000792716	0.067599297	0.025191886	2.32E-05	0.02845045	0.085732026	0.023405791	0.003681455	0.001215945	0.010954297	0.095570668	0.010462004	1.27E-05	0.006495592	0.027093931	0.004372609	0.004583148	0.000143317	0.018034565	0.008992573	0.005578869	6.80E-05	0.064056319	0.002622293	0.013923604	0.000745304	0.011691455	0.047305199	0.034370957	0.000629512	0.008527061	0.033416722	0.006329474	3.36E-05	0.063406134	0.000342246	0.000911224	0.001573093	0.000101645	0.051320036	0.000762459	0.000509312
PNCB_HUMAN	0.035871772	0.033896056	0.025260977	0.018241612	0.003230057	0.014280462	0.025288967	0.035104104	0.001268076	0.000633228	0.066983986	0.000122054	0.020751466	0.000100747	0.073083662	0.157504457	0.003933054	0.000491922	0.003932072	0.016200258	0.003637067	0.040548531	0.002749976	0.00970161	0.094939385	0.003955875	0.02836403	0.001500123	0.075604041	0.240825945	0.001514799	0.116453246	0.03064169	6.13E-05	0.000357329	0.009261436	0.011205507	0.048256419	0.182749346	0.003317595	0.023960832	0.005415065	0.098685698	0.08305743	0.015877574	0.027813359	0.082419153	0.027542351	0.012243917
ITIH1_HUMAN	0.03596122	0.451101765	0.571252345	0.188781408	0.038534627	0.088718016	0.480036578	0.543160822	0.000823776	0.001079064	0.398273086	0.000711593	0.00022556	0.011218739	0.013072393	0.199307617	0.002290311	0.000242645	0.007152211	0.310386529	0.003810304	0.048732789	0.001897196	0.008064973	0.567438688	0.001177228	0.000172044	0.109938153	0.154563633	0.030407787	0.119845272	0.07029365	0.010897928	0.014959706	0.00762478	4.62E-05	0.570536889	0.119918162	0.024633166	0.013055771	0.745138558	0.084737289	0.532111718	0.320519396	0.549241734	0.853242477	0.033822676	0.598378171	0.466273077
FAS_HUMAN	0.037157924	0.007469685	0.002209991	0.021824748	0.099702674	0.045187504	0.004438215	0.002150482	0.638757963	0.007424828	1.65E-05	0.016528272	0.318335148	0.008381728	0.019705529	0.000423472	0.024929202	0.755596926	0.00640135	0.000591924	0.005493934	0.020877627	0.003153156	5.56E-05	0.00222121	0.266357612	0.012343261	0.001410776	0.004416785	0.036184176	0.011426258	0.039130887	0.037057614	0.005694317	0.041112663	0.034763038	0.00410762	0.079938378	0.141688452	0.016423488	0.002052842	0.016680804	0.002822512	0.005944214	0.003797252	0.000687125	0.172135482	0.001195144	0.006317421
COLA1_HUMAN	0.037717148	0.073937694	0.081125156	0.102854927	0.079444021	0.124172694	0.048423368	0.204524421	0.012095998	0.012940869	0.121223403	0.057582771	0.010794177	0.034372703	0.055486431	0.048480667	0.01466413	0.007290507	0.055642029	0.057981225	0.008625041	0.104267359	0.011827484	0.010327937	0.096975624	0.001913336	0.005012765	0.234445662	0.044568407	0.086554687	0.097994897	0.097655799	0.00115866	0.010699277	0.068447333	0.025897025	0.097636003	0.06674	0.004744035	0.039699414	0.064203087	0.004770274	0.215596194	0.033513864	0.10743877	0.042509323	0.005380243	0.128487421	0.07298993
CRYAB_HUMAN	0.039104197	0.005265603	0.001938713	0.023990724	0.131180099	0.052980503	0.003999587	0.001294247	0.534155301	0.01441811	1.13E-05	0.019074491	0.262329305	0.009334162	0.006785495	0.000165509	0.012882129	0.850512165	0.011535118	0.001010061	0.003875367	0.004287717	0.003220558	0.000192265	0.000575029	0.131418828	0.014498586	0.002256272	0.001214326	0.01995992	0.018800075	0.006622565	0.014379071	0.016274344	0.050879748	0.047810291	0.004780213	0.027423672	0.061206967	0.00661989	0.001047416	0.0327678	0.001116597	0.006670663	0.003879872	0.000568576	0.096337893	0.001386583	0.007249915
SAMP_HUMAN	0.039302912	0.252694242	0.165602694	0.082588037	0.01697514	0.025751063	0.295393779	0.133446749	0.000657805	0.014501626	0.078297219	0.004253453	0.000607122	0.020416237	0.004001516	0.066383204	0.003624773	0.000570996	0.000283401	0.153617913	0.017263189	0.045579332	0.005635283	0.009005615	0.226460541	0.003759937	0.000314561	0.022880305	0.025635827	0.008299388	0.008025537	0.096541703	0.088037181	0.012831751	0.000901433	8.26E-05	0.137978104	0.083780329	0.022655693	0.009707743	0.202337792	0.036852991	0.09602484	0.220210694	0.214665703	0.363606634	0.015153297	0.255852845	0.239607776
CO1A1_HUMAN	0.040859773	0.231157481	0.244402111	0.1572458	0.056860824	0.112561813	0.237030241	0.433424981	0.002451307	0.02036706	0.494601813	0.008608564	0.000883722	0.011398457	0.006017322	0.14301664	0.003907416	0.000861018	0.034629512	0.118103686	0.001941934	0.05722085	0.005477572	0.011445115	0.17088817	0.000488037	0.001369269	0.323734981	0.042747351	0.033715844	0.138290614	0.057404804	0.008816733	0.026667002	0.021487859	0.002584052	0.392346806	0.034012568	0.005222565	0.018164954	0.299521803	0.087167105	0.294315988	0.135946315	0.471657708	0.318039766	0.01263945	0.481116969	0.268439898
IGHA1_HUMAN	0.041169517	0.132946375	0.393912695	0.124002504	0.062558213	0.106488829	0.353477063	0.212406145	0.019560066	0.03182159	0.138167274	0.010904015	0.000279178	0.012099897	0.001563711	0.0046146	0.006406465	0.010315334	0.116023661	0.185636826	0.003250235	0.008746659	0.008143731	0.006563969	0.1270236	0.008621964	0.000930996	0.186502127	0.057145247	0.003122033	0.269577856	0.033699431	0.014646809	0.057290631	0.116481681	0.000203402	0.428381982	0.068821298	0.003551668	0.020243219	0.359106084	0.084657465	0.196375405	0.052723256	0.290160224	0.35853803	0.012413358	0.210784828	0.259891139
GDIB_HUMAN	0.041430964	0.196834834	0.061465813	0.064139022	0.011179592	0.016235148	0.113450128	0.099868151	0.000183801	0.000167433	0.046109211	1.03E-05	0.003981019	0.001175694	0.012677288	0.259683976	0.000993535	0.000114038	2.16E-05	0.039756476	0.010453163	0.056595895	0.000269554	0.006110648	0.246249335	0.002390076	0.000184959	0.001212972	0.037844024	0.116665404	0.001174874	0.1560995	0.01838863	0.001527789	0.000186686	0.000101901	0.049350083	0.118769147	0.202871577	0.004985456	0.097203095	0.05265542	0.11409782	0.225491503	0.095284155	0.188636868	0.124022805	0.114654969	0.073677876
PLIN1_HUMAN	0.041534593	0.005983722	0.006052174	0.031850257	0.162747661	0.081235154	0.007326089	0.003726179	0.773306328	0.018806723	0.000101391	0.028189028	0.233301397	0.011602206	0.008457697	9.13E-05	0.017697886	1	0.038933046	0.001684995	0.002952609	0.006967815	0.004939681	0.000128927	0.000847542	0.176034672	0.018751667	0.010321077	0.003200898	0.016370773	0.055199591	0.010384492	0.013323755	0.022602842	0.128420208	0.041628024	0.011974927	0.036033661	0.037814382	0.01412969	0.003129875	0.026664091	0.004137498	0.004646805	0.00687181	0.000958451	0.077153617	0.002439517	0.013005506
PSME2_HUMAN	0.043308776	0.274321779	0.44295105	0.122476254	0.018870677	0.060195061	0.410040759	0.269480779	0.000189283	0.000204508	0.187470012	0.000117167	9.23E-05	0.000983351	0.027918106	0.120323698	0.001457557	0.000204637	0.001325481	0.372860616	0.005838824	0.008537257	0.001824623	0.007686736	0.583015005	0.001821361	0.001913171	0.006819038	0.147583921	0.041994121	0.022931782	0.101123831	0.023255937	0.00217264	0.000732362	7.81E-05	0.231740436	0.13086468	0.050611089	0.00526584	0.380675075	0.01850729	0.370903291	0.468011603	0.200476869	0.531653634	0.030694381	0.280513085	0.293300363
ANXA5_HUMAN	0.044609886	0.013771924	0.019829444	0.066926631	0.260340509	0.178717031	0.016509203	0.016627788	0.411924001	0.063153527	0.003182775	0.100403405	0.038869606	0.025724256	0.006274912	0.000136416	0.019294499	0.413165545	0.159366123	0.003648012	0.000676778	0.015124638	0.023112873	0.000784514	0.001970235	0.055955012	0.025899668	0.120197338	0.002671132	0.015045742	0.17904267	0.012838203	0.007005551	0.036853562	0.277186782	0.034947341	0.048411933	0.020680217	0.003898488	0.026552371	0.009757625	0.041713862	0.014931712	0.004096429	0.030457235	0.004515914	0.018804922	0.016965047	0.03436695
RT09_HUMAN	0.044838167	0.280693979	0.129126733	0.094485976	0.015224915	0.041347603	0.194710429	0.191812681	0.001901226	0.008750816	0.206521402	0.001889306	0.005681306	0.003711187	0.01260715	0.219054239	0.005199349	0.000430656	0.001297116	0.056232637	0.007214047	0.15963625	0.001454928	0.005148079	0.332778108	0.002069341	0.000319501	0.056191451	0.06373561	0.099346649	0.021946142	0.164517865	0.062054304	0.001613287	0.001623054	0.000397553	0.147615939	0.092575368	0.097584673	0.010985828	0.243421962	0.039401047	0.191570965	0.182508911	0.263360242	0.302791342	0.092995693	0.281412914	0.138434803
RRAS_HUMAN	0.045571399	0.073386788	0.037500631	0.134266791	0.316934867	0.172317347	0.037534793	0.059105641	0.516089865	0.005259267	0.004123784	0.015499591	0.115707874	0.021840223	0.012169318	0.003264449	0.021536851	0.407405052	0.019633521	0.003045779	0.003131498	0.086524322	0.000801143	5.99E-05	0.025948964	0.11398392	0.000348545	0.073297096	0.01577053	0.0524899	0.165753958	0.074541617	0.005676444	0.024693344	0.238314638	0.006592998	0.09782383	0.215266326	0.058302421	0.046966742	0.053991362	0.070555979	0.053085783	0.013265974	0.0890151	0.024222061	0.156750455	0.034321303	0.06366746
CFAB_HUMAN	0.046275686	0.534625882	0.683483267	0.262014275	0.071674944	0.137476625	0.650549032	0.445894509	0.001879048	0.001844967	0.270738041	0.000660749	0.000105949	0.007496586	0.006608255	0.109208099	0.001366831	0.000958451	0.005537805	0.304040374	0.001687259	0.02862413	0.00194489	0.0041924	0.554201571	0.001583475	0.000121901	0.094112259	0.098265143	0.023052516	0.143974758	0.05926196	0.018093338	0.016371023	0.009576221	1.17E-05	0.689078185	0.135040025	0.021962016	0.010103283	0.772034168	0.119868252	0.452447933	0.398013714	0.640228375	1	0.036217281	0.674364198	0.644313353
MDHC_HUMAN	0.046505901	0.022657034	0.01755288	0.052767915	0.150190461	0.108921903	0.019539143	0.01518077	0.728436742	0.006380853	0.000482943	0.020151514	0.20413864	0.009381192	0.032485825	0.000915781	0.026088935	0.625234257	0.020930217	0.003056122	0.003285847	0.0516434	0.003113327	1.51E-05	0.015878281	0.241005681	0.006201917	0.01237495	0.019947066	0.054211072	0.054672778	0.098319145	0.030606698	0.004179808	0.099202513	0.014964582	0.025111013	0.1746989	0.132575006	0.034768005	0.017328968	0.01492707	0.025699924	0.009892306	0.017940623	0.005154823	0.18935261	0.007832011	0.024646732
PCOC1_HUMAN	0.047325658	0.429757685	0.628372625	0.261139012	0.076578596	0.150320718	0.511704749	0.725929484	0.001876995	0.001542558	0.472262051	0.001086164	0.000381242	0.008252989	0.012557379	0.171915682	0.001983437	0.00088488	0.012665494	0.303375505	0.003081359	0.041122337	0.00130784	0.005573646	0.48275225	0.001050502	0.00022753	0.170300732	0.123566406	0.036512595	0.167420091	0.093396641	0.005009842	0.021800178	0.019160562	0.000200781	0.66671223	0.132224489	0.01283322	0.018113348	0.675555949	0.069446935	0.660131029	0.315711804	0.623413564	0.689918097	0.021253091	0.657029369	0.550750675
AOC3_HUMAN	0.047963818	0.008856742	0.004076904	0.039805533	0.202736178	0.089152312	0.006776229	0.005034753	0.675233129	0.012938822	7.07E-05	0.022249883	0.223915803	0.010884509	0.007949844	0.000150601	0.015934012	0.898614253	0.022159839	0.001191622	0.002433754	0.008839693	0.002238457	6.76E-05	0.001229407	0.149923903	0.009287462	0.007402308	0.002219269	0.025591895	0.037026997	0.018279519	0.009836647	0.017355325	0.097600481	0.039266912	0.012044852	0.052538898	0.057639768	0.011636116	0.002781832	0.042333674	0.003882229	0.006142583	0.009217319	0.001104143	0.109773522	0.00293978	0.012060382
THIL_HUMAN	0.04838821	0.133332222	0.16283376	0.057681896	0.022935013	0.045304434	0.209999833	0.11113939	0.014811064	0.000256813	0.033670359	0.00010794	0.004822769	0.001612652	0.037583489	0.046748348	0.003684085	0.011376787	0.001134746	0.115002911	0.002323424	0.019696041	0.000952497	0.000253679	0.272239285	0.039146343	0.004091553	0.001674311	0.121274028	0.040038851	0.007872301	0.205734403	0.093477523	0.000383496	0.000429391	0.000139415	0.111050431	0.197844293	0.261274974	0.00505562	0.196899633	0.038709552	0.15557911	0.264638369	0.084693661	0.192051458	0.175038876	0.096531672	0.145972549
CO1A2_HUMAN	0.049558766	0.263071121	0.254445825	0.219305103	0.108619914	0.177662543	0.224734774	0.55028359	0.005417984	0.012135671	0.395688741	0.011375116	0.001434304	0.016359862	0.009346757	0.132203467	0.00398353	0.002190742	0.039066964	0.108056346	0.001739813	0.084498856	0.003612711	0.00604215	0.192449639	0.000676391	0.000702616	0.392178205	0.044766381	0.054834685	0.187466061	0.087148538	0.002846107	0.024870058	0.041939838	0.002555638	0.442056664	0.056448965	0.006353752	0.026397403	0.302223963	0.082297359	0.383238753	0.124795994	0.506398866	0.279430255	0.016984163	0.500375814	0.293463359
IPSP_HUMAN	0.051804284	0.541304976	0.639254489	0.273010782	0.07023123	0.140425172	0.655636575	0.48508012	0.001203826	0.002502737	0.282320517	0.000741237	0.000172342	0.007165398	0.005494382	0.153977063	0.000744788	0.000731324	0.00474013	0.34107822	0.002104191	0.029807937	0.001566662	0.004413954	0.551382794	0.000650477	8.41E-05	0.102151365	0.080217453	0.028578084	0.125472623	0.058637501	0.012705965	0.016307113	0.00741149	2.01E-05	0.655814553	0.105383718	0.021504716	0.009125237	0.698483019	0.113138805	0.459007007	0.451246213	0.662188638	0.937205431	0.033007337	0.759763793	0.662376939
KCD12_HUMAN	0.051805435	0.027301849	0.071172847	0.04961245	0.033357361	0.049053195	0.112059797	0.007068979	0.01744747	0.153452899	0.011185338	0.009938344	0.005526435	0.001702182	0.000368074	0.000755553	0.001404621	0.018033805	0.058511276	0.029171539	0.001837943	0.002704796	0.026845403	0.013411093	0.015007373	0.004022146	0.008854336	0.030550573	0.002749304	0.005017854	0.032565751	0.0082497	0.057774556	0.033050812	0.05788452	0.003529236	0.044154977	0.020827983	0.002465877	0.004297062	0.020818848	0.026000912	0.02134547	0.025719827	0.043763461	0.051481148	0.002882564	0.048131995	0.067976044
EST1_HUMAN	0.054055797	0.009484253	0.007223377	0.049732463	0.234569467	0.124312529	0.010397303	0.005717458	0.772005363	0.031200221	0.000159666	0.037709016	0.174255097	0.010697474	0.005230012	6.11E-05	0.014901997	0.906928827	0.05451927	0.001325333	0.001332846	0.010589144	0.005023266	8.21E-05	0.001166048	0.131145738	0.011961511	0.021122976	0.001909945	0.022049935	0.072407458	0.016845146	0.011780335	0.02175374	0.175895294	0.034284845	0.019026807	0.0423501	0.032195523	0.015537005	0.003898382	0.042201354	0.005641981	0.004457028	0.013377961	0.001541546	0.079673173	0.004857933	0.017362469
GPDA_HUMAN	0.054436227	0.020941078	0.007528076	0.0510606	0.178486994	0.079445289	0.012108914	0.010255909	0.619223454	0.003388282	0.000182636	0.00574025	0.310790862	0.008726905	0.010863312	0.001156662	0.012607969	0.753831894	0.006616492	0.001400084	0.00309935	0.021571973	0.00041859	1.91E-05	0.004282989	0.171462944	0.003358147	0.00513365	0.006114431	0.0434387	0.030745652	0.032701615	0.012259208	0.011176438	0.06004193	0.016989927	0.018138578	0.106021688	0.136610465	0.009904192	0.007921361	0.049243176	0.009779618	0.014563433	0.015752137	0.003349132	0.21825058	0.005444441	0.019720865
CO5A1_HUMAN	0.055835987	0.251480664	0.116536454	0.202179284	0.16229023	0.166612676	0.120145807	0.315332781	0.007207646	0.001779742	0.135619379	0.001409431	0.002615838	0.013717551	0.005810253	0.196929907	0.000786392	0.00397905	0.01433013	0.031243517	0.000112474	0.080139345	0.001420874	0.001913699	0.08964484	0.000903004	0.000972304	0.148082636	0.016629616	0.098203729	0.096978275	0.041993987	0.001064171	0.016858598	0.015652548	0.000985775	0.310885804	0.029675223	0.02949292	0.009095651	0.165689603	0.358655616	0.206478571	0.153004314	0.360004756	0.19034399	0.0790632	0.371735903	0.222901715
RUBIC_HUMAN	0.0569191	0.02386893	0.001571286	0.025584531	0.025861668	0.028388826	0.012178402	0.007098811	0.025365108	0.241867275	0.004587924	0.07267764	0.058081428	0.008749471	0.00096256	0.018724514	0.005287087	0.026759625	0.006799758	0.002457533	0.009173692	0.064228898	0.008624135	0.004194768	0.006083879	0.002293387	0.004082236	0.037885502	0.000260093	0.065696945	0.005358067	0.030846207	0.034248276	0.003528346	0.005941375	0.017534681	0.006439427	0.002604424	0.043832628	0.006355963	0.002570201	0.035474214	0.002557069	0.01545907	0.02629376	0.005501908	0.058084334	0.028691087	0.009399966
A2GL_HUMAN	0.056956697	0.490320698	0.859333614	0.318174444	0.123873973	0.215365396	0.680771937	0.511145526	0.008581122	0.000498598	0.208469626	0.000430635	0.000333022	0.006636365	0.010376718	0.072431639	0.001129822	0.006175235	0.010369012	0.341901894	0.000780032	0.019029594	0.001473323	0.001386246	0.471625808	0.004686908	0.00035923	0.084632557	0.125632943	0.023275886	0.227397527	0.054103156	0.010900351	0.018851266	0.019024381	2.08E-05	0.807140163	0.16883126	0.02348054	0.010794103	0.802172818	0.105296932	0.584855426	0.414008605	0.589146831	0.840327355	0.043814034	0.601156617	0.774327295
CO2A1_HUMAN	0.058714396	0.125361875	0.019155018	0.150764132	0.199672982	0.138318826	0.025906409	0.125415582	0.027038121	0.026047621	0.048258997	0.041851751	0.01718204	0.045411789	0.00410744	0.044820384	0.008150576	0.01763577	0.017610139	0.003224257	0.001617493	0.192784806	0.003288249	0.003802873	0.019566782	0.001831088	0.000773758	0.284343079	0.002475282	0.107286681	0.085396568	0.045738625	0.000924003	0.024404849	0.065712632	0.010132416	0.096644859	0.024868845	0.010202919	0.019167701	0.03232611	0.127705275	0.055712161	0.023181222	0.180709994	0.035109101	0.038121662	0.134589001	0.058854209
FBLN1_HUMAN	0.059023682	0.405590735	0.123181019	0.204498845	0.072860077	0.087825527	0.152610799	0.380196834	0.002614633	0.000346904	0.152121188	0.00019247	0.008371705	0.007065381	0.008085311	0.443685408	0.000791595	0.000819561	0.001358621	0.030917575	0.0012328	0.204609477	0.000331969	0.002471441	0.194609135	0.001252306	5.96E-05	0.061752642	0.033209491	0.168971275	0.035488093	0.114265603	0.003332193	0.010877935	0.005743081	0.000354005	0.233313295	0.093850728	0.088382496	0.012937131	0.21736213	0.178350575	0.307356306	0.202503114	0.395281989	0.265797665	0.133764523	0.380609523	0.207359782
PRDX2_HUMAN	0.059787783	0.048804323	0.004013062	0.03097765	0.032714154	0.027947256	0.012167952	0.012866944	0.066315399	0.00028173	0.000979523	0.000182149	0.120120968	0.000793153	0.024289507	0.039071408	0.004866842	0.046394881	0.000377384	0.000885809	0.001560646	0.088085258	0.000135244	7.15E-05	0.037587144	0.051200317	0.00209495	0.000243175	0.016807447	0.278686676	0.001388466	0.155893207	0.030930751	5.89E-05	0.001160658	0.00222551	0.008150265	0.114697532	0.866914681	0.003316033	0.011733533	0.071225724	0.019592802	0.044945205	0.015443199	0.012119457	0.792207295	0.010062342	0.008015446
ANGT_HUMAN	0.059994564	0.583831532	0.733560005	0.332486685	0.120112035	0.186632729	0.683372087	0.547054372	0.005853935	0.000553477	0.204374323	0.000293244	0.000341146	0.007399979	0.00654823	0.096536043	0.000951749	0.003638032	0.005365649	0.277616896	0.000919486	0.030456973	0.000864627	0.001360345	0.487294338	0.003809452	7.75E-05	0.080326138	0.097691338	0.026283651	0.165180589	0.07370481	0.011718205	0.020543647	0.014446754	7.95E-06	0.790007972	0.190297691	0.030929108	0.010978908	0.794463177	0.152428852	0.540899282	0.419275114	0.687201073	0.917445399	0.056660446	0.659053692	0.7536921
HV349_HUMAN	0.060931922	0.345578407	1	0.281793822	0.100267834	0.228053708	0.705770683	0.507421836	0.007942524	0.001735576	0.277218418	0.0013799	0.000154767	0.004253435	0.011999445	0.039107769	0.001621523	0.006052174	0.031008657	0.453195362	0.001116087	0.009851213	0.003889706	0.002749148	0.406162489	0.004142802	0.001904806	0.110173942	0.140843866	0.016575006	0.275647469	0.054412862	0.01167663	0.019964618	0.032305391	9.03E-05	0.748297044	0.130794776	0.008435458	0.013115574	0.708267744	0.041240073	0.656008298	0.328868761	0.475842962	0.683483267	0.015714552	0.519332906	0.718147597
CO8B_HUMAN	0.061079731	0.627019533	0.535785871	0.294722998	0.083483233	0.13470223	0.567459116	0.569240246	0.002453331	0.000841224	0.250022659	0.000291305	0.000667638	0.009306331	0.006324238	0.167982851	0.0010127	0.000962552	0.003163739	0.208242752	0.001439759	0.070529157	0.000565022	0.002213041	0.516306994	0.001747387	1.85E-05	0.094184783	0.088975399	0.042538207	0.100739616	0.106084699	0.011822923	0.015395884	0.008649506	1.18E-05	0.64915019	0.196334845	0.042212324	0.00989393	0.701236705	0.157840985	0.52657384	0.383136524	0.71720654	0.877810953	0.064176975	0.696618719	0.591180424
CO9_HUMAN	0.062508465	0.547290788	0.664906665	0.368025435	0.141627838	0.246775071	0.676169802	0.537607509	0.005833889	0.005551218	0.291139864	0.001570756	0.000405401	0.00653121	0.00407747	0.107624715	0.000825924	0.003071354	0.014282194	0.243156373	0.000570363	0.038472654	0.001794423	0.002044317	0.448869178	0.000989804	8.30E-05	0.205078793	0.060352001	0.033527352	0.229525443	0.067630655	0.011877692	0.022357313	0.024533272	7.29E-05	0.843372763	0.121950999	0.015448753	0.013401517	0.695289435	0.157405027	0.505755792	0.359386324	0.839998562	0.836488363	0.03522436	0.857642875	0.75394801
HEM2_HUMAN	0.064469998	0.071220391	0.007555358	0.042381319	0.042183531	0.030853719	0.020041921	0.012100358	0.071738027	0.000102191	0.000525629	7.02E-05	0.121221552	0.001394398	0.018242728	0.029294895	0.003056911	0.058803275	0.000134029	0.001702616	0.000864986	0.067452663	0.00018885	5.72E-05	0.035277966	0.062805706	0.001569737	9.56E-05	0.014764616	0.174761774	0.00138526	0.098714537	0.045094798	0.000296463	0.000834502	0.001621858	0.012195912	0.153612654	0.735287315	0.001993927	0.015739155	0.086451775	0.020818158	0.068374671	0.021680349	0.02041874	0.648401659	0.013839029	0.017284198
NOS1_HUMAN	0.064630119	0.036246723	0.006036266	0.038811711	0.045999473	0.020903908	0.018587182	0.011638845	0.006546062	0.070448639	0.006372172	0.033771023	0.010167271	0.035073927	0.000617441	0.001303619	0.009525141	0.018275907	0.001484935	0.00717917	0.016523525	0.011907464	0.004223954	0.016077951	0.00293942	0.003366038	0.00433051	0.01979537	0.000295758	0.008655849	0.004138194	0.010516064	0.012768917	0.028153592	0.007750352	0.008471962	0.012307948	0.011953616	0.003532494	0.001073822	0.00389036	0.031138043	0.003203082	0.024363063	0.028214156	0.014304705	0.004507575	0.021307769	0.020413511
HEP2_HUMAN	0.067769312	0.500922113	0.325730719	0.405956226	0.304620664	0.294013213	0.34550818	0.507242943	0.020924888	0.002594741	0.145670616	0.0016083	0.002226713	0.017865216	0.002822527	0.110930067	0.000871283	0.011519171	0.013674922	0.067955338	0.000179273	0.087721325	0.000666097	0.000609676	0.202554302	0.002326337	2.41E-05	0.256069342	0.025677845	0.054995304	0.243498746	0.064261627	0.002230753	0.037239459	0.051508316	0.000131703	0.726523727	0.113688327	0.023231522	0.017154199	0.435333816	0.406436693	0.357270302	0.207543488	0.778146256	0.472597438	0.080463642	0.65654245	0.552146726
PEDF_HUMAN	0.067785667	0.463959127	0.718312063	0.261285295	0.063922811	0.149874885	0.60096301	0.73862206	0.002852469	0.000436309	0.381035274	0.000319147	0.00040599	0.003790983	0.014480565	0.142973434	0.001447832	0.001238068	0.009349537	0.314933119	0.001418161	0.040561	0.001251793	0.002379458	0.477226103	0.003394622	0.000676333	0.078286418	0.154103732	0.040628135	0.115293921	0.140770943	0.012733487	0.011673739	0.009656618	5.98E-05	0.633544908	0.171175835	0.02879493	0.013454078	0.704675425	0.057649251	0.779298467	0.382792583	0.55646194	0.692021886	0.039227424	0.577899608	0.588979965
TSP1_HUMAN	0.069295724	0.175522319	0.016829948	0.056801399	0.023042848	0.023444658	0.058314726	0.036449143	0.004242558	0.000872525	0.005042323	0.000516962	0.018186677	0.004813218	0.011691276	0.121482623	0.00170559	0.005066659	1.95E-07	0.013438973	0.005395514	0.102038089	0.000491862	0.000550884	0.103693497	0.009475988	0.000806272	0.000540657	0.009457413	0.138020054	0.000385358	0.139761027	0.059301009	0.000181364	8.06E-06	0.00019436	0.021164599	0.066081365	0.412478953	0.002034407	0.035022814	0.058153172	0.029025498	0.218160134	0.055164789	0.071676593	0.296232339	0.070324282	0.053261868
AMBP_HUMAN	0.069319845	0.458571202	0.335162291	0.178405728	0.03253297	0.077638021	0.456004099	0.298417451	0.000367771	0.000372917	0.134343491	0.000122767	0.000388843	0.001585489	0.012988132	0.189511201	0.000598063	0.000450427	0.000123569	0.264133207	0.003030511	0.02409379	0.00071663	0.00233186	0.531492054	0.001360921	0.000486609	0.007422619	0.06830746	0.063524961	0.013904438	0.123989235	0.036002509	0.0015566	0.000117948	2.73E-05	0.254663834	0.11677252	0.09971612	0.003069056	0.359676163	0.049246556	0.295463493	0.676347697	0.316810198	0.575224955	0.074827598	0.423387673	0.386711259
CO6A2_HUMAN	0.070251358	0.137456262	0.32231766	0.224621563	0.188555582	0.25648627	0.200306041	0.559904104	0.035436529	0.007741722	0.206857909	0.015581182	0.002544214	0.021558878	0.007265742	0.022403604	0.004059476	0.023140862	0.172557839	0.128115317	0.00118755	0.031909502	0.004725642	0.002796766	0.067436604	0.005203813	0.003204355	0.38914045	0.048021336	0.022725573	0.376188237	0.057324223	0.000402938	0.06695115	0.195059559	0.00307826	0.460294689	0.055507592	0.001943554	0.033080264	0.229499174	0.0570508	0.440423832	0.054887152	0.319654202	0.139940356	0.009817478	0.264723781	0.286268862
CO6A1_HUMAN	0.070320002	0.196937217	0.417916836	0.237252149	0.161722627	0.212421402	0.282032934	0.71067966	0.026726201	0.003195626	0.241663211	0.006126319	0.001352734	0.02039494	0.005491811	0.031081869	0.003537289	0.01605416	0.10150592	0.15521273	0.00122948	0.032900085	0.00301028	0.00225622	0.08784225	0.008627126	0.001929374	0.281073169	0.062520854	0.015613824	0.312289657	0.071631578	0.000926891	0.07799867	0.130559905	0.00086499	0.574984208	0.07550723	0.003395031	0.031874877	0.346419481	0.085951067	0.514474641	0.081230597	0.405857418	0.228357743	0.015247041	0.311952675	0.378389816
OLFL1_HUMAN	0.072267328	0.286449166	0.218368844	0.262739748	0.157284266	0.193833636	0.228344933	0.52718813	0.00260834	0.005489479	0.192194417	0.004923945	0.000486966	0.017948893	0.002096536	0.178501772	0.00035269	0.002480705	0.01930194	0.114645491	0.00091164	0.043701509	0.002535458	0.004102683	0.099484693	0.000224432	0.000827719	0.22322171	0.01245342	0.048836854	0.13499677	0.037545963	0.000302642	0.041007222	0.023345506	0.000447762	0.411783783	0.013773761	0.006375194	0.01446022	0.209123955	0.195742963	0.282238962	0.192362209	0.451453711	0.245284456	0.023375544	0.535130057	0.378807351
LYSC_HUMAN	0.072436873	0.039812432	0.023974722	0.030864895	0.008268627	0.016097506	0.048906806	0.005193559	0.001865776	0.071953185	0.008311234	0.018189463	0.004040345	0.0030783	0.003109995	0.002304946	0.005810614	0.002492384	0.002023835	0.013968762	0.012635002	0.0221846	0.029045243	0.024071642	0.01859154	0.004433786	0.021022858	0.004650921	0.00269064	0.022146762	0.001579311	0.038862281	0.121594138	0.00309588	0.003266139	0.002433057	0.006894024	0.023304564	0.008902449	0.002536176	0.007043855	0.001381944	0.014369698	0.034740977	0.015332725	0.026109633	0.003667568	0.022659023	0.024484162
SPTB1_HUMAN	0.072756804	0.108497896	0.029181258	0.056963073	0.034379829	0.046398073	0.057621093	0.035442938	0.057752822	0.000167762	0.005305044	5.79E-05	0.067835981	0.00035285	0.032234096	0.039818761	0.004528479	0.037831991	0.000299127	0.007735557	0.001323224	0.071328485	7.83E-05	3.13E-05	0.131544538	0.052911309	0.001329658	0.000479298	0.051837652	0.225271066	0.003891252	0.231746047	0.070429909	2.66E-05	0.000817654	0.000594559	0.031889871	0.245628785	0.846315837	0.002864438	0.056043187	0.049307402	0.065294233	0.120710005	0.042957343	0.054973927	0.70647796	0.031907011	0.034476267
F13A_HUMAN	0.075113978	0.206942209	0.130794776	0.151644279	0.100442505	0.097137018	0.138152938	0.141058796	0.084929569	0.000240993	0.025868065	0.000274224	0.051835242	0.004913603	0.032831775	0.014711064	0.010519299	0.036033661	0.003486536	0.016064418	0.001438873	0.157513324	0.000193449	0.000139072	0.186255957	0.070229304	0.000125016	0.016224001	0.09558864	0.092922805	0.028968789	0.36989251	0.039370894	0.003443274	0.033740475	0.000823679	0.139123248	1	0.172051108	0.013620284	0.163807487	0.035676095	0.267331646	0.07307708	0.156529102	0.135040025	0.155292351	0.083857405	0.116535891
ZA2G_HUMAN	0.077439265	0.374907132	0.825028915	0.286594241	0.088439218	0.207366013	0.70482259	0.37286822	0.007421018	0.007792797	0.203830862	0.003500851	0.000154826	0.005166832	0.004322147	0.020681825	0.001635933	0.00463402	0.030982098	0.345296183	0.001208553	0.01612656	0.005539126	0.003513556	0.340396775	0.002946	0.000888863	0.131176774	0.082096016	0.01482632	0.242532578	0.053000085	0.020644111	0.020471026	0.03719294	3.74E-05	0.644694237	0.118714398	0.007396049	0.010545493	0.590703128	0.043649085	0.487904773	0.243720825	0.497689839	0.685578037	0.015215959	0.506435704	0.62507637
ITIH2_HUMAN	0.077976554	0.57668759	0.415715903	0.349395895	0.127272261	0.20456088	0.520786834	0.410448002	0.002925006	0.007122843	0.185108385	0.00149103	0.000557874	0.008190101	0.001957008	0.108782116	0.000443358	0.001312993	0.009272062	0.163245041	0.000553728	0.058720949	0.000872601	0.00235415	0.410923401	0.000246705	7.32E-06	0.177291221	0.035131706	0.056318281	0.147795312	0.064622562	0.006742419	0.014211665	0.0170793	2.38E-05	0.635833888	0.107437697	0.028652173	0.006317183	0.504880961	0.234430112	0.367985569	0.306838833	0.772205864	0.766352402	0.058742699	0.786576885	0.530795023
CATA_HUMAN	0.07890487	0.059564354	0.005875473	0.045143015	0.057755113	0.042058767	0.018166286	0.011307287	0.152300007	0.000418391	0.000452839	0.000288092	0.185188604	0.000854854	0.022110847	0.016749738	0.00630913	0.132537406	0.000128376	0.000752842	0.001430464	0.084373329	0.000107131	8.78E-06	0.030350697	0.103043354	0.002326205	0.000206319	0.012686134	0.216962418	0.001788757	0.172600017	0.064049717	9.97E-05	0.001703163	0.002540397	0.009891933	0.18132693	0.780348093	0.003292595	0.012034874	0.048875	0.018237954	0.055921486	0.017922906	0.011139157	0.721670727	0.009965946	0.014670844
FAAA_HUMAN	0.079920343	0.01318385	0.006990214	0.034871238	0.101821794	0.065772922	0.015201682	0.003226746	0.355247754	0.003121435	1.53E-05	0.003330795	0.154744695	0.001497502	0.009720527	0.000423729	0.00439857	0.587040084	0.003554602	0.003756644	0.001438392	0.003765199	0.001457443	1.65E-05	0.003298431	0.141500173	0.021111291	0.000160546	0.003409789	0.040792637	0.006818952	0.027046661	0.033509099	0.002222727	0.010323667	0.011006292	0.006994153	0.048956235	0.184517453	0.00251601	0.002905559	0.023852629	0.005169386	0.031664075	0.004936338	0.002146347	0.200634313	0.002919165	0.016738414
PRDX6_HUMAN	0.080287933	0.086599081	0.009196436	0.068586457	0.096126575	0.05289385	0.021851883	0.027503498	0.12234306	3.90E-05	0.000479869	0.000315517	0.124471154	0.003222566	0.028158353	0.020120283	0.006276714	0.125478674	3.40E-05	0.001627505	0.001987193	0.09174819	0.00010658	9.23E-06	0.032514545	0.119017139	0.001567954	0.000184327	0.012553316	0.170788231	0.001728702	0.213719021	0.030530529	0.000553868	0.002123905	0.002205082	0.01532351	0.253974232	0.54506512	0.0059874	0.015658797	0.04738121	0.030128311	0.070880496	0.025530943	0.013893778	0.503921482	0.014035773	0.026858751
IGHM_HUMAN	0.080594241	0.409141544	0.688070474	0.321041398	0.149786128	0.212244649	0.559602663	0.652366717	0.024458716	0.000870231	0.168359391	0.000864925	0.001030042	0.010838115	0.004302127	0.034178688	0.001845121	0.01291381	0.029639856	0.209568391	0.001062526	0.03777826	0.000826497	0.000783228	0.256164166	0.012106942	0.000140114	0.13557315	0.102726415	0.019336343	0.27653612	0.09443777	0.004524497	0.040791607	0.072310286	1.26E-05	0.778777398	0.204086887	0.020283127	0.019569844	0.675995454	0.127123841	0.625161851	0.17758478	0.574462925	0.577932638	0.055108826	0.432225888	0.591601343
KV320_HUMAN	0.082539004	0.140100799	0.016811568	0.217439108	0.373902235	0.225681655	0.03104659	0.0393951	0.164444321	0.011744386	0.002562399	0.021650735	0.097030041	0.014371529	0.005107688	0.015044378	0.004862819	0.1744884	0.002717405	0.001541359	0.00167514	0.130552231	0.000710188	0.000166366	0.026784628	0.011282406	0.000142165	0.06439205	0.00152742	0.183950624	0.076878259	0.046175739	0.003089002	0.008886328	0.071189857	0.006844421	0.060296964	0.081839265	0.064679416	0.01504136	0.021142139	0.078572203	0.030651037	0.038076416	0.113068945	0.022906242	0.155714957	0.07400335	0.065171279
APOB_HUMAN	0.082853503	0.65128841	0.465426389	0.325765288	0.10757357	0.154032762	0.507376181	0.583091383	0.00513311	0.000182525	0.165620955	8.36E-05	0.001310588	0.006172882	0.006757987	0.13751284	0.000875363	0.002091328	0.002396558	0.144588032	0.000882073	0.084427599	0.000132318	0.000714267	0.483085258	0.003659641	8.55E-06	0.058929035	0.091814498	0.070961458	0.087868588	0.15686975	0.007898569	0.009233549	0.009672599	2.62E-06	0.598938629	0.276777722	0.089641433	0.008100732	0.639594788	0.189404013	0.558816416	0.356859366	0.646989161	0.756461569	0.138693992	0.560312119	0.508403064
AACT_HUMAN	0.083561763	0.59836989	0.737737586	0.44395623	0.198276732	0.294932159	0.710046742	0.638792864	0.009375929	0.002488949	0.227284559	0.001145127	0.000477525	0.009329379	0.003519774	0.072221023	0.000636446	0.005682059	0.015261971	0.248470027	0.000333201	0.038509911	0.001245783	0.00111037	0.371294867	0.001899589	7.28E-05	0.184849444	0.058129925	0.029210956	0.244489816	0.0734614	0.007139008	0.030882276	0.033621408	3.61E-05	0.934850723	0.162466238	0.014410692	0.011646121	0.69595663	0.173948106	0.594546122	0.35295692	0.866805817	0.805093476	0.036084437	0.822064889	0.85623858
ACSL1_HUMAN	0.083931744	0.055656745	0.018205446	0.103355009	0.257135371	0.146299187	0.030510189	0.024398444	0.55366964	0.001617433	0.000263234	0.004711629	0.19115496	0.005939054	0.014451396	0.001705452	0.008917701	0.602294821	0.003781443	0.002814764	0.001238404	0.041210395	0.000330207	1.13E-06	0.016835036	0.160834699	0.001561081	0.004876082	0.008762822	0.079351874	0.031838228	0.097808803	0.017850711	0.00425752	0.045926267	0.006463886	0.036539745	0.217859788	0.209008214	0.011707856	0.018599468	0.049837378	0.027224505	0.032080244	0.035646723	0.010004402	0.310387288	0.015204904	0.043940069
SRPX_HUMAN	0.084079278	0.512528011	0.684865931	0.33354466	0.109954248	0.1962354	0.59221832	0.87886122	0.004495348	0.00054106	0.335161895	0.000665523	0.000353064	0.007009862	0.008529724	0.102297314	0.001399372	0.002491742	0.011054753	0.286959319	0.001176226	0.041543401	0.000869034	0.00170118	0.369080321	0.00340426	0.000354093	0.110596521	0.10545824	0.035109504	0.148512784	0.13471255	0.005922165	0.020758834	0.017386927	5.21E-05	0.733457636	0.166030465	0.019504683	0.013836242	0.668165471	0.084842987	0.749731947	0.341043737	0.656999152	0.65372088	0.036614053	0.611701293	0.64685128
COCA1_HUMAN	0.088606945	0.472104619	0.515379887	0.319812146	0.108239878	0.21272744	0.424973113	0.873534939	0.006093368	0.000441901	0.313372188	0.001380035	0.000821004	0.006270347	0.017971191	0.117325921	0.002530125	0.002320068	0.013787596	0.192353595	0.001171819	0.088638122	0.000947208	0.001308979	0.399310692	0.003871644	0.000437581	0.119822146	0.122324029	0.081750483	0.136506128	0.233345847	0.004831752	0.008830995	0.020540742	0.000147673	0.576187512	0.20355746	0.033297837	0.020127373	0.547671774	0.05435264	0.815113318	0.25120147	0.558635394	0.47426301	0.055693752	0.513493456	0.452581989
DPP4_HUMAN	0.088695791	0.431685447	0.273758437	0.328132213	0.128480174	0.157220812	0.346354417	0.471613135	0.001076993	0.00329206	0.268840976	0.000261282	0.000915904	0.003167796	0.001118548	0.15314038	0.00024456	0.000718554	0.006429791	0.082743574	0.000476739	0.038480509	0.000417324	0.005339112	0.163725549	0.000160224	7.93E-05	0.118318416	0.015767662	0.060600601	0.072008232	0.061230812	0.002353859	0.036693346	0.016290313	0.000318133	0.449613072	0.075792367	0.011535236	0.005302841	0.262925677	0.222675412	0.346652709	0.271780558	0.628311193	0.434141865	0.02554056	0.587016053	0.402422622
CERU_HUMAN	0.08883482	0.518609583	0.748297044	0.463544728	0.254609496	0.364068368	0.644126458	0.663941472	0.017570742	0.00204304	0.210933477	0.001472842	0.0005119	0.008797998	0.003523517	0.047595803	0.000753536	0.011974927	0.029986815	0.238151642	0.000204476	0.026702828	0.001115707	0.000781474	0.2953541	0.002683424	0.00015743	0.211752901	0.060205423	0.029060088	0.36255565	0.057416506	0.003464158	0.035258582	0.057392039	5.58E-05	1	0.139123248	0.01230952	0.011826271	0.669836084	0.189339971	0.601795646	0.293793974	0.809217299	0.689078185	0.04083297	0.717042319	0.811239573
OLFL3_HUMAN	0.088842601	0.477366586	0.576997485	0.362260062	0.128997143	0.206575315	0.534681747	0.792909357	0.00303024	0.001805294	0.354187018	0.000962062	0.000445694	0.006499493	0.004089755	0.128320818	0.000697543	0.001991427	0.011701175	0.21208885	0.001105841	0.043215682	0.001248598	0.003049147	0.248847807	0.001225022	0.000413237	0.158660969	0.050250663	0.037218657	0.14509168	0.096297694	0.003623874	0.035992427	0.023871228	0.000133959	0.661568353	0.097393717	0.008247932	0.014781443	0.488350425	0.090895399	0.641576456	0.313938026	0.672025136	0.532607122	0.019198425	0.672920191	0.651066676
LEG1_HUMAN	0.089625301	0.029732923	0.005792801	0.075421948	0.261712259	0.096573191	0.015417423	0.014004046	0.378283753	0.007584752	0.00020756	0.002946046	0.189126649	0.010735268	0.002427759	0.000805741	0.004056554	0.350842626	0.014698228	0.000360369	0.000240703	0.044802015	0.000445841	2.50E-05	0.002435143	0.082607387	0.001085486	0.011588831	0.001276974	0.046758572	0.015062706	0.067583696	0.008178222	0.019280598	0.088016283	0.009832043	0.025543747	0.155325001	0.090189271	0.00594537	0.005158191	0.181239161	0.013407128	0.00996186	0.032492542	0.004863277	0.149400041	0.011873462	0.023434745
IGHA2_HUMAN	0.091505284	0.25265637	0.706177613	0.244685943	0.085793316	0.214848333	0.548622701	0.223975253	0.004669852	0.006589898	0.116114747	0.005086891	4.72E-05	0.003455671	0.00561775	0.006844627	0.001243249	0.006447261	0.03035017	0.425719868	0.001405284	0.002963602	0.007212532	0.005097946	0.248900178	0.00160167	0.004361226	0.063766927	0.061733783	0.014869665	0.200742221	0.023334159	0.011302709	0.011113986	0.024568946	7.39E-05	0.425204478	0.063825165	0.004877014	0.003482318	0.351135235	0.019690426	0.337165382	0.262865434	0.266579	0.467354446	0.008497121	0.325590296	0.475340895
HEMO_HUMAN	0.09197443	0.430907534	0.774081812	0.433953979	0.247639111	0.375245193	0.719342632	0.571128129	0.019752037	0.005550893	0.189662114	0.002650549	0.000319114	0.006299907	0.002656401	0.030897817	0.000714444	0.016027959	0.035517705	0.272071598	0.000268118	0.016176122	0.00215038	0.000758356	0.262915649	0.003149819	0.000404834	0.200530458	0.045803935	0.019461237	0.334689737	0.062020506	0.00648733	0.035810302	0.060181501	7.44E-05	0.924103189	0.112966739	0.007664417	0.014032711	0.58771407	0.138939142	0.521010368	0.290544676	0.718614085	0.611681603	0.025723877	0.677325708	0.851145277
A1BG_HUMAN	0.093626148	0.617282772	0.764001807	0.485683748	0.228790052	0.337853145	0.696001171	0.642332803	0.011456191	0.001392995	0.190139827	0.001000407	0.000453974	0.008320662	0.003789623	0.057215066	0.000578405	0.007655871	0.016498278	0.254992872	0.000257562	0.032307667	0.00090198	0.000827692	0.375091461	0.002062988	6.75E-05	0.161452388	0.062529032	0.035182024	0.283992071	0.06611583	0.004466365	0.026802013	0.038262548	2.27E-05	0.956199083	0.171697564	0.017688797	0.009608144	0.699483174	0.175572484	0.620004995	0.353981475	0.835334244	0.797906191	0.046785276	0.767688522	0.83910466
AEBP1_HUMAN	0.09370813	0.24826251	0.380002915	0.319863057	0.176971887	0.316013557	0.351013354	0.619337566	0.0078964	0.012177983	0.278229389	0.006428571	0.000629219	0.004821832	0.00282838	0.073539801	0.000525034	0.004905262	0.093776939	0.168443858	0.000338218	0.027845785	0.003178923	0.002767283	0.145011888	0.000377955	0.001171698	0.319612173	0.027242616	0.052605168	0.256449714	0.070783095	0.000781481	0.031803011	0.073011028	0.001076277	0.562077969	0.036806344	0.004699189	0.018157938	0.276988995	0.108904205	0.489338784	0.15112156	0.52490634	0.271319922	0.017170633	0.551510861	0.417560255
CMA1_HUMAN	0.094182241	0.016820207	0.005320002	0.009838215	0.002779977	0.005264099	0.031881788	0.011211017	0.004279017	0.017429194	0.004189399	0.000840944	0.023275207	0.000184431	0.004010841	0.01284129	0.002713458	0.006251216	0.000427424	0.011582543	0.017627998	0.01379439	0.000993223	0.002113005	0.017492264	0.017261985	0.013873871	6.14E-05	0.005633681	0.051423788	6.73E-06	0.227622282	0.098405624	0.000183006	7.94E-05	0.001608993	0.00217159	0.028922342	0.205247613	0.001326542	0.003784136	0.007279902	0.011009901	0.053013404	0.005695864	0.008284448	0.088825291	0.007236885	0.007285862
ALBU_HUMAN	0.095085112	0.262292085	0.311631789	0.365537297	0.387105224	0.324305931	0.338642635	0.404545051	0.060479701	0.012364238	0.067309638	0.00707794	0.00187716	0.022657254	0.000411451	0.010750608	0.001060296	0.048694438	0.063815378	0.07969611	0.000293933	0.026511623	0.001765663	0.000536655	0.059236741	0.007316983	0.0001338	0.277274406	0.010509412	0.011672313	0.321790506	0.04544537	0.001315593	0.116163397	0.187832944	0.000226722	0.633146094	0.07995577	0.004321285	0.021300845	0.260637835	0.305350466	0.244528945	0.083528829	0.541421202	0.255637659	0.028417391	0.371847667	0.485367233
FABP4_HUMAN	0.095708483	0.021117871	0.004919012	0.077604811	0.266167376	0.143183243	0.014776007	0.006680592	0.435928078	0.008503954	1.22E-05	0.009799002	0.164845903	0.002402585	0.003904313	0.000881477	0.002487944	0.683721865	0.006178386	0.001525938	0.00078159	0.009818603	0.00129684	6.92E-06	0.002562236	0.076247424	0.006044649	0.001937187	0.000511898	0.070616157	0.015568956	0.036466173	0.009294267	0.006401488	0.038215871	0.016148382	0.012044435	0.04339804	0.118392372	0.007428892	0.002118826	0.053233614	0.005785627	0.022946024	0.013835253	0.00171977	0.191364286	0.007658555	0.023531807
HPT_HUMAN	0.09584159	0.195241708	0.041240073	0.188591141	0.225307544	0.116513874	0.102755063	0.111497519	0.029609354	0.006415359	0.011859863	0.000471877	0.013625035	0.012611765	4.51E-05	0.035637951	0.000146996	0.026664091	0.007632261	0.008999265	9.95E-05	0.037443518	0.000141275	0.000427163	0.018746603	0.002859084	1.41E-05	0.052415234	0.001161966	0.03816876	0.043693919	0.021034057	0.001297118	0.054549713	0.028332066	0.000212855	0.189339971	0.035676095	0.053444358	0.002486538	0.063901427	1	0.047307383	0.079451791	0.280698595	0.119868252	0.16335507	0.182338687	0.147909035
IGJ_HUMAN	0.096615225	0.363067666	0.497479017	0.345113181	0.152957023	0.202874834	0.476562071	0.400120922	0.011005182	0.007686853	0.172057791	0.000924081	0.002570939	0.008845875	0.000806537	0.036579849	0.000385372	0.005293226	0.044205785	0.120584549	0.000384826	0.04255593	0.001413289	0.003343046	0.14284895	0.001291656	6.74E-05	0.235884624	0.031084079	0.022639196	0.220120888	0.041271293	0.003389792	0.075937223	0.100872415	0.000122206	0.617581536	0.13228095	0.005624045	0.008752143	0.371549913	0.160122459	0.468696453	0.141468539	0.613745768	0.473129343	0.016537461	0.521899722	0.520660525
PRELP_HUMAN	0.098943009	0.051085985	0.062687045	0.181537181	0.337111484	0.306956324	0.074891153	0.106609189	0.10360814	0.080300895	0.027395137	0.055937132	0.009201331	0.009802482	0.001152841	0.001929949	0.00314597	0.118719831	0.143782024	0.019487118	0.000471728	0.013185298	0.007606445	0.001216105	0.008427428	0.004990844	0.006731135	0.243985214	0.001571951	0.027483816	0.191065949	0.031974706	0.001275264	0.048393494	0.225342586	0.014065261	0.143790556	0.017805473	0.001463426	0.018123282	0.026797885	0.067721037	0.065210239	0.022133626	0.132542948	0.022703053	0.009620487	0.101524775	0.114029352
CO8G_HUMAN	0.099526313	0.40733082	0.287109423	0.195750394	0.05762521	0.117981758	0.436947369	0.349244028	0.003739975	0.001440227	0.091088719	0.000613199	0.001109361	0.003519474	0.008023441	0.055726856	0.001171689	0.002533407	0.002469198	0.246236875	0.001389845	0.030401431	0.000227184	0.00053204	0.486047731	0.002544401	5.83E-05	0.020867567	0.075212762	0.058820824	0.029714473	0.194128074	0.023264723	0.001405364	0.001418137	2.98E-05	0.33315248	0.212342184	0.141498615	0.002328966	0.376984196	0.101845617	0.298886897	0.380145453	0.383943144	0.522440949	0.136753362	0.372150912	0.305102843
ITIH4_HUMAN	0.102687607	0.696066605	0.562899714	0.414544818	0.147747236	0.249647864	0.712477303	0.449109109	0.004212369	0.000875007	0.123075789	0.000199587	0.000560067	0.002476966	0.004567646	0.111001817	0.000198465	0.003393516	0.001927416	0.24194706	0.000335382	0.032373392	0.000317477	0.000446788	0.571027318	0.001086524	2.62E-05	0.046837804	0.051708324	0.071555363	0.091022909	0.105892234	0.013046548	0.005144027	0.004794881	4.39E-06	0.644322512	0.182352132	0.074477482	0.004122884	0.57897615	0.17108811	0.461098176	0.614397361	0.69352343	0.842057061	0.107546695	0.753540837	0.719816573
KVD33_HUMAN	0.103239528	0.402645059	0.7103009	0.267532112	0.053332502	0.172880944	0.668597622	0.522106047	0.00088589	0.001324483	0.275043667	0.000790984	9.30E-05	0.00102621	0.009679426	0.073999087	0.000570177	0.001122461	0.00694598	0.52635441	0.001763337	0.008360848	0.001857473	0.003531167	0.442788418	0.00076356	0.002241334	0.035967448	0.093735122	0.041583916	0.081065946	0.085032464	0.013594295	0.004935094	0.003196632	8.37E-05	0.4633553	0.083871244	0.02057467	0.00388008	0.471282614	0.022283522	0.577550088	0.546179186	0.404096305	0.597447857	0.022069616	0.517304341	0.557828035
CAVN3_HUMAN	0.103977564	0.102707501	0.013935979	0.149100893	0.252104942	0.14068282	0.039458478	0.076092911	0.193390976	0.007430931	0.003803372	0.003774616	0.175631336	0.008980962	0.00451881	0.029403157	0.00233931	0.13003006	0.005072878	0.001050354	0.000435162	0.231826111	0.000414689	1.68E-05	0.017716454	0.034835003	0.000200722	0.03617466	0.002405084	0.141068886	0.015182174	0.244338011	0.010590685	0.011524247	0.047899558	0.007387813	0.05492647	0.185587987	0.124495186	0.022048417	0.018610702	0.131326095	0.060168122	0.032025269	0.114817568	0.01530627	0.186430285	0.068845512	0.064575414
CBPA3_HUMAN	0.106942832	0.089324631	0.038781586	0.084525247	0.04688715	0.033496491	0.11732897	0.108498544	0.013357124	0.040936823	0.041382391	0.001989285	0.012364835	0.003226429	7.10E-05	0.014266312	0.002057441	0.011227246	0.004880033	0.009825234	0.005621022	0.039672007	0.000960024	0.003061292	0.010100018	0.0123073	0.000801462	0.030315591	0.001654634	0.012636638	0.006298666	0.135421862	0.028429076	0.056296103	0.022392011	0.001030718	0.065368263	0.049593424	0.012825038	0.010314153	0.032492239	0.085431556	0.049926952	0.039548306	0.130912709	0.051331862	0.021601465	0.076495106	0.084093602
LITD1_HUMAN	0.107284585	0.478860425	0.378080311	0.52408295	0.428148323	0.419262644	0.391193691	0.470964637	0.013155766	0.004257179	0.092484423	0.006237149	0.000368718	0.020184203	0.001522803	0.04477355	0.000393433	0.016699254	0.011640945	0.121156051	0.000202969	0.030813628	0.002356172	0.00094089	0.121148308	0.001124126	0.000338844	0.199119937	0.008475624	0.034223279	0.233440774	0.035819732	0.001070711	0.049478781	0.04574036	0.000158771	0.647729266	0.051916713	0.004689229	0.011404571	0.280958129	0.210446693	0.298225126	0.266810805	0.641578502	0.36531034	0.022840223	0.641270021	0.709521257
TRFE_HUMAN	0.112348255	0.442567835	0.498032461	0.460845021	0.336980834	0.373059338	0.540248232	0.521291301	0.034439197	0.008356454	0.115215945	0.003740197	0.00110033	0.015115518	0.00070734	0.022409532	0.000610889	0.025407723	0.038181441	0.140607842	0.000146554	0.032414019	0.001205582	0.000435588	0.142977517	0.003458685	7.67E-05	0.269613298	0.020391879	0.019509045	0.329830653	0.052513277	0.003254295	0.059573382	0.09068632	6.05E-05	0.861944718	0.103717901	0.008815668	0.011650162	0.441875847	0.292301181	0.376508771	0.186693516	0.776103494	0.484286096	0.040292933	0.616672102	0.709541357
PGS1_HUMAN	0.112568113	0.395144735	0.648226668	0.341726365	0.132187719	0.258337686	0.644952162	0.739647698	0.010255581	0.002460426	0.287980949	0.000915476	0.001304198	0.002746443	0.005845735	0.065995757	0.000698533	0.007942554	0.020596492	0.31377878	0.000526417	0.021450711	0.000813209	0.000779429	0.284787734	0.002757405	0.000736977	0.112547395	0.072584203	0.034409707	0.143894945	0.128100764	0.009417012	0.017727708	0.01900532	0.000314959	0.68248511	0.142232503	0.017781084	0.008825681	0.500285629	0.070673909	0.663883312	0.368971927	0.612397779	0.48488703	0.030141277	0.598532876	0.66493471
PGRP2_HUMAN	0.11649653	0.712462551	0.610483421	0.428796064	0.137677505	0.244031314	0.750308287	0.574693031	0.005632682	0.002184338	0.171684214	0.000523912	0.00073925	0.004208094	0.002867175	0.098809241	0.00033387	0.003060968	0.004706832	0.220914377	0.000474998	0.059929955	0.000475538	0.000589663	0.479493571	0.001410586	2.11E-05	0.097676573	0.053298117	0.059073118	0.122102528	0.131740925	0.01316411	0.00964405	0.011383769	3.30E-06	0.721312541	0.181164437	0.048760138	0.006947787	0.633988108	0.151454961	0.562056323	0.446595058	0.803247546	0.828060186	0.084007829	0.801144961	0.738802337
RMC1_HUMAN	0.116910329	0.037011254	0.000647127	0.095779582	0.258178909	0.142014757	0.004311224	0.004248788	0.098814129	0.021780108	8.05E-06	0.043525035	0.096246051	0.008678318	0.004047026	0.003941814	0.001970054	0.154510658	0.002134646	0.000237036	0.000889593	0.066372454	0.002960687	0.000205241	0.003619845	0.006246395	0.00232992	0.00631287	2.26E-05	0.267628153	0.005617591	0.04400316	0.002297218	0.001428558	0.018866948	0.018631768	0.004190155	0.021520048	0.099112391	0.004465665	0.00033089	0.047150989	0.003132204	0.016716586	0.015054191	0.001127516	0.143886571	0.013668196	0.009150355
PNPH_HUMAN	0.117086514	0.088106832	0.008435458	0.057895582	0.04245867	0.047193149	0.032360636	0.021985938	0.044202588	0.000401686	0.000985439	0.000121454	0.094837167	0.000259715	0.017127523	0.032958125	0.001752879	0.037814382	0.000115939	0.003415738	0.001134446	0.075052431	3.35E-05	1.68E-05	0.071274396	0.026963762	0.000869896	0.000130045	0.013731389	0.351341354	0.000699947	0.266196945	0.037566346	7.80E-06	0.000379909	0.000947533	0.01230952	0.172051108	1	0.001241854	0.015307881	0.053444358	0.033711725	0.101958241	0.027055592	0.021962016	0.778847948	0.021695057	0.01767492
LBP_HUMAN	0.119654776	0.676446116	0.589398028	0.391829833	0.106067672	0.20366474	0.739196595	0.637067742	0.001213345	0.001276525	0.218937382	0.000203998	0.000165099	0.002449753	0.002366709	0.128160902	0.000156626	0.000826992	0.003612828	0.281369324	0.000523467	0.032039891	0.000345924	0.001313366	0.469484052	0.000445754	4.89E-05	0.064696373	0.049012681	0.059418354	0.081553179	0.116145851	0.00757226	0.008788927	0.005053558	2.39E-06	0.667386943	0.123959611	0.042533336	0.00391551	0.577421365	0.162650968	0.557204696	0.545798063	0.7445206	0.855050486	0.067119953	0.798826141	0.686051479
B3AT_HUMAN	0.119752459	0.113708487	0.020477903	0.082941204	0.067807391	0.076738256	0.047139883	0.05305633	0.071095933	0.000369135	0.003478846	0.00020929	0.053534021	0.000663699	0.011158507	0.022587265	0.002525016	0.045513294	0.001883666	0.004919334	0.00044732	0.077933643	3.36E-05	1.33E-05	0.070845434	0.032353285	0.00064602	0.001835416	0.023642077	0.268626934	0.008111366	0.211796683	0.017489742	9.08E-05	0.00338998	0.000342107	0.040787708	0.159440258	0.72802432	0.002077048	0.041040676	0.117828734	0.063557806	0.073952762	0.056720605	0.041894714	0.852243923	0.034323858	0.029266361
HV146_HUMAN	0.121218096	0.525812605	0.697372197	0.337023411	0.091248607	0.23354785	0.703559714	0.631342042	0.004518521	0.000556866	0.213035618	0.000277685	0.000600417	0.001314347	0.011744472	0.094869631	0.000490736	0.002933181	0.006929174	0.346403708	0.000651099	0.031151311	0.000417863	0.000526321	0.584932879	0.002019494	0.000394394	0.049821038	0.120104256	0.082342126	0.100643644	0.17898147	0.011923953	0.002501582	0.005946441	1.35E-05	0.595549067	0.188139994	0.069981405	0.005273879	0.611594468	0.057069059	0.744147581	0.522272887	0.529795474	0.667372836	0.085729599	0.598237279	0.606319474
APOA4_HUMAN	0.121915197	0.497997981	0.579046337	0.48394909	0.223268704	0.474421337	0.60024227	0.54480357	0.005710349	0.003287038	0.167807433	0.002745291	0.000335319	0.001937302	0.007687686	0.077479864	0.000198666	0.005468244	0.020133976	0.331626101	0.000128103	0.018785261	0.00126738	0.000638436	0.482202167	0.000195302	0.000346542	0.121078946	0.044806777	0.107429677	0.200715842	0.088069911	0.003061301	0.004069121	0.015207022	0.00021243	0.679780728	0.093996267	0.028711847	0.005493798	0.432800114	0.092961396	0.564593389	0.48375677	0.645013085	0.548704512	0.051830124	0.797370987	0.656373516
IGKC_HUMAN	0.122056713	0.351563557	0.612781139	0.437024463	0.314235885	0.4020159	0.55286522	0.472139658	0.039039809	0.007874073	0.104456962	0.005998585	0.000488906	0.011492077	0.001128263	0.006826964	0.001031934	0.033185576	0.065287762	0.193391767	0.00021113	0.014897572	0.00234688	0.000639799	0.129821907	0.005315607	0.000456803	0.22363505	0.028464257	0.013922682	0.404735603	0.044968341	0.003128397	0.054389449	0.124190467	7.20E-05	0.803501707	0.10313954	0.004725078	0.011060466	0.41714936	0.147660581	0.406286616	0.155934751	0.589675635	0.426502194	0.02374095	0.463294385	0.659943916
HBB_HUMAN	0.122479739	0.047016349	0.003586645	0.076643572	0.151151891	0.101717883	0.011599553	0.022225021	0.213823385	0.005087967	0.000641157	0.003482248	0.138406466	0.002626681	0.003245903	0.004471546	0.003870069	0.154302275	0.01393572	0.000335961	0.000253131	0.082314839	0.000117491	2.21E-05	0.008313208	0.031848321	0.000743933	0.010020175	0.003018908	0.227266555	0.018181271	0.096744808	0.004185136	0.001407246	0.035477707	0.004157642	0.021368353	0.077062023	0.330520936	0.003310973	0.007396068	0.177229271	0.018706413	0.01233	0.035994715	0.006800468	0.585082464	0.014024406	0.009987827
KNG1_HUMAN	0.12354124	0.354208071	0.419343534	0.456161175	0.294472845	0.544733211	0.490435152	0.377114264	0.017469607	0.013154829	0.116372839	0.008028926	0.000952458	0.001499201	0.005071215	0.054684485	0.000270118	0.021185537	0.02225599	0.20025111	0.00014428	0.016648289	0.002646212	0.000344427	0.262215255	0.000506892	0.001292905	0.147843661	0.017347505	0.093638888	0.212485371	0.077060068	0.005623297	0.00558355	0.024079735	0.000775606	0.525281108	0.049475844	0.017275281	0.00988196	0.263710206	0.071936343	0.353439461	0.382675862	0.511568507	0.305556675	0.040240959	0.651197908	0.608440573
DERM_HUMAN	0.123739752	0.522150992	0.370252331	0.454966569	0.250340273	0.395932765	0.413026858	0.637218431	0.018217911	0.002234534	0.15615766	0.001994209	0.003217585	0.004752709	0.006872277	0.099315615	0.000622432	0.010127487	0.017617497	0.128750482	0.000182945	0.082331356	0.00023768	0.000203151	0.367508299	0.001060267	3.85E-05	0.182568361	0.047976943	0.150305796	0.200618698	0.156185282	0.002174006	0.005463763	0.029125864	0.000174705	0.643623526	0.157738259	0.062415007	0.009343428	0.425333965	0.169037423	0.555672808	0.284998954	0.70330386	0.431454604	0.132513738	0.659192862	0.477772394
IC1_HUMAN	0.126423715	0.597429347	0.730430875	0.539535489	0.252169932	0.39468542	0.727668988	0.655105213	0.010819741	0.004359416	0.212847454	0.00175186	0.000411854	0.005720541	0.001787439	0.045343229	0.000366636	0.007563975	0.024179062	0.229736623	0.000153672	0.031158597	0.001107606	0.000894335	0.288925506	0.001060764	0.00012123	0.215180599	0.037724118	0.038429391	0.287824665	0.069297401	0.004413239	0.028443599	0.04626643	3.82E-05	0.940097617	0.126567045	0.010685755	0.008021636	0.578745183	0.162450271	0.607533362	0.332036872	0.88297375	0.698970081	0.033462403	0.824814065	0.848363982
LDHB_HUMAN	0.127490812	0.060510643	0.00469209	0.104091659	0.241927543	0.118743297	0.014653908	0.015349818	0.312361166	0.00097286	4.61E-05	0.00184238	0.234130343	0.003153811	0.010776765	0.004016536	0.003883646	0.322947961	0.000834663	0.000280554	0.000700475	0.097431418	9.05E-05	1.07E-06	0.011823982	0.08703096	0.000788147	0.001603304	0.00247162	0.231139754	0.006009284	0.175687099	0.010253064	0.001096411	0.023035938	0.004482848	0.013483012	0.224843761	0.376321855	0.005924493	0.005091327	0.063447306	0.019734237	0.028297967	0.023889745	0.004541475	0.459677209	0.011024718	0.019834405
APOA1_HUMAN	0.12827936	0.456091318	0.669980452	0.527489347	0.345721972	0.522059164	0.702526846	0.420794271	0.021964468	0.006353566	0.095897826	0.003302216	0.000368677	0.004055373	0.002043334	0.024395411	0.000189046	0.025116443	0.025539431	0.260344436	6.07E-05	0.01105164	0.002362851	0.000312705	0.236816724	0.001549012	0.00057334	0.138919914	0.022071795	0.032796646	0.286994666	0.046438205	0.005786423	0.019906984	0.039469099	8.07E-05	0.801727737	0.082380074	0.011060232	0.00700993	0.418224907	0.145520276	0.412243384	0.385804406	0.652636017	0.517262754	0.033689659	0.704366701	0.891943196
FINC_HUMAN	0.128651388	0.445386596	0.093613122	0.173535988	0.055864473	0.072285319	0.194316734	0.214789871	0.00445675	7.33E-05	0.031485907	3.17E-05	0.006830414	0.002159327	0.007574367	0.138802879	0.000677094	0.002995944	2.30E-05	0.036717528	0.000802816	0.113412711	4.65E-05	0.000154815	0.221250884	0.007190279	0.000124935	0.003017667	0.029070622	0.17223649	0.004364865	0.24745039	0.027399698	0.000505817	0.000136569	1.04E-05	0.132172249	0.177290784	0.398000794	0.00168457	0.160321349	0.140347747	0.178084794	0.362142756	0.230028527	0.2503593	0.395755698	0.210898345	0.171387985
CFAD_HUMAN	0.131805712	0.445919876	0.656008298	0.389744619	0.144180795	0.296188267	0.502484805	0.757865839	0.008909937	0.000245333	0.236558189	0.000421613	0.001200963	0.002466671	0.016724089	0.064084657	0.000897674	0.004137498	0.023905618	0.207364093	0.000269942	0.054380542	0.000650117	0.000727694	0.372950285	0.003280942	0.000752493	0.092388259	0.123341235	0.099317318	0.152196468	0.20581092	0.003495789	0.00660274	0.030338873	0.00010684	0.601795646	0.267331646	0.033711725	0.009495947	0.491006496	0.047307383	1	0.283535015	0.501085626	0.452447933	0.050333294	0.48759862	0.509140281
HBA_HUMAN	0.134366984	0.062015912	0.006230383	0.085739571	0.138907611	0.099302505	0.018446718	0.029398496	0.184916347	0.001836197	0.000734763	0.00103177	0.115545116	0.001288284	0.003360134	0.007432967	0.002454496	0.137380495	0.007323463	0.000573432	0.000246308	0.074977364	5.02E-05	9.04E-06	0.01254942	0.039016476	0.000715765	0.004819502	0.004537234	0.243547083	0.014668957	0.118949632	0.005095863	0.001006605	0.02296735	0.001584767	0.025808053	0.089441678	0.443584278	0.003106305	0.011634795	0.180786641	0.027213053	0.021955832	0.039554061	0.01068994	0.741485094	0.016618587	0.015005668
IGHG4_HUMAN	0.136655754	0.518372252	0.760159267	0.469739246	0.190321094	0.399767382	0.744383942	0.637627978	0.007396417	0.000865074	0.174260269	0.000513323	0.000373201	0.001053302	0.006470667	0.080727933	0.000138005	0.007947	0.012043409	0.359929177	0.000196746	0.01413314	0.000642227	0.000356495	0.424690857	0.001061821	0.000673581	0.069028984	0.061828266	0.077815452	0.178037303	0.09587632	0.00435679	0.005832071	0.01245825	3.29E-05	0.725767989	0.104201823	0.035772813	0.005563694	0.529354474	0.08438167	0.684769208	0.579026512	0.59587825	0.593339283	0.064580393	0.707757959	0.796402054
ASPN_HUMAN	0.139310419	0.463093657	0.44365471	0.40113949	0.204952416	0.252180088	0.515841644	0.846754245	0.008602522	0.001448863	0.162138649	0.001142878	0.000625407	0.008969501	0.001991972	0.062395597	0.000457632	0.007150118	0.011081396	0.185220683	0.000619379	0.041175219	0.000489866	0.000535964	0.173237144	0.003289332	0.000190107	0.107846807	0.028969342	0.033661857	0.103146193	0.164080689	0.002293195	0.033344452	0.025255614	4.44E-05	0.624647261	0.123161858	0.016491713	0.01215203	0.378615245	0.150649925	0.538507624	0.276666842	0.63036738	0.403831631	0.039533592	0.554168745	0.62085136
ANT3_HUMAN	0.142777575	0.697162884	0.519332906	0.551978716	0.226778909	0.379220613	0.676945887	0.572336907	0.002845312	0.004995727	0.169103025	0.001545707	0.000263406	0.003726427	0.001645316	0.107877422	7.61E-05	0.002439517	0.007225349	0.217446245	0.000122171	0.039850317	0.000965109	0.000884158	0.360916153	0.00012512	6.71E-05	0.139396256	0.018760142	0.081201188	0.133840576	0.086812028	0.004491801	0.011016831	0.011700842	3.04E-05	0.717042319	0.083857405	0.021695057	0.004849527	0.427418403	0.182338687	0.48759862	0.507194072	0.864776417	0.674364198	0.046646626	1	0.793476907
CO6A6_HUMAN	0.145972249	0.50741715	0.507421836	0.435695252	0.188852585	0.292650189	0.475620487	1	0.005484906	0.000444873	0.222535238	0.00100076	0.000472248	0.006682228	0.005134708	0.075634281	0.000562456	0.003726179	0.016962836	0.221297508	0.000450491	0.045800729	0.000381452	0.000810939	0.250892908	0.001638347	0.000248691	0.115779218	0.055863726	0.067986385	0.14006177	0.163246613	0.00086144	0.017639633	0.025221672	6.41E-05	0.663941472	0.141058796	0.021985938	0.009173621	0.437907148	0.111497519	0.757865839	0.288103937	0.635368986	0.445894509	0.04882118	0.572336907	0.548571574
FIBB_HUMAN	0.147523975	0.480516398	0.161255347	0.243567014	0.091435726	0.121131812	0.308305297	0.296963488	0.011159922	0.000123181	0.039491448	5.45E-06	0.011310263	0.001104974	0.004640497	0.137187712	0.000200138	0.006018574	0.000368484	0.04782619	0.000225744	0.104598474	1.63E-05	3.93E-05	0.263364324	0.006864715	2.40E-05	0.007927929	0.035458271	0.169399851	0.012470454	0.279182107	0.019166718	0.001298609	0.001291132	6.92E-06	0.236636722	0.257451217	0.381430003	0.002469729	0.234125099	0.220189866	0.296783615	0.368128998	0.349065017	0.320954495	0.423865653	0.305892877	0.267153483
SODE_HUMAN	0.147868413	0.235107366	0.344136666	0.416178031	0.411250529	0.523778754	0.442052949	0.156415291	0.05319979	0.011726635	0.018102195	0.003473714	0.002953236	0.001855064	0.001909036	0.006353018	9.23E-05	0.071634207	0.03190327	0.139434544	3.05E-05	0.005877583	0.002000298	9.21E-05	0.135849788	0.002394931	0.000673574	0.063323568	0.008656013	0.044003146	0.159769982	0.049073449	0.005822944	0.01169686	0.055358905	0.000441859	0.397598163	0.105655671	0.019224472	0.004350022	0.1518917	0.114596965	0.213049843	0.247772063	0.321843076	0.216027232	0.038576346	0.359475287	0.517088962
APOE_HUMAN	0.149355347	0.619647961	0.62199412	0.498061067	0.261261766	0.362955658	0.655675006	0.588716931	0.017747011	0.000113865	0.082813851	0.000111008	0.00111984	0.002742955	0.00531699	0.057153226	0.000185174	0.017203647	0.004421861	0.213599844	0.000116623	0.025773398	0.000129156	6.04E-05	0.355051275	0.00497744	0.000127185	0.040299104	0.05680639	0.071611531	0.135567927	0.118956798	0.004402974	0.007447364	0.012905206	2.99E-06	0.716740349	0.213321933	0.07665271	0.004393473	0.531649167	0.1752108	0.591190387	0.523045977	0.598677334	0.59570028	0.140983874	0.571867835	0.765548748
VTDB_HUMAN	0.150295829	0.585359813	0.542570021	0.592090152	0.356336347	0.457230455	0.649268129	0.595935419	0.018027068	0.007901074	0.126965008	0.003153569	0.000678293	0.007987504	0.00065733	0.035408991	0.000223026	0.014537974	0.023362955	0.167014123	0.000104368	0.035949246	0.000861342	0.000396385	0.204948523	0.001041129	4.31E-05	0.236527799	0.016269504	0.040038	0.273863321	0.07068548	0.002813844	0.034396563	0.057492634	3.40E-05	0.877207351	0.10205932	0.011807459	0.00836711	0.441110116	0.246993994	0.452769826	0.283724717	0.898143922	0.559815784	0.044802881	0.802778029	0.810101911
CLUS_HUMAN	0.152203181	0.656483815	0.321441285	0.604125925	0.311436918	0.371682164	0.496134736	0.494496908	0.006343774	0.005152005	0.09128277	0.001734712	0.00155597	0.00428172	0.001082423	0.089814061	0.000107744	0.004925149	0.004530577	0.093908365	0.000233696	0.076512453	0.000523255	0.000590288	0.25482216	0.000352471	4.21E-06	0.122335502	0.008517311	0.104949592	0.093742517	0.144991915	0.002939786	0.019346411	0.027564505	9.39E-05	0.527772214	0.151155964	0.023923894	0.010207478	0.269205473	0.179372312	0.401145951	0.317872572	0.792900948	0.439902875	0.0514489	0.767560548	0.607767287
CO3_HUMAN	0.153815703	0.574142368	0.486745157	0.575233384	0.351178545	0.457649386	0.612922244	0.574661051	0.01393502	0.00775862	0.135857095	0.002496049	0.000583531	0.00608612	0.000621183	0.040256229	0.000164009	0.012341363	0.021398438	0.165748989	5.78E-05	0.027722215	0.000620358	0.000405469	0.202293312	0.000566717	5.50E-05	0.214625294	0.014280223	0.046987998	0.243356027	0.061833932	0.002544316	0.026842918	0.039895696	5.22E-05	0.852134181	0.084442989	0.014161332	0.005138003	0.408020979	0.297816036	0.409185753	0.324635022	0.89510975	0.554456027	0.050974772	0.818107408	0.759647635
A1AT_HUMAN	0.154448578	0.632108931	0.718147597	0.582395826	0.291702774	0.430670422	0.82003172	0.548571574	0.011250996	0.002409848	0.113482101	0.000953913	0.000363367	0.003421249	0.001641756	0.043499647	0.000108243	0.013005506	0.008100323	0.263413202	0.000111365	0.018173263	0.000941828	0.000302053	0.280994147	0.001514658	0.000219386	0.09142813	0.024202444	0.039288689	0.177970043	0.072524361	0.00676534	0.019113761	0.020082438	1.39E-05	0.811239573	0.116535891	0.01767492	0.005455511	0.481590885	0.147909035	0.509140281	0.516664553	0.755784319	0.644313353	0.042841152	0.793476907	1
LG3BP_HUMAN	0.155701856	0.581311079	0.484706061	0.420185183	0.192094225	0.27466913	0.593334122	0.345214522	0.023441555	0.001126758	0.050903923	0.000763738	0.002601346	0.004841477	0.005566721	0.014033369	0.001045163	0.016484105	0.003961664	0.158560493	0.000323124	0.048327947	0.00032241	0.00012285	0.381011258	0.008240754	2.99E-05	0.039316175	0.054623777	0.054322386	0.086208576	0.184520512	0.023073018	0.005060622	0.016596944	1.15E-05	0.503949164	0.472342488	0.073468849	0.00375411	0.423106236	0.085079916	0.436586736	0.321222326	0.517159916	0.553093511	0.096701154	0.420377555	0.538606414
CFAI_HUMAN	0.156008857	0.766231816	0.462349989	0.511179318	0.162184476	0.267199337	0.672924665	0.533188252	0.002200406	0.00256913	0.16449439	0.000231689	0.000791747	0.001701714	0.001407171	0.117523909	8.48E-05	0.001277668	0.003018726	0.148914231	0.000201818	0.060438881	0.000211458	0.000840603	0.412444638	0.000241364	7.13E-06	0.082174006	0.024887074	0.10599581	0.075218293	0.142177384	0.007693903	0.008181062	0.008941638	8.70E-06	0.606408058	0.17257838	0.047231231	0.003486019	0.433114345	0.183950017	0.520682563	0.481509678	0.83914926	0.730490388	0.07628553	0.849664666	0.645310238
PSA3_HUMAN	0.157478112	0.258787514	0.019600343	0.212364878	0.211301417	0.125192638	0.065085489	0.077741698	0.071951087	0.009609583	0.004994747	0.00375593	0.044222421	0.011871589	0.000383493	0.030708469	0.001301792	0.047190541	0.000791737	0.000753025	0.000281927	0.298904321	0.000542319	7.47E-05	0.015418906	0.01626798	0.000123907	0.03891508	0.000635352	0.12739457	0.017903982	0.118264666	0.016826969	0.011121202	0.017821473	0.000259539	0.079004897	0.068451328	0.111919749	0.007928523	0.032424389	0.25910903	0.044177555	0.054585141	0.194979517	0.050053862	0.263314516	0.119583668	0.100028763
LUM_HUMAN	0.157689128	0.327564766	0.248858715	0.487708545	0.39190247	0.412848858	0.322355156	0.430247001	0.009506845	0.016622638	0.106412904	0.007144873	0.000973044	0.00862574	0.000355308	0.028553318	0.000141363	0.012965554	0.031874302	0.098673081	0.000101462	0.018589662	0.001572303	0.001618903	0.061896231	0.000172216	0.000372026	0.234380114	0.002964827	0.040997681	0.165124092	0.037372869	0.000495339	0.058383957	0.060000349	0.001099325	0.491296067	0.036370282	0.002353886	0.005301642	0.140834788	0.20257246	0.253715687	0.190312269	0.583525493	0.221040584	0.011693795	0.557388942	0.488922001
LEG3_HUMAN	0.16175532	0.081727493	0.013054708	0.180388325	0.254029144	0.139019641	0.026719489	0.069572032	0.037212685	0.00428456	0.005412482	0.001718339	0.092064907	0.005779144	0.001684367	0.023227022	0.000306007	0.044249548	0.006863806	0.001664743	0.000338643	0.080205044	0.000367907	0.000749001	0.004878779	0.003050172	0.000946812	0.028073831	0.000478348	0.159498241	0.01071586	0.069782752	0.00035414	0.025966162	0.049243478	0.011420093	0.035516365	0.069525135	0.02562044	0.004035196	0.005022317	0.085385831	0.064412783	0.037629752	0.076775164	0.008970967	0.038550776	0.060367481	0.052143998
FIBG_HUMAN	0.161955252	0.54923233	0.186612552	0.278063326	0.08974964	0.123728263	0.350394176	0.331917119	0.005475885	8.64E-05	0.052729794	2.07E-06	0.007400082	0.000668266	0.005103309	0.14410489	0.000173993	0.002963693	0.000177689	0.052534551	0.000276344	0.102035112	1.17E-05	8.32E-05	0.315841229	0.004478842	2.01E-05	0.006760054	0.035795828	0.191803752	0.009274933	0.339619246	0.019130945	0.0010913	0.001011026	5.43E-06	0.239964243	0.317609882	0.32648755	0.002110376	0.240095976	0.170100251	0.353620054	0.43189191	0.375582377	0.365962269	0.326430102	0.339420486	0.289943502
A2MG_HUMAN	0.162204287	0.525838081	0.529484153	0.57180994	0.393098458	0.51112595	0.557624858	0.603051248	0.047415401	0.001695892	0.093986219	0.000880358	0.002716949	0.004034752	0.002179986	0.034080189	0.000279495	0.03129302	0.030390007	0.120277524	3.40E-05	0.046447374	0.000231424	5.27E-05	0.23110994	0.003958958	5.36E-05	0.164033263	0.035681893	0.078740712	0.302641863	0.11235508	0.002057981	0.016232852	0.07303642	2.52E-05	0.840968503	0.183936544	0.04221418	0.008635467	0.465566038	0.254293233	0.583133591	0.252213783	0.738880517	0.461677036	0.126364991	0.601759076	0.669015938
CAH1_HUMAN	0.162582229	0.163612131	0.015714552	0.14040488	0.141150357	0.121903544	0.050521259	0.04882118	0.092081037	0.000375519	0.001094215	0.000199625	0.075194521	0.00058898	0.005770854	0.027101625	0.000923355	0.077153617	0.000404229	0.002449914	0.000220635	0.095575267	1.15E-05	1.14E-06	0.056501437	0.025717468	0.000207675	0.001448199	0.007094236	0.363528758	0.006724581	0.206813627	0.012968324	0.000138926	0.003268578	0.000282753	0.04083297	0.155292351	0.778847948	0.001903661	0.028440546	0.16335507	0.050333294	0.102705058	0.073870632	0.036217281	1	0.046646626	0.042841152
FA12_HUMAN	0.162742554	0.758860611	0.475842962	0.624363832	0.307610032	0.394447773	0.630792048	0.635368986	0.010458971	0.003403442	0.142549915	0.000942369	0.001128815	0.005160357	0.000869471	0.067591268	0.000169673	0.00687181	0.00851287	0.124816607	7.25E-05	0.062922039	0.000309118	0.000359538	0.263234155	0.000776241	8.77E-06	0.161841563	0.018117829	0.072171564	0.166107259	0.10627404	0.004202723	0.021707531	0.028416141	2.33E-05	0.809217299	0.156529102	0.027055592	0.00578624	0.452545126	0.280698595	0.501085626	0.357776134	1	0.640228375	0.073870632	0.864776417	0.755784319
GTR1_HUMAN	0.162852614	0.187183901	0.025031461	0.121066305	0.060147923	0.087055785	0.067526633	0.069184313	0.023159982	0.000232599	0.006658304	6.92E-05	0.047157761	0.000129788	0.013033408	0.049323733	0.001070438	0.016383144	0.000273409	0.007801059	0.000472692	0.088502612	8.80E-06	3.04E-05	0.131675578	0.009646683	0.000314727	0.000901168	0.020908988	0.478181876	0.003080696	0.295667259	0.020104186	1.09E-05	0.000658419	0.00039574	0.038614125	0.204109356	0.819864078	0.000856291	0.040893766	0.070871035	0.093063607	0.158667807	0.078268354	0.060335795	0.751243308	0.060317048	0.038442218
FIBA_HUMAN	0.17575535	0.461432959	0.120339557	0.23437323	0.079694352	0.110519167	0.245947077	0.210866862	0.004802529	3.17E-05	0.027527185	1.51E-06	0.011258841	0.000404615	0.007172352	0.1278892	0.000136065	0.004581542	2.89E-05	0.047324032	0.000305178	0.063870925	5.56E-06	6.85E-05	0.255465443	0.003581927	8.67E-05	0.001728922	0.027314984	0.248486205	0.004459127	0.233390516	0.017979595	0.000293121	0.000163424	2.03E-05	0.144181603	0.231933275	0.446688564	0.000566969	0.14524241	0.128562497	0.230020008	0.511793737	0.238945279	0.252364911	0.395244835	0.237311146	0.206982557
IGLL1_HUMAN	0.178220752	0.596606721	0.539856008	0.384652253	0.092343823	0.220526375	0.694655425	0.511801451	0.002072181	0.003564668	0.215875	0.000373295	0.000660504	0.00121277	0.002444363	0.05457983	0.00025712	0.001180486	0.007558811	0.24138647	0.000317984	0.035021388	0.000253006	0.001202812	0.422534575	0.000340384	8.90E-05	0.073511524	0.052350785	0.080919227	0.076292098	0.13936649	0.013289291	0.003779268	0.006541266	1.47E-05	0.553227768	0.175486654	0.045586613	0.001318083	0.453714511	0.09044058	0.571376283	0.444743856	0.653237189	0.70170577	0.059304283	0.661303259	0.524233104
PGS2_HUMAN	0.178697621	0.281588049	0.153773983	0.309288085	0.172281452	0.218386825	0.365579968	0.255860454	0.005381814	0.06875488	0.071980452	0.005119782	0.000892092	0.003151761	6.66E-06	0.031838536	3.92E-05	0.005937994	0.021646827	0.074668043	0.000260887	0.01989683	0.001067274	0.001457784	0.055743257	9.34E-05	0.0001065	0.156889864	0.00105511	0.034803557	0.071484959	0.04737026	0.003524147	0.032732033	0.024990055	0.000101293	0.33194589	0.014531347	0.009867945	0.003046018	0.114535491	0.321697877	0.125084898	0.167752977	0.500768411	0.236804248	0.034684724	0.49065711	0.343466993
LDHA_HUMAN	0.180151748	0.179219575	0.054412862	0.149089296	0.073320771	0.108283697	0.126093467	0.163246613	0.021983891	0.001964955	0.015448979	0.00112384	0.017668523	0.00065609	0.013958015	0.027599107	0.002353711	0.010384492	0.001793796	0.014951493	0.001428554	0.173430576	0.000278128	6.01E-05	0.146547996	0.018858512	0.000510782	0.006082518	0.021502281	0.253515647	0.003202083	1	0.028911794	0.000178186	0.006192855	0.000349477	0.057416506	0.36989251	0.266196945	0.011151116	0.052895131	0.021034057	0.20581092	0.093678279	0.10627404	0.05926196	0.206813627	0.086812028	0.072524361
HBD_HUMAN	0.180970045	0.175137055	0.013609392	0.152935992	0.135996621	0.131948857	0.048089356	0.051716036	0.046215041	0.000291116	0.001452438	0.00013189	0.069538665	0.000346627	0.00631259	0.044196101	0.000332766	0.044620923	0.000305117	0.003911148	0.000104513	0.075754125	8.49E-06	4.04E-06	0.064633207	0.00834601	0.000212791	0.001022134	0.005391902	0.484489267	0.003974314	0.176149756	0.008100551	6.67E-05	0.001175857	0.000669828	0.036843818	0.126730199	0.779044367	0.000713031	0.021577383	0.165339559	0.053540508	0.148106508	0.078769157	0.036487591	0.878886272	0.060914002	0.042005331
MIME_HUMAN	0.197297916	0.450184519	0.300506222	0.602292243	0.511901447	0.4704677	0.386963697	0.519656656	0.016878807	0.004145118	0.064830175	0.002021724	0.001113363	0.009627174	0.000230135	0.029972649	4.61E-05	0.020133285	0.02164449	0.086418752	2.25E-05	0.026406102	0.000565615	0.000356227	0.065435708	0.000683949	0.000129976	0.163610775	0.003689042	0.046966062	0.173061018	0.046448662	0.000291332	0.058512391	0.060032894	0.000118407	0.617967821	0.057285805	0.007761385	0.004599281	0.191244427	0.36873274	0.320684119	0.226516364	0.668637678	0.280871991	0.036682773	0.586119074	0.618938169
PSB1_HUMAN	0.197554492	0.087638622	0.001303153	0.140117182	0.23930346	0.154393308	0.009545125	0.011949371	0.073418912	0.007529405	0.000107913	0.007087539	0.099054618	0.001957721	0.00336513	0.008979008	0.00109854	0.076087453	0.000868188	8.31E-05	0.000115864	0.14445484	0.000322993	3.67E-05	0.009835433	0.005907462	0.000732649	0.004350248	0.000121316	0.542131407	0.002884794	0.138323756	0.005039304	0.00021192	0.008495112	0.005582311	0.008692801	0.06728576	0.285273579	0.001546838	0.001350364	0.098001839	0.011579362	0.032468067	0.035206712	0.004334919	0.378706075	0.025054655	0.012253552
CO3A1_HUMAN	0.208514157	0.20674003	0.103444585	0.174825026	0.07305524	0.124530552	0.214576911	0.228148585	0.00677422	0.046643379	0.097120106	0.006985053	0.003286386	0.004547864	0.000354249	0.014376517	0.000961401	0.004599458	0.020489205	0.053153757	0.000564488	0.04924607	0.0007954	0.001542307	0.054044045	0.000691709	0.000905679	0.114839377	0.006656584	0.052224348	0.033229121	0.112316904	0.013088207	0.006207203	0.010443777	0.000359334	0.184807994	0.038431085	0.023790328	0.001077924	0.090116779	0.103268282	0.143329187	0.110452624	0.285995816	0.146989375	0.042655097	0.249473226	0.153775868
HV338_HUMAN	0.213599903	0.545750082	0.705770683	0.483224705	0.169338708	0.336537531	1	0.475620487	0.00621694	0.004912046	0.109967089	0.000362169	0.000320709	0.000528748	0.000840694	0.027382	4.58E-05	0.007326089	0.008220607	0.333162762	0.000177484	0.009748201	0.00039605	0.000275632	0.333322243	0.000977713	0.000185776	0.046398347	0.026595806	0.043018809	0.090270531	0.126093467	0.014278261	0.007549017	0.010481932	3.21E-06	0.644126458	0.138152938	0.032360636	0.002144334	0.424259012	0.102755063	0.502484805	0.5599994	0.630792048	0.650549032	0.050521259	0.676945887	0.82003172
APOA2_HUMAN	0.214823125	0.591390887	0.351765695	0.496502662	0.208229161	0.335231979	0.688262196	0.331523983	0.005055225	0.021027219	0.069620007	0.002161467	0.000950914	0.002484833	0.000232706	0.041013735	2.46E-05	0.005389504	0.00589732	0.175784217	0.000108693	0.030371091	0.000623231	0.000394076	0.241583777	0.000121644	2.04E-05	0.09359705	0.006064776	0.063515404	0.069921801	0.090540442	0.011522489	0.008520885	0.008809146	1.95E-05	0.503965991	0.081199912	0.031185582	0.001613749	0.256244097	0.196205451	0.275941842	0.44304641	0.721998073	0.520711388	0.055306444	0.804451945	0.65039194
FABP5_HUMAN	0.216785995	0.085453345	0.011332974	0.218700188	0.508974079	0.305481194	0.032390984	0.036575378	0.412187019	0.010586935	0.000321946	0.011579773	0.131337405	0.003759597	0.001819162	0.001125715	0.002237284	0.466139194	0.00780274	0.000753911	0.000118442	0.066498519	0.000271772	6.19E-07	0.005702508	0.040703904	0.001147404	0.020031822	0.000466985	0.16688868	0.035302903	0.113317527	0.005297667	0.004711951	0.070777763	0.005487183	0.043472252	0.101948164	0.11340831	0.005590149	0.007282775	0.09859679	0.027401622	0.028956807	0.068413795	0.00667829	0.254340799	0.032947953	0.051167375
A1AG1_HUMAN	0.234657793	0.504213584	0.575998173	0.60071171	0.339479183	0.585678156	0.79683358	0.324286674	0.016504891	0.006328461	0.051842702	0.001559108	0.000472667	0.000580105	0.001328012	0.013251889	4.06E-05	0.025392027	0.010751477	0.259205979	2.11E-05	0.00636439	0.000818044	8.45E-05	0.265748104	0.000836318	0.000497856	0.048772632	0.013192407	0.065021498	0.133760171	0.079500312	0.010607592	0.004524028	0.014147375	3.79E-05	0.596223213	0.10947214	0.029836443	0.001554697	0.288945372	0.106477407	0.364142559	0.559938836	0.557854632	0.466144693	0.05619561	0.631131552	0.799829354
FETUA_HUMAN	0.235610042	0.38342362	0.161466054	0.6245219	0.655222522	0.625715193	0.253395145	0.319121539	0.033244462	0.003970789	0.019614632	0.00319901	0.007432519	0.005483294	0.000819754	0.027693878	2.01E-05	0.045542326	0.016209118	0.061888115	5.73E-06	0.029654953	0.00028249	5.75E-05	0.075556622	0.000369755	6.84E-05	0.095326468	0.002194173	0.138255399	0.11884871	0.057268166	0.00020697	0.016869805	0.041299447	0.000855873	0.384730648	0.076751394	0.029481047	0.002430738	0.094264537	0.286332178	0.232886141	0.240631552	0.489112267	0.152898866	0.079806775	0.468445063	0.420754883
KV401_HUMAN	0.235813126	0.687226449	0.601514959	0.728518434	0.450940378	0.58799102	0.678826928	0.652867186	0.02291384	0.000613365	0.072559108	0.000812063	0.000721691	0.002708218	0.002223406	0.024735537	0.000150027	0.028051768	0.006963211	0.188179591	6.03E-05	0.022979166	0.000155077	4.31E-05	0.251903221	0.002701946	0.000137406	0.070371911	0.02383103	0.082982251	0.188566488	0.118677741	0.002107135	0.009641658	0.026329108	7.27E-06	0.771001668	0.173279655	0.037378115	0.003734042	0.409853941	0.151721021	0.564877795	0.470528937	0.699190947	0.495390525	0.096324647	0.629174646	0.835546429
ECM1_HUMAN	0.239491781	0.491912974	0.459196363	0.441185663	0.141005387	0.359275308	0.610761123	0.460044458	0.000924507	0.001002136	0.110283515	0.000437732	0.000180274	0.000206278	0.00595141	0.058018544	2.83E-05	0.00222835	0.003517833	0.392288518	0.000131151	0.006620272	0.000300039	0.000509025	0.413373133	6.83E-05	0.001099834	0.017437307	0.029625501	0.153930683	0.04051923	0.128288604	0.004474261	0.00058623	0.001056083	7.65E-05	0.384287019	0.087982533	0.058528758	0.000454067	0.243833588	0.04759603	0.492116393	0.817611355	0.410373925	0.434385774	0.0580629	0.584582845	0.522485287
THOC4_HUMAN	0.240359899	0.185020559	0.003897734	0.223571704	0.260286655	0.172836937	0.021478285	0.036691567	0.013868204	0.001657507	0.000357754	0.003704449	0.033122509	0.003110526	0.002441052	0.030832668	0.000179113	0.02722719	5.07E-05	0.001508974	0.000232384	0.094355273	0.000145515	0.000107699	0.019338645	0.000954118	0.000357537	0.00236911	8.82E-05	0.518855079	0.001781117	0.102217398	0.001068547	0.00043108	0.001470344	0.00202822	0.0167036	0.043075765	0.215825214	0.000627975	0.003075518	0.108353467	0.022024801	0.115485444	0.064623557	0.013438772	0.270976386	0.064387037	0.03529393
PLMN_HUMAN	0.241024557	0.525054771	0.328868761	0.41070606	0.145067989	0.290469366	0.5599994	0.288103937	0.001431974	0.000758008	0.053629003	0.000116702	0.000522955	0.000149759	0.003111541	0.065866952	1.08E-05	0.004646805	0.000362306	0.251056661	0.000117475	0.006123869	0.000131651	0.000212017	0.312505605	0.000185791	0.000807462	0.005926829	0.014115362	0.143543222	0.019888135	0.093678279	0.010439094	0.000531376	0.000211146	2.76E-05	0.293793974	0.07307708	0.101958241	0.000194546	0.188066672	0.079451791	0.283535015	1	0.357776134	0.398013714	0.102705058	0.507194072	0.516664553
TGM2_HUMAN	0.242466451	0.206775299	0.025666868	0.274601926	0.249292259	0.308210885	0.070190597	0.081817121	0.052729	0.00175525	0.004777911	0.001086357	0.053377264	0.000101302	0.010265098	0.029532356	0.000481772	0.046512112	0.001717362	0.004662346	4.93E-05	0.098076016	2.84E-05	4.47E-06	0.104634101	0.003303366	0.000301244	0.007339949	0.005092658	0.778729708	0.012227218	0.326168689	0.006118315	2.06E-05	0.006553703	0.00206259	0.0567791	0.189312302	0.434365105	0.001693447	0.023704438	0.069364724	0.109989974	0.144676975	0.119790763	0.036534186	0.502076269	0.102601903	0.060452373
HV307_HUMAN	0.24830335	0.384057504	0.512104034	0.57214965	0.433477557	0.514981192	0.576215107	0.488514379	0.03927335	0.004314633	0.050040399	0.001724742	0.001858841	0.005444795	0.000632605	0.00697478	8.59E-05	0.039913121	0.044590245	0.158938093	3.30E-05	0.018569949	0.000574001	0.000103438	0.103803283	0.003031185	0.000246365	0.126556576	0.01370184	0.035221756	0.202734471	0.087334792	0.00131002	0.033052479	0.09233087	4.26E-05	0.655353569	0.148214413	0.011594632	0.004160257	0.254132623	0.159093668	0.486095847	0.213073039	0.542808277	0.305128878	0.034965997	0.472041703	0.681221157
CATG_HUMAN	0.251260652	0.067031427	0.014518403	0.091547299	0.039313724	0.090160332	0.068567308	0.042081542	0.006346234	0.033913898	0.009865953	0.005613762	0.016520625	9.82E-06	0.003294749	0.00923879	0.000873822	0.010082158	0.002243905	0.017221525	0.00243051	0.019354266	0.000431996	0.000610557	0.049428917	0.001102967	0.004420834	0.002277906	0.002114367	0.283410445	0.000846414	0.336302595	0.027557864	2.06E-05	0.00105436	0.004503163	0.012657402	0.048615724	0.145824174	0.000802855	0.005931166	0.006375352	0.043175697	0.103177067	0.038433884	0.015735935	0.094265459	0.044039466	0.023362431
LV147_HUMAN	0.258737144	0.46206493	0.578027786	0.555242563	0.235607363	0.489231587	0.678562067	0.301616187	0.009384788	0.004196938	0.050817329	0.001607388	0.000486658	0.000514814	0.001649563	0.009904234	4.76E-05	0.01285207	0.016529206	0.262808835	6.11E-05	0.008076031	0.001118678	0.000376416	0.249987972	0.000515818	0.000636427	0.041784518	0.0191296	0.082425008	0.133403804	0.068913501	0.005613196	0.004252891	0.020275669	3.02E-05	0.468343377	0.113003879	0.025118562	0.001260823	0.248971062	0.051160467	0.441850365	0.4102092	0.433684514	0.415214718	0.042659973	0.491844128	0.599789002
STT3A_HUMAN	0.271369104	0.127351798	0.021437742	0.249737598	0.224137758	0.277400129	0.055158373	0.066035339	0.001763199	0.019515864	0.011027403	0.012462822	0.001580563	0.000916771	0.000963037	0.014247948	5.23E-05	0.006261595	0.006543929	0.016688605	3.62E-05	0.011851977	0.002659048	0.0022263	0.015951951	5.95E-06	0.008424023	0.019916354	7.47E-05	0.255265185	0.009762829	0.038823771	0.000588522	0.001424261	0.003712996	0.005338353	0.043390262	0.006272576	0.015304986	0.000232126	0.004748718	0.061273018	0.045551035	0.146295377	0.093786205	0.023940085	0.024340321	0.138686278	0.072110927
FMOD_HUMAN	0.274069206	0.532986991	0.437207168	0.697152352	0.460888137	0.613660263	0.657504576	0.471023646	0.018069657	0.010081503	0.071431977	0.002257691	0.000699154	0.001665228	0.000222266	0.018640815	2.53E-05	0.024434469	0.017074224	0.148008302	9.27E-06	0.014165228	0.000596074	0.000117925	0.12311787	0.000525538	0.000266683	0.116068674	0.004498608	0.059716009	0.159699191	0.072070065	0.003250491	0.018471076	0.030324278	6.51E-05	0.673181899	0.067198148	0.013895479	0.00234141	0.235304219	0.220082796	0.354230886	0.392656606	0.7372502	0.374198608	0.046344694	0.714098003	0.790424993
HV102_HUMAN	0.274598671	0.598501192	0.490907538	0.546768844	0.197310175	0.482164558	0.675550554	0.478937753	0.004773185	0.002074868	0.09453518	0.000919427	0.000352663	0.000198695	0.003818782	0.045619796	5.71E-05	0.006166293	0.005402012	0.259195273	7.33E-05	0.017576879	0.000255506	0.000119966	0.424247508	0.000274326	0.000536498	0.035697674	0.027894346	0.197246325	0.084702428	0.16584612	0.006455303	0.000451215	0.003779345	1.29E-05	0.481880004	0.098798931	0.084311008	0.00115237	0.311473927	0.065914803	0.520072969	0.655624709	0.516195487	0.469156947	0.124260999	0.633273949	0.571721022
TTHY_HUMAN	0.27905236	0.575232449	0.436891072	0.69961014	0.429624242	0.611400738	0.703076738	0.402507757	0.012392812	0.010584268	0.048692589	0.003020577	0.000539603	0.001919604	0.000272994	0.020665623	1.12E-05	0.021789158	0.009430926	0.208205222	2.67E-05	0.011476402	0.000606327	0.000112813	0.16868429	0.000230521	0.000164325	0.086454688	0.004110594	0.066854079	0.133898239	0.062294506	0.003212775	0.011020041	0.016982583	3.11E-05	0.608608284	0.058406925	0.01913649	0.001559568	0.228789063	0.180725056	0.31101227	0.50594791	0.683556138	0.409247883	0.050835845	0.759890268	0.823617762
LV861_HUMAN	0.279945931	1	0.345578407	0.739674297	0.331343693	0.423536599	0.545750082	0.50741715	0.006547331	0.000552983	0.055309679	0.000389146	0.001099067	0.002470998	0.001440001	0.05892413	7.46E-05	0.005983722	0.000672592	0.084003087	3.91E-05	0.086985502	8.60E-05	8.26E-05	0.288788193	0.000829988	1.19E-05	0.041238279	0.011471561	0.186001862	0.060599941	0.179219575	0.005131204	0.003472939	0.006064044	1.37E-06	0.518609583	0.206942209	0.088106832	0.001715805	0.300638253	0.195241708	0.445919876	0.525054771	0.758860611	0.534625882	0.163612131	0.697162884	0.632108931
IMA1_HUMAN	0.280010482	0.382566629	0.232087252	0.712663678	0.737329566	0.681280796	0.321504049	0.345681726	0.034146515	0.004383898	0.018180494	0.004322142	0.002418069	0.005245136	0.000343154	0.010562203	2.37E-05	0.055160934	0.018781364	0.070226175	1.17E-05	0.018260366	0.000703146	9.26E-05	0.04929344	0.000916114	0.000282104	0.090224427	0.001414586	0.07912182	0.145609782	0.053671599	0.000208695	0.032795688	0.070237631	0.000308943	0.418680315	0.065473965	0.01010572	0.00371057	0.095235935	0.198506735	0.254538677	0.214227746	0.45879089	0.15223	0.039573178	0.421612474	0.52850868
BLVRB_HUMAN	0.280834575	0.273646304	0.04241378	0.317867191	0.272515577	0.316017158	0.102485153	0.094101279	0.088968345	0.00079208	0.003553109	0.000440395	0.061402808	0.000170632	0.007058422	0.015591881	0.000535346	0.070981763	0.001600656	0.005621367	2.91E-05	0.10366761	6.64E-06	4.48E-07	0.112612551	0.008611734	0.00010002	0.006371101	0.008592542	0.602434252	0.018713881	0.311714551	0.008932037	4.86E-05	0.009199711	0.000513598	0.085982072	0.304299994	0.539534023	0.001134686	0.043179447	0.098314536	0.13586277	0.149806665	0.152403678	0.060425039	0.684284848	0.104890415	0.083561072
OXSR1_HUMAN	0.281936877	0.186001862	0.016575006	0.238014467	0.17692411	0.244273553	0.043018809	0.067986385	0.01534718	0.000971727	0.004108937	0.001339944	0.030704293	0.000132472	0.011826135	0.03911754	0.000267003	0.016370773	0.00094869	0.004012105	7.42E-05	0.104209214	9.59E-05	5.74E-05	0.072238678	0.000952445	0.00140431	0.003951946	0.003057412	1	0.005233017	0.253515647	0.002460173	5.03E-06	0.002421437	0.001814309	0.029060088	0.092922805	0.351341354	0.000746521	0.010762806	0.03816876	0.099317318	0.143543222	0.072171564	0.023052516	0.363528758	0.081201188	0.039288689
A1AG2_HUMAN	0.285414559	0.590992821	0.453703675	0.787344503	0.494318744	0.700067127	0.629743391	0.469719651	0.022819254	0.006983901	0.06239158	0.003158986	0.001680927	0.001505053	0.001114268	0.018358338	6.96E-05	0.026187726	0.012871658	0.133631877	2.17E-05	0.03045575	0.000602464	8.19E-05	0.191822557	0.000758517	0.000158706	0.109227858	0.007752492	0.107579688	0.151048767	0.13581732	0.004061952	0.009575272	0.03792955	0.000138609	0.596782412	0.151315362	0.019663596	0.00393454	0.231994062	0.102459483	0.464936562	0.375487256	0.697988562	0.344309131	0.047090513	0.68356463	0.742823781
IGHG1_HUMAN	0.286968711	0.647767942	0.485450094	0.661355651	0.343997394	0.424489731	0.707647177	0.682382942	0.007987744	0.001991204	0.085209235	0.000361006	0.000476037	0.002523818	0.000227217	0.033696929	1.54E-05	0.009574131	0.008089368	0.163672448	3.25E-05	0.023431853	0.000177	0.000159687	0.142141843	0.000836689	8.72E-05	0.072815051	0.008479226	0.055327109	0.094932229	0.114141231	0.001849252	0.023649136	0.019986914	3.51E-06	0.690574891	0.106026621	0.021611188	0.002251071	0.299084803	0.255089047	0.497912663	0.427013352	0.765048023	0.470057714	0.057368797	0.703738516	0.810381367
C4BPA_HUMAN	0.30705237	0.629727001	0.17512609	0.518943114	0.249298737	0.335051903	0.366023342	0.515746257	0.004207623	0.001006186	0.04318628	0.00060157	0.001916452	0.001660999	0.001090011	0.109714633	1.68E-05	0.00614805	0.000704686	0.08911438	0.00013206	0.061996247	4.44E-05	5.55E-05	0.174344327	0.000326383	7.27E-05	0.026888929	0.005352397	0.234229281	0.02550336	0.203582233	0.001571043	0.002014645	0.00196179	1.26E-05	0.305280081	0.068111903	0.118618307	0.001520855	0.148673315	0.182049684	0.313865698	0.511492617	0.491622146	0.25673783	0.195677596	0.541374768	0.419180369
IGHG2_HUMAN	0.346043328	0.647414398	0.289006548	0.841908598	0.719576429	0.721330791	0.477412266	0.425755615	0.040935104	0.002605779	0.02223977	0.001289407	0.002938055	0.002990886	0.00027377	0.018568359	1.57E-05	0.051610406	0.006814736	0.064532047	2.23E-06	0.037786851	0.000110752	5.91E-06	0.101602255	0.001401534	4.61E-05	0.077438459	0.00273798	0.124828149	0.133784579	0.097162916	0.001191176	0.011968823	0.032805299	1.62E-05	0.57110251	0.108889405	0.04559732	0.0019926	0.180411371	0.336592949	0.315984129	0.354097224	0.678063525	0.282898353	0.14254109	0.588460325	0.678079671
HV374_HUMAN	0.351184986	0.331343693	0.100267834	0.694092794	1	0.777957547	0.169338708	0.188852585	0.112583724	0.003134045	0.003437224	0.004968462	0.012357636	0.003884628	0.00057568	0.00349559	8.79E-05	0.162747661	0.011171375	0.016641776	2.31E-06	0.032335413	0.000160134	2.73E-06	0.030771578	0.003337398	0.000209248	0.053114326	0.00069498	0.17692411	0.117069045	0.073320771	0.000289383	0.010135388	0.073143078	0.000476216	0.254609496	0.100442505	0.04245867	0.002035458	0.04631852	0.225307544	0.144180795	0.145067989	0.307610032	0.071674944	0.141150357	0.226778909	0.291702774
CD44_HUMAN	0.36589689	0.204489469	0.012740481	0.425194084	0.614274049	0.435268689	0.043192491	0.083389946	0.044040953	0.004561685	0.001153246	0.005684815	0.027241937	0.001964589	0.000570364	0.01114362	6.74E-05	0.072101085	0.002658655	0.001937155	1.27E-05	0.065473217	0.000121435	2.54E-05	0.010941052	0.000851796	0.000433147	0.019026392	3.94E-05	0.448473058	0.018339885	0.092659194	0.000160008	0.002626342	0.021192814	0.002139471	0.05596353	0.040660844	0.084443151	0.001026174	0.005622516	0.172100511	0.05094087	0.091104709	0.132147465	0.015755863	0.191966579	0.107503664	0.076765657
K1C9_HUMAN	0.365898432	0.124020609	0.022923437	0.342585894	0.553239125	0.347534578	0.045215897	0.057275842	0.06804226	0.001723304	0.000361706	0.005212315	0.016394411	0.002402613	0.000567004	0.000424806	0.00027387	0.15959889	0.003876993	0.004890361	8.62E-05	0.01106775	0.000272768	7.04E-05	0.003554654	0.006702329	0.002938954	0.005201742	0.000111547	0.143754026	0.02248926	0.043142574	0.000200823	0.008989106	0.037849703	0.001773873	0.045052431	0.049176486	0.031568581	0.000646824	0.004544239	0.068233296	0.040822114	0.065082191	0.061975334	0.01101169	0.078909653	0.038556762	0.073663775
PSA1_HUMAN	0.367545183	0.160562975	0.007773231	0.322470138	0.454947131	0.376144292	0.029903265	0.046011975	0.054825462	0.003042434	0.000434619	0.004129348	0.053074111	0.000774417	0.002119229	0.010593897	9.67E-05	0.082199125	0.001773169	0.001331141	7.82E-06	0.072288009	0.000109181	8.07E-06	0.014520091	0.001397616	0.000948641	0.006721627	0.000119958	0.670827924	0.008817385	0.119035281	0.000703003	0.000287887	0.009224407	0.003389555	0.029494749	0.055007095	0.198400486	0.000500593	0.003328291	0.106311184	0.042176552	0.094530201	0.077083146	0.00968877	0.309211581	0.068750806	0.045104669
K1C10_HUMAN	0.377880252	0.128339187	0.019878006	0.191108529	0.207189057	0.154495188	0.084562158	0.074692511	0.020857756	0.030621754	0.002016035	0.007911668	0.018443656	0.01109264	5.22E-05	0.001017414	0.000140674	0.040618618	0.006951576	0.022461283	0.000387567	0.020916649	6.11E-05	0.000174703	0.010610487	0.000682243	0.000153216	0.024178638	0.000225611	0.065633796	0.007762512	0.067049852	0.001124514	0.005838626	0.010308836	0.000556351	0.05987627	0.043896071	0.048436759	4.49E-05	0.010064207	0.166007626	0.03344419	0.07920087	0.113649473	0.033274791	0.070938083	0.090451848	0.072429827
KVD20_HUMAN	0.436532624	0.423536599	0.228053708	0.814781078	0.777957547	1	0.336537531	0.292650189	0.054473903	0.003699355	0.012855766	0.004487525	0.003637068	0.0007183	0.001282765	0.005457249	3.00E-05	0.081235154	0.017706761	0.065877971	5.73E-07	0.019103234	0.000266201	4.01E-06	0.092919958	0.00087706	0.00062738	0.054389947	0.002792665	0.244273553	0.139955677	0.108283697	0.000725077	0.002281638	0.038748217	0.00025964	0.364068368	0.097137018	0.047193149	0.00113744	0.089240148	0.116513874	0.296188267	0.290469366	0.394447773	0.137476625	0.121903544	0.379220613	0.430670422
C1QC_HUMAN	0.471294196	0.459934217	0.101291218	0.577709076	0.383003458	0.531172995	0.230375006	0.269625053	0.028932891	0.000846055	0.01192105	0.000353395	0.017645054	0.000106111	0.003169048	0.037505824	2.18E-05	0.027855777	0.001989452	0.020955536	3.18E-06	0.098142473	1.24E-05	5.81E-07	0.138474097	0.001271816	0.000164614	0.013701497	0.004581676	0.669055844	0.019812173	0.412943001	0.002896711	0.000115783	0.006383158	0.000143291	0.170295147	0.198280679	0.288903147	0.000926218	0.061599712	0.103905893	0.315206552	0.321154233	0.297710239	0.101933902	0.384647967	0.289715691	0.224333738
NDK3_HUMAN	0.485185424	0.256456182	0.026308343	0.382072854	0.267054738	0.354562378	0.099251757	0.147291688	0.005711965	0.013865487	0.009136455	0.006449737	0.008886779	0.000565687	0.00051384	0.025257131	1.63E-05	0.011386626	0.00265675	0.016825675	4.47E-05	0.05231774	0.000144499	0.000132227	0.035886796	2.24E-05	0.000740441	0.021848866	0.000178511	0.49652263	0.008207212	0.156067223	0.000729826	0.000346361	0.002920553	0.001133926	0.065531242	0.023945687	0.088045004	0.000214668	0.01090837	0.08291786	0.093579474	0.201774147	0.175480487	0.036616961	0.128457197	0.209107164	0.100416952
HV226_HUMAN	0.51028251	0.739674297	0.281793822	1	0.694092794	0.814781078	0.483224705	0.435695252	0.022576043	0.001649487	0.021054656	0.000957601	0.002468305	0.000839219	0.000380284	0.013280251	7.51E-06	0.031850257	0.004417973	0.065167379	1.33E-06	0.037322856	4.56E-05	7.95E-06	0.124639679	0.000517469	5.09E-05	0.045910021	0.002535688	0.238014467	0.088155266	0.149089296	0.000919219	0.004119268	0.022463526	1.70E-05	0.463544728	0.151644279	0.057895582	0.000725596	0.138187168	0.188591141	0.389744619	0.41070606	0.624363832	0.262014275	0.14040488	0.551978716	0.582395826
CYTB_HUMAN	0.511641238	0.159037013	0.010867073	0.344177811	0.450251229	0.295201235	0.07403965	0.058370149	0.044795993	0.019196182	0.000271014	0.003543666	0.037271794	0.001262236	1.59E-05	0.002833653	7.17E-06	0.081046534	0.002502191	0.003294293	1.93E-05	0.037129903	8.90E-05	1.02E-05	0.00496507	0.001343937	0.000173834	0.008074972	1.83E-06	0.192758806	0.003704787	0.133815657	0.001427378	0.005840955	0.015046059	0.001136719	0.040582838	0.05143663	0.077620359	0.000377007	0.002866286	0.191796753	0.031674025	0.085747366	0.118003411	0.01375115	0.130101196	0.0902516	0.083234646
K2C1_HUMAN	0.532172649	0.101027899	0.016152988	0.304188713	0.484550864	0.310082864	0.049728768	0.04988422	0.061215382	0.006308997	0.00018166	0.005481328	0.024691295	0.002403099	8.27E-05	0.000105243	7.58E-05	0.1699282	0.005573411	0.007459297	9.06E-05	0.006495562	6.15E-05	4.02E-05	0.001922835	0.002850192	0.001803836	0.005458894	2.70E-05	0.119921851	0.01281251	0.039802536	0.000135033	0.007269316	0.02719139	0.001396772	0.03671878	0.035652961	0.036202646	5.91E-05	0.002396564	0.086206221	0.028909593	0.066987752	0.056139978	0.008442104	0.077612139	0.036475205	0.061623657
PIP_HUMAN	1	0.279945931	0.060931922	0.51028251	0.351184986	0.436532624	0.213599903	0.145972249	0.018717226	0.005382655	0.002147869	0.000626859	0.010527535	6.55E-05	3.81E-05	0.001161988	5.08E-07	0.041534593	0.003819662	0.027245975	1.67E-06	0.013504928	7.12E-06	3.36E-06	0.019687507	0.000463695	0.000723812	0.00408317	0.000197116	0.281936877	0.006276942	0.180151748	0.001459385	0.000587973	0.005032507	7.34E-05	0.08883482	0.075113978	0.117086514	3.84E-06	0.012620181	0.09584159	0.131805712	0.241024557	0.162742554	0.046275686	0.162582229	0.142777575	0.154448578
[truncated: 405 more columns]
