# Supplementary material for: Novel FFPE proteomics method suggests prolactin induced protein as hormone induced cytoskeleton remodeling spatial biomarker
Source: Commun Biol. 2024 Jun 8;7:708. doi: 10.1038/s42003-024-06354-8 (PMC11162451; doi:10.1038/s42003-024-06354-8)
Supplement: Supplementary file 4 — Supplementary Data 2 [file 42003_2024_6354_MOESM4_ESM.xlsx]

## Sheet: F2A_and_B
VOXEL	PROTEINS_IDENTIFIED	PEPTIDES_IDENTIFIED
1	3526	5355
3	3368	5235
4	4983	8703
6	2913	4234
7	3476	4849
9	2471	3368
10	3413	4738
11	4032	5894
12	4520	8458
13	4187	6281
14	4478	6816
15	4359	6356
16	4995	8022
17	4895	8164
18	4569	7240
19	2522	3759
20	4544	7534

## Sheet: FIG2C
VOXEL	DATA_TYPE	SEARCH	PROTEIN_GROUPS_IDENTIFIED	COMBINED_DATA_TYPE_AND_SEARCH
1	DDA	CMT	450	DDA_CMT
1	DDA	FRG	750	DDA_FRG
1	DDA	MQ	828	DDA_MQ
1	DDA	MQ-MBR	1072	DDA_MQ-MBR
1	DIA	CMT	381	DIA_CMT
1	DIA	FRG	682	DIA_FRG
3	DDA	CMT	391	DDA_CMT
3	DDA	FRG	618	DDA_FRG
3	DDA	MQ	775	DDA_MQ
3	DDA	MQ-MBR	1031	DDA_MQ-MBR
3	DIA	CMT	340	DIA_CMT
3	DIA	FRG	587	DIA_FRG
4	DDA	CMT	957	DDA_CMT
4	DDA	FRG	1184	DDA_FRG
4	DDA	MQ	1284	DDA_MQ
4	DDA	MQ-MBR	1402	DDA_MQ-MBR
4	DIA	CMT	810	DIA_CMT
4	DIA	FRG	1058	DIA_FRG
6	DDA	CMT	315	DDA_CMT
6	DDA	FRG	528	DDA_FRG
6	DDA	MQ	684	DDA_MQ
6	DDA	MQ-MBR	926	DDA_MQ-MBR
6	DIA	CMT	292	DIA_CMT
6	DIA	FRG	510	DIA_FRG
7	DDA	CMT	378	DDA_CMT
7	DDA	FRG	636	DDA_FRG
7	DDA	MQ	737	DDA_MQ
7	DDA	MQ-MBR	1054	DDA_MQ-MBR
7	DIA	CMT	277	DIA_CMT
7	DIA	FRG	503	DIA_FRG
9	DDA	CMT	296	DDA_CMT
9	DDA	FRG	478	DDA_FRG
9	DDA	MQ	544	DDA_MQ
9	DDA	MQ-MBR	780	DDA_MQ-MBR
9	DIA	CMT	238	DIA_CMT
9	DIA	FRG	439	DIA_FRG
10	DDA	CMT	392	DDA_CMT
10	DDA	FRG	711	DDA_FRG
10	DDA	MQ	789	DDA_MQ
10	DDA	MQ-MBR	1044	DDA_MQ-MBR
10	DIA	CMT	348	DIA_CMT
10	DIA	FRG	622	DIA_FRG
11	DDA	CMT	507	DDA_CMT
11	DDA	FRG	851	DDA_FRG
11	DDA	MQ	969	DDA_MQ
11	DDA	MQ-MBR	1216	DDA_MQ-MBR
11	DIA	CMT	468	DIA_CMT
11	DIA	FRG	739	DIA_FRG
12	DDA	CMT	801	DDA_CMT
12	DDA	FRG	1019	DDA_FRG
12	DDA	MQ	1186	DDA_MQ
12	DDA	MQ-MBR	1318	DDA_MQ-MBR
12	DIA	CMT	707	DIA_CMT
12	DIA	FRG	935	DIA_FRG
13	DDA	CMT	801	DDA_CMT
13	DDA	FRG	1019	DDA_FRG
13	DDA	MQ	1186	DDA_MQ
13	DDA	MQ-MBR	1318	DDA_MQ-MBR
13	DIA	CMT	506	DIA_CMT
13	DIA	FRG	806	DIA_FRG
14	DDA	CMT	648	DDA_CMT
14	DDA	FRG	1023	DDA_FRG
14	DDA	MQ	1091	DDA_MQ
14	DDA	MQ-MBR	1293	DDA_MQ-MBR
14	DIA	CMT	556	DIA_CMT
14	DIA	FRG	856	DIA_FRG
15	DDA	CMT	581	DDA_CMT
15	DDA	FRG	926	DDA_FRG
15	DDA	MQ	1039	DDA_MQ
15	DDA	MQ-MBR	1274	DDA_MQ-MBR
15	DIA	CMT	525	DIA_CMT
15	DIA	FRG	782	DIA_FRG
16	DDA	CMT	917	DDA_CMT
16	DDA	FRG	1141	DDA_FRG
16	DDA	MQ	1259	DDA_MQ
16	DDA	MQ-MBR	1392	DDA_MQ-MBR
16	DIA	CMT	738	DIA_CMT
16	DIA	FRG	991	DIA_FRG
17	DDA	CMT	858	DDA_CMT
17	DDA	FRG	1152	DDA_FRG
17	DDA	MQ	1235	DDA_MQ
17	DDA	MQ-MBR	1378	DDA_MQ-MBR
17	DIA	CMT	756	DIA_CMT
17	DIA	FRG	1027	DIA_FRG
18	DDA	CMT	692	DDA_CMT
18	DDA	FRG	1010	DDA_FRG
18	DDA	MQ	1154	DDA_MQ
18	DDA	MQ-MBR	1316	DDA_MQ-MBR
18	DIA	CMT	656	DIA_CMT
18	DIA	FRG	949	DIA_FRG
19	DDA	CMT	239	DDA_CMT
19	DDA	FRG	301	DDA_FRG
19	DDA	MQ	573	DDA_MQ
19	DDA	MQ-MBR	795	DDA_MQ-MBR
19	DIA	CMT	230	DIA_CMT
19	DIA	FRG	377	DIA_FRG
20	DDA	CMT	716	DDA_CMT
20	DDA	FRG	1030	DDA_FRG
20	DDA	MQ	1137	DDA_MQ
20	DDA	MQ-MBR	1305	DDA_MQ-MBR
20	DIA	CMT	630	DIA_CMT
20	DIA	FRG	923	DIA_FRG

## Sheet: FIG2D
DDA_MQ_MBR_PEPTIDES	DDA_MQ_(MBR_OFF)_PEPTIDES	DDA_FRG_PEPTIDES	DDA_CMT_PEPTIDES	DIA_FRG_PEPTIDES	DIA_CMT_PEPTIDES
AAAAAAALQAK	AAAAVSESWPELELAER	AAAITSDILEALGR	NGDKGHAGLAGAR	AAAITSDILEALGR	VPVAVQGEDTVQSLTQGDGVAK
AAAAAAGAGPEMVR	AAAAVVEFQR	AADDTWEPFASGK	GPAGPSGPAGKDGR	AAAITSDILEALGRDGHFTLFAPTNEAFEK	EMEENFAVEAANYQDTIGR
AAAAVSESWPELELAER	AAAITSDILEALGR	AAEGIPKLLVLITGGK	GDRGDAGPKGADGSPGKDGVR	AADDTWEPFASGK	VSVVANTPSGPVEAFDFDEYQPEMLEKFR
AAAAVVEFQR	AAALAHLDR	AAEPLTELEESIETVVTTFFTFAR	GDAGPKGADGSPGKDGVR	AAEGIPKLLVLITGGK	DTTPLNVLCSPGIQVVSVGIK
AAAITSDILEALGR	AAATGPSFWLGNETLK	AAFDDAIAELDTLSEESYK	AQHEDQVEQYKK	AAELIANSLATAGDGLIELR	VTFNGLNQMIVIELGTNPLK
AAALAHLDR	AAATLMSER	AAFQLGSPWR	TDTSHHDQDHPTFNK	AAEPLTELEESIETVVTTFFTFAR	DIVFLVDGSSALGLANFNAIR
AAARPLLTDLYQATMALGYWR	AACLLPK	AAGVEAAAEVAATEIK	GPAGPQGPRGDKGETGEQGDR	AAFDDAIAELDTLSEESYK	ATLVCLISDFYPGAVTVAWK
AAATGPSFWLGNETLK	AADDTWEPFASGK	AAGVNVEPFWPGLFAK	GPTGDPGKNGDKGHAGLAGAR	AAFQLGSPWR	DILFLFDGSANLVGQFPVVR
AAATLMSER	AAEGIPKLLVLITGGK	AAGVPSATITWR	LDELRDEGKASSAK	AAGVEAAAEVAATEIK	QDSLSSQNQLGVLPLSWDIPELVNMGQWK
AAAVLPVLDLAQR	AAELIANSLATAGDGLIELR	AALAGGTTMIIDHVVPEPGTSLLAAFDQWR	HEERPDEHGFVAR	AAGVNVEPFWPGLFAK	VGVVQYSHEGTFEAIQLDDERIDSLSSFK
AACLLPK	AAEPLTELEESIETVVTTFFTFAR	AAPLQGMLPGLLAPLR	DSYVGDEAQSKR	AAMVGMLANFLGFR	RLDFTGNLIEDIEDGTFSK
AADDTWEPFASGK	AAFDDAIAELDTLSEESYK	AAPMTPAARPEDYEAALNAALADVPELAR	NNQIDHIDEK	AAPLQGMLPGLLAPLR	QLTLLGGPTPNTGAALEFVLR
AAEEEDEADPKR	AAFDDAIAELDTLSEESYKDSTLIMQLLR	AAPSVTLFPPSSEELQANK	KQELSEAEQATR	AASYFFDGSGYAVVR	SAGWNIPIGLLYCDLPEPR
AAEGIPKLLVLITGGK	AAFFLSYEELLQR	AASYFFDGSGYAVVR	SSDRVDGPASNLK	AATAPLLEAVDNLSAFASNPEFSSIPAQISPEGR	ILLQGTPVAQMTEDAVDAER
AAELIANSLATAGDGLIELR	AAFQLGSPWR	AATAPLLEAVDNLSAFASNPEFSSIPAQISPEGR	HGNRGETGPSGPVGPAGAVGPR	AATITATSPGALWGLDR	LLPSFVSSENAFYLSPDIR
AAEPLTELEESIETVVTTFFTFAR	AAFTECCQAADK	AATFGLILDDVSLTHLTFGK	NPSSAGSWNSGSSGPGSTGNR	AAVAASGLNTMLEGNGQYTLLAPTNEAFEK	LGIPMSVLMGANIASEVADEK
AAFDDAIAELDTLSEESYK	AAGVEAAAEVAATEIK	AATVGSLAGQPLQER	DGEAGAQGPPGPAGPAGER	AAVENLPTFLVELSR	SLPAPWLSMAPVSWITPGLK
AAFDDAIAELDTLSEESYKDSTLIMQLLR	AAGVNVEPFWPGLFAK	AAVAASGLNTMLEGNGQYTLLAPTNEAFEK	VVAGVANALAHK	AAVFHEKDYDSLAQPGFFDR	QLYNVEATSYALLALLQLK
AAFFLSYEELLQR	AAGVPSATITWR	AAVATFLQSVQVPEFTPK	QEYDESGPSIVHR	AAVPIVNLKDELLFPSWEALFSGSEGPLKPGAR	VDNALQSGNSQESVTEQDSK
AAFQLGSPWR	AALAGGTTMIIDHVVPEPGTSLLAAFDQWR	AAVENLPTFLVELSR	VDNALQSGNSQESVTEQDSK	AAVPSGASTGIYEALELR	TTGIVMDSGDGVTHTVPIYEGYALPHAILR
AAFTECCQAADK	AALDSLSLFTSLGLSEQK	AAVFHEKDYDSLAQPGFFDR	SGDRGETGPAGPAGPVGPVGAR	AAWGKVGAHAGEYGAEALER	SLQWMAGGTFTGEALQYTR
AAFVAYALAFPR	AALLELWELR	AAVPIVNLKDELLFPSWEALFSGSEGPLKPGAR	VGAHAGEYGAEALER	ACNLDVILGFDGSR	LLQDSVDFSLADAINTEFK
AAGLLSTYR	AALLELWELRR	AAVPSGASTGIYEALELR	DGQVINETSQHHDDLE	ADAVTLDGGFIYEAGLAPYK	ILPDTPQEPFALWEILNK
AAGVEAAAEVAATEIK	AALLWALAAALER	AAVYHHFISDGVR	GFSGLDGAKGDAGPAGPK	ADFLEQPVLGFVR	TAFDEAIAELDTLSEESYK
AAGVNVEPFWPGLFAK	AALPSHVVTMLDNFPTNLHPMSQLSAAVTALNSESNFAR	AAWGKVGAHAGEYGAEALER	VVAGVANALAHKYH	ADGEYWLGLQNMHLLTLK	LPSGLPVSLLTLYLDNNKISNIPDEYFK
AAGVPSATITWR	AALPYFPR	AAYEAELGDARK	TNEKVELQELNDR	ADGLAVIGVLMK	YGINTTDIFQTVDLWEGK
AALAGGTTMIIDHVVPEPGTSLLAAFDQWR	AALTTLFK	ACNLDVILGFDGSR	KQTALVELVK	ADGQVAELLLR	DVVLSIVNDLTIAESNCPR
AALDSLSLFTSLGLSEQK	AAMVGMLANFLGFR	ADDKETCFAEEGK	GETGPSGPVGPAGAVGPR	ADIMFLVDSSGSIGPENFSK	QIVWNGPVGVFEWEAFAR
AALEALLGR	AAPLQGMLPGLLAPLR	ADEGISFR	SLEDLQLTHNK	ADIVFLLDGSINFR	TLFELAAESDVSTAIDLFR
AALEYLEDIDLK	AAPSVTLFPPSSEELQANK	ADFLEQPVLGFVR	VYACEVTHQGLSSPVTK	ADLFYDVEALDLESPK	GSPGADGPAGAPGTPGPQGIAGQR
AALLELWELR	AAQALALLR	ADGEYWLGLQNMHLLTLK	GETGPAGPAGPVGPVGAR	ADQLTEEQIAEFK	FFESFGDLSTPDAVMGNPK
AALLELWELRR	AAQDRDQIYR	ADGLAVIGVLMK	TYFPHFDLSHGSAQVKGHGK	ADSQAQLLLSTVVGVFTAPGLHLK	ADAVTLDGGFIYEAGLAPYK
AALLWALAAALER	AAQEEYVKR	ADIMFLVDSSGSIGPENFSK	SQAPVLDAIRR	ADVLTTGAGNPVGDKLNVITVGPR	IEEGVPQFLVLISSGKSDDEVDDPAVELK
AALPSHVVTMLDNFPTNLHPMSQLSAAVTALNSESNFAR	AASYFFDGSGYAVVR	ADIVFLLDGSINFR	HSTIFENLANK	AEAGVPAEFSIWTR	VLGSSVPLEASVLVTIEPAGSVPALGVTPTVR
AALPYFPR	AATAPLLEAVDNLSAFASNPEFSSIPAQISPEGR	ADLFYDVEALDLESPK	SQHPYVLTEDTLK	AEDGSVIDYELIDQDAR	NADVNELQEIASEPDSTHVYNVAEFDLMHTVVESLTR
AALSGANVLTLIEK	AATFGLILDDVSLTHLTFGK	ADLINNLGTIAK	GSPGADGPAGAPGTPGPQGIAGQR	AEEGIAAGGVMDVNTALQEVLK	LGPTVNDMQLTDLVPNTEYAVTVQAVLHDLTSEPVTVR
AALTTLFK	AATITATSPGALWGLDR	ADLSLADALTEPSPDIEGEIKR	IAVAQYSDDVKVESR	AEEYEFLTPVEEAPK	VFDEFKPLVEEPQNLIK
AAMVGMLANFLGFR	AATVGSLAGQPLQER	ADQLTEEQIAEFK	SSGIENGAFQGMK	AEFAEVSKLVTDLTK	FFESFGDLSSPDAVMGNPK
AAPFSLEYR	AAVATFLQSVQVPEFTPK	ADRDQYELLCLDNTR	SLDEISQPAQELKR	AELATEEFLPVTPILEGFVILR	LLLQQVSLPELPGEYSMK
AAPLQGMLPGLLAPLR	AAVENLPTFLVELSR	ADSELQLVEQR	STGGISVPGPMGPSGPR	AELLQVLQSLEAVLIQTVYNTK	AFQPFFVELTMPYSVIR
AAPSVTLFPPSSEELQANK	AAVFHEK	ADSVVDLLSYNVQGSGETTYDHK	VNVDEVGGEALGR	AELLVTEAPSKPITVTVEEQR	DFVMNLVNSLDIGNDNIR
AAQALALLR	AAVFHEKDYDSLAQPGFFDR	ADVLTTGAGNPVGDKLNVITVGPR	QGPSGASGERGPPGPMGPPGLAGPPGESGR	AELQHIATDDNLVFTVPEFR	NADPAELEQIVLSPAFILAAESLPKIGDLHPQIVNLLK
AAQDRDQIYR	AAVLEAMTAFR	AEDGSVIDYELIDQDAR	VVQCSDLGLDKVPK	AELSEEALLSVLPTIR	HGNRGETGPSGPVGPAGAVGPR
AAQEEYVKR	AAVLQQVLER	AEDTAVYYCAR	AAWGKVGAHAGEYGAEALER	AENNPWVTPIADQFQLGVSHVFEYIR	NIPTVNENLENYYLEVNQLEKFDIK
AAQLDGLEAR	AAVLWEVK	AEEGIAAGGVMDVNTALQEVLK	GPPGPMGPPGLAGPPGESGR	AEVQVLVLDGR	INTGTPQVLLVLTDGQSQDEVAQAAEALR
AASYFFDGSGYAVVR	AAVPIVNLKDELLFPSWEALFSGSEGPLKPGAR	AEEYEFLTPVEEAPK	KVPQVSTPTLVEVSR	AFADAMEVIPSTLAENAGLNPISTVTELR	FSMLVAAIQSAGLTETLNR
AATAPLLEAVDNLSAFASNPEFSSIPAQISPEGR	AAVPSGASTGIYEALELR	AEFAEVSKLVTDLTK	FSGSGSGTDFTLK	AFAIDDTGTFQVIVVPSGADYIPALER	GILSGTSDLLLTFDEAEVR
AATFGLILDDVSLTHLTFGK	AAVYHHFISDGVR	AEGPEVDVNLPK	VDAASLKGLNNLAK	AFIQLWAFDAVK	LDFTGNLIEDIEDGTFSK
AATITATSPGALWGLDR	AAWGKVGAHAGEYGAEALER	AELLQVLQSLEAVLIQTVYNTK	LQDEIQNMKEEMAR	AFKAWAVAR	VADALTNAVAHVDDMPNALSALSDLHAHK
AATIVATSEGSLWGLDR	AAWGKVGGHAAEYGAEALER	AELLVTEAPSKPITVTVEEQR	NDEELNKLLGK	AFLEVNEEGSEAAASTAVVIAGR	GLTLLDGDLPEQENVLQR
AATVGSLAGQPLQER	AAYEAELGDAR	AELQHIATDDNLVFTVPEFR	AGLAASLAGPHSIVGR	AFLGALLDHFEITPEPETSVTGDR	FFDSFGNLSSASAIMGNPK
AAVATFLQSVQVPEFTPK	AAYEAELGDARK	AELSEEALLSVLPTIR	FDEHQSKPEILNLVK	AFLSSHLQDLSTIVR	VSVVANTPSGPVEAFDFDEYQPEMLEK
AAVENLPTFLVELSR	ACNLDVILGFDGSR	AESSSDEAVADTSRR	NDEELNKLLGR	AFLTLAEDILR	IIGLDQVAGMSETALPGAFK
AAVFHEK	ACPLDQAIGLLVAIFHK	AEVQVLVLDGR	GVALHRPDVYLLPPAR	AFQPFFVELTMPYSVIR	YADDPEVLFYLDDFGTK
AAVFHEKDYDSLAQPGFFDR	ADAVTLDGGFIYEAGLAPYK	AFADAMEVIPSTLAENAGLNPISTVTELR	TYFPHFDLSHGSAQVK	AFVHWYVGEGMEEGEFSEAR	LNNLTFLYLDHNALESVPLNLPESLR
AAVLEAMTAFR	ADDKETCFAEEGK	AFAIDDTGTFQVIVVPSGADYIPALER	RHPDYSVVLLLR	AFYVNVLNEEQR	DAEEAISQTIDTIVDMIK
AAVLQQVLER	ADDPSSYMEVVQAANTSGNWEELVK	AFEHAVSHLQHGQFQAR	LVRPEVDVMCTAFHDNEETFLKK	AGAAPYVQAFDSLLAGPVAEYLK	SHCIAEVENDEMPADLPSLAADFVESK
AAVLWEVK	ADEGISFR	AFKAWAVAR	KLVAASQAALGL	AGALNISLPFSFIDFYR	VYIGSFWSQPLLVPDNR
AAVPIVNLKDELLFPSWEALFSGSEGPLKPGAR	ADFLEQPVLGFVR	AFLEVNEEGSEAAASTAVVIAGR	DASGATFTWTPSSGKSAVQGPPER	AGALNSNDAFVLK	VGVVQFSNDVFPEFYLK
AAVPSGASTGIYEALELR	ADGEYWLGLQNMHLLTLK	AFLGALLDHFEITPEPETSVTGDR	GPSVFPLAPSSK	AGALQLLLVGDKVPHDLDMLLR	TLDGGLNVIQLETAVGAAIK
AAVYHHFISDGVR	ADGLAVIGVLMK	AFLSSHLQDLSTIVR	VAPEEHPVLLTEAPLNPK	AGDFLEANYMNLQR	VASSLWTFSFGLGAFSGPR
AAVYHHFISDGVRK	ADGQVAELLLR	AFPALTSLDLSDNPGLGER	TAEYDVAYGESHLFR	AGFAGDDAPR	RLDFTGNLIEDIEDGTFSKLSLLEELSLAENQLLK
AAWGKVGAHAGEYGAEALER	ADIMFLVDSSGSIGPENFSK	AFQPFFVELTMPYSVIR	TDLEKDIISDTSGDFRK	AGIEIFVVVVGR	SGDRGETGPAGPAGPVGPVGAR
AAWGKVGGHAAEYGAEALER	ADIVFLLDGSINFR	AFQVWSDVTPLR	VVIHFTDGADGDLADLHR	AGLELGAEPETIVNSGLISPEGLAIDHIR	LLEMEEQAAFLVGSATPR
AAYEAELGDAR	ADKMDMSLDDIIK	AFVHWYVGEGMEEGEFSEAR	YVGGQEHFAHLLILR	AGQLLSELFTNR	LPSGLPVSLLTLYLDNNK
AAYEAELGDARK	ADKPDMGEIASFDK	AFVHWYVGEGMEEGEFSEAREDMAALEK	DASGATFTWTPSSGK	AGQVVTIWAAGAGATHSPPTDLVWK	TYLDIEPITGFTLQFAK
ACNLDVILGFDGSR	ADLDVSGPK	AGAAPYVQAFDSLLAGPVAEYLK	VPQVSTPTLVEVSR	AGTFQAFEQFGQQLLAHGHYASPEIK	KQNVVPTVLALGSDVDMDVLTTLSLGDR
ACPLDQAIGLLVAIFHK	ADLFYDVEALDLESPK	AGALNSNDAFVLK	FNWYVDGVEVHNAK	AGVETTTPSK	QFVPQFISQLQNEFYLDQVALSWR
ADAVTLDGGFIYEAGLAPYK	ADLINNLGTIAK	AGDEAVFAQYDSFHVDSAAEYYR	KVLGAFSDGLAHLDNLK	AGYTDKVVIGMDVAASEFFR	VGAGAPVYMAAVLEYLTAEILELAGNAAR
ADDKETCFAEEGK	ADLSGITGAR	AGDFLEANYMNLQR	NLMQLNLAHNILR	AHLESLVASRPSPQPLAETPIPSLPEFPR	QGFSYQCPQGQVIVAVR
ADDPSSYMEVVQAANTSGNWEELVK	ADLSLADALTEPSPDIEGEIKR	AGFEWNEDGAGTTPSPGLQPAHLTFPLDYHLNQPFIFVLR	LSRDELVKFEPGQSYAGVVQYSHSQMQEHVSLR	AIAANEADAVTLDAGLVYDAYLAPNNLKPVVAEFYGSK	QEELESTEVGVQGGAFEGTHMGPFVER
ADEGISFR	ADMQNLVER	AGIEIFVVVVGR	SVEDAQDVSLALTQR	AIAELGIYPAVDPLDSTSR	LLLFSDGNSQGATPAAIEK
ADFLEQPVLGFVR	ADMVIEAVFEDLSLK	AGLAASLAGPHSIVGR	NIDSEEVGKIASNSATAFR	AIEDYINEFSVR	KASYSGVSLFSNPVQYWEIQPSTFR
ADGEYWLGLQNMHLLTLK	ADQLTEEQIAEFK	AGLELGAEPETIVNSGLISPEGLAIDHIR	DASGVTFTWTPSSGKSAVQGPPER	AIFLADGNVFTTGFSR	VTIAQGGVLPNIQAVLLPK
ADGLAVIGVLMK	ADRDQYELLCLDNTR	AGLGSGLSLSGLVHPELSR	VVGSSGTQEASVLVTIQQR	AILVDLEPGTMDSVR	VGAGAPVYLAAVLEYLTAEILELAGNAAR
ADGQVAELLLR	ADSELQLVEQR	AGLNSLEAVK	VYYVHDFDALKDIR	AIPDLTAPVAAVQAAVSNLVR	RPCFSALEVDETYVPK
ADIMFLVDSSGSIGPENFSK	ADSQAQLLLSTVVGVFTAPGLHLK	AGLNSLEAVKR	TPEVTCVVVDVSHEDPEVK	AIQLTYNPDESSKPNMIDAATLK	AEDGSVIDYELIDQDAR
ADIVFLLDGSINFR	ADSVVDLLSYNVQGSGETTYDHK	AGMEWYQTCSNNGLVAGFQSR	TLSDYNIQKESTLHLVLR	AISESGVALTSVLVK	VGLNELYNGQILETIGGK
ADKMDMSLDDIIK	ADVLTTGAGNPVGDKLNVITVGPR	AGQLLSELFTNR	RPCFSALEVDETYVPK	AITPPHPASQANIIFDITEGNLR	VPQIAFVITGGKSVEDAQDVSLALTQR
ADKPDMGEIASFDK	AEDGSVIDYELIDQDAR	AGQVVTIWAAGAGATHSPPTDLVWK	DSGRDYVSQFEGSALGK	AIVAIENPADVSVISSR	LAMQEFMILPVGAANFR
ADLDVSGPK	AEDTAVYYCAR	AGTELVNFLSYFVELGTQPATQ	FLASVSTVLTSKYR	ALAEGGSILSR	ETDLLLDDSLVSIFGNR
ADLFYDVEALDLESPK	AEEGIAAGGVMDVNTALQEVLK	AGTFQAFEQFGQQLLAHGHYASPEIK	KDLYANTVLSGGTTMYPGIADR	ALALGALQNIR	VGNVQELSELSEQVLETLHDAMHETLCPGVTDAAK
ADLINNLGTIAK	AEEQPQVELFVK	AGVLAHLEEER	RAEDGSVIDYELIDQDAR	ALDLFSDNAPPPELLEIINEDIAKR	EVQLVESGGGLVQPGGSLR
ADLSGITGAR	AEEYEFLTPVEEAPK	AGYTDKVVIGMDVAASEFFR	LQEEMLQREEAENTLQSFR	ALEILQEEDLIDEDDIPVR	FQDGDLTLYQSNTILR
ADLSLADALTEPSPDIEGEIKR	AEFAEVSK	AHENEITKVR	AAVFHEKDYDSLAQPGFFDR	ALEQGHTVAMWIPGVVPLSSLAQWGASVAMQAVSR	RHPYFYAPELLFFAK
ADMEAEAPTFQALEDFSAELIDSGHHASPEIEK	AEFAEVSKLVTDLTK	AHLESLVASRPSPQPLAETPIPSLPEFPR	ILLAELEQLKGQGK	ALEQQVEEMKTQLEELEDELQATEDAK	MQQQLDEYQELLDIK
ADMQNLVER	AELLQVLQSLEAVLIQTVYNTK	AHYGGFTVQNEANK	QGFSYQCPQGQVIVAVR	ALGFAGGELANIGLALDFVVENHFTR	LQEAAELEAVELPVPIR
ADMVIEAVFEDLSLK	AELLVTEAPSKPITVTVEEQR	AIAANEADAVTLDAGLVYDAYLAPNNLKPVVAEFYGSK	LQPVLQPLPSPGVGGK	ALGISPFHEHAEVVFTANDSGPR	VVSMDENFHPLNELIPLVYIQDPK
ADQLTEEQIAEFK	AELQEGAR	AIAELGIYPAVDPLDSTSR	IEDGVPQHLVLVLGGKSQDDVSR	ALGLGVEQLPVVFEDVVLHQATILPK	NLMSLTEYQIAVFAIYAHTASEGLR
ADRDQYELLCLDNTR	AELQHIATDDNLVFTVPEFR	AIEDYINEFSVR	SLHTLFGDKLCTVATLR	ALGSAIEYTIENVFESAPNPR	RGGAVPIGIGIGNADITEMQTISFIPDFAVAIPTFR
ADSELQLVEQR	AELSEEALLSVLPTIR	AIFLADGNVFTTGFSR	FLASVSTVLTSK	ALINADELASDVAGAEALLDR	QNVVPTVLALGSDVDMDVLTTLSLGDR
ADSQAQLLLSTVVGVFTAPGLHLK	AENNPWVTPIADQFQLGVSHVFEYIR	AIGYLNTGYQR	DVTVTAIGIGDMFHEK	ALLAYAFALAGNQDK	SGLGSQVGLMPGSVGPVGPR
ADSVVDLLSYNVQGSGETTYDHK	AEQLRDEAR	AILVDLEPGTMDSVR	EVQLVESGGGLVQPGGSLR	ALLELQLEPEELYQTFQR	GVQSASSLAAWSMEPVVR
ADTLGELDLER	AESSSDEAVADTSRR	AIMTYVSSFYHAFSGAQK	NDYATMLPDSTEIDQDTINR	ALMLQGVDLLADAVAVTMGPK	IVYNNADGTEINEVEVDPITTFPLK
ADTLTDEINFLR	AEVQVLVLDGR	AIPDLTAPVAAVQAAVSNLVR	DSTYSLSSTLTLSKADYEK	ALNLGYALDYAQR	TLFPVVLEQLDDYNAK
ADVLTTGAGNPVGDKLNVITVGPR	AEYLASIFGTEK	AIQLTYNPDESSKPNMIDAATLK	ASFIKNLQGISSFR	ALPFWNEEIVPQIK	DGFNPADVEAGLYGSHLYVWDWQR
AEDGSVIDYELIDQDAR	AFADALEVIPMALSENSGMNPIQTMTEVR	AISESGVALTSVLVK	VDNALQSGNSQESVTEQDSKDSTYSLSSTLTLSK	ALPGQLKPFETLLSQNQGGK	TSFIQYLLEQEVPGSR
AEDHFSVIDFNQNIR	AFADAMEVIPSTLAENAGLNPISTVTELR	AISGGSIQIENGYFVHYFAPEGLTTMPK	VPVAVQGEDTVQSLTQGDGVAK	ALTGHLEEVVLALLK	FGVEQDVDMVFASFIR
AEDTAVYYCAR	AFAIDDTGTFQVIVVPSGADYIPALER	AITPPHPASQANIIFDITEGNLR	KTVTAMDVVYALK	ALTLGALTLPLAR	TYFPHFDLSHGSAQVK
AEEGIAAGGVMDVNTALQEVLK	AFDITYVR	AIVAIENPADVSVISSR	NNKDSHSLTTNIMEILR	ALTVPELTQQVFDAK	VFSNGADLSGVTEEAPLK
AEELSFVAGAPR	AFEHAVSHLQHGQFQAR	AKLEEQAQQIR	VKDLATVYVDVLK	ALVLIAFAQYLQQCPFEDHVK	QEPSQGTTTFAVTSILR
AEEQPQVELFVK	AFIQLWAFDAVK	ALAAAGYDVEK	AFVHWYVGEGMEEGEFSEAR	ALYLQYTDETFR	LLIYAVLPTGDVIGDSAK
AEEYEFLTPVEEAPK	AFKAWAVAR	ALAEGGSILSR	DASGVTFTWTPSSGK	AMDLDQDVLSALAEVEQLSK	VAEQTPLTALYVANLIK
AEFAEVSK	AFLEVNEEGSEAAASTAVVIAGR	ALAPTWEQLALGLEHSETVK	SGAQATWTELPWPHEK	AMEGAGTDEKALIEILATR	LMVTGAAPVSATVLTFLR
AEFAEVSKLVTDLTK	AFLGALLDHFEITPEPETSVTGDR	ALCDRDVTVTAIGIGDMFHEK	LGEHNIDVLEGNEQFINAAK	AMGIMNSFVNDIFER	GTETTLALPMASDLLLYDVTENSMR
AEFQDALEK	AFLSSHLQDLSTIVR	ALEILQEEDLIDEDDIPVR	KVESLQEEIAFLK	AMVSEFLK	ASYSGVSLFSNPVQYWEIQPSTFR
AEGSDVANAVLDGADCIMLSGETAK	AFLTLAEDILR	ALEQGHTVAMWIPGVVPLSSLAQWGASVAMQAVSR	DGAGDVAFVKHSTIFENLANK	ANDTTFGLAAGVFTR	DIVFLVDGSSALGLANFNAIRDFIAK
AELLQVLQSLEAVLIQTVYNTK	AFMTADLPNELIELLEK	ALEQQVEEMKTQLEELEDELQATEDAK	QAEMEGAVQSIQGELSK	ANLQIDQINTDLNLER	QGPSGASGERGPPGPMGPPGLAGPPGESGR
AELLVTEAPSKPITVTVEEQR	AFPALTSLDLSDNPGLGER	ALESPERPFLAILGGAK	KLLEMEEQAAFLVGSATPR	ANNTFYGLSAGVFTK	QAEMEGAVQSIQGELSK
AELNEFLTR	AFQPFFVELTMPYSVIR	ALGSAIEYTIENVFESAPNPR	KGDTFSCMVGHEALPLAFTQK	APHPDQPEFTPVQDELEAMELWGPGV	AAVPSGASTGIYEALELR
AELQEGAR	AFQVWSDVTPLR	ALGVPSSPYTWLTVEVLER	DSTYSLSSTLTLSK	APNHAVVTR	VVSVLTVLHQDWLNGK
AELQHIATDDNLVFTVPEFR	AFVHWYVGEGMEEGEFSEAR	ALINADELASDVAGAEALLDR	HPDYSVVLLLR	APNHAVVTRK	EVSEAVVDTLESEYLK
AELSEEALLSVLPTIR	AFVHWYVGEGMEEGEFSEAREDMAALEK	ALLAYAFALAGNQDK	LVSSENFDDYMKEVGVGFATR	APSVALPVAQVPTDPGHFSVLLDVK	TTPPVLDSDGSFFLYSRLTVDKSR
AENNPWVTPIADQFQLGVSHVFEYIR	AFYAELYHIISSNLEK	ALLELQLEPEELYQTFQR	VLGAFSDGLAHLDNLK	APSWFDTGLSEMR	GLEWMGIIYPGDSDTR
AEQLRDEAR	AGAAPYVQAFDSLLAGPVAEYLK	ALMLQGVDLLADAVAVTMGPK	AAPSVTLFPPSSEELQANK	APVPTGEVYFADSFDR	NDYSYWLSTPEPMPMSMAPITGENIRPFISR
AESSSDEAVADTSRR	AGALNISLPFSFIDFYR	ALNLGYALDYAQR	GDTFSCMVGHEALPLAFTQK	AQASAQLVIQALPSVLINIR	GMVFGIPDGVLELVPQR
AEVQVLVLDGR	AGALNSNDAFVLK	ALPLALVLHELGAGR	EMEENFAVEAANYQDTIGR	AQELQQTGVLGAFESSFWHMQEK	FQSAAIGALQEASEAYLVGLFEDTNLCAIHAKR
AEYLASIFGTEK	AGDEAVFAQYDSFHVDSAAEYYR	ALQDQLVLVAAK	AVMDDFAAFVEK	AQFEGIVTDLIR	LSLLEELSLAENQLLK
AFADALEVIPMALSENSGMNPIQTMTEVR	AGDFLEANYMNLQR	ALTGHLEEVVLALLK	QQSLETAMSFVAR	AQHEDQVEQYKK	GPPGPMGPPGLAGPPGESGR
AFADAMEVIPSTLAENAGLNPISTVTELR	AGELEVFNGYFVHFFAPDNLDPIPK	ALTVPELTQQMFDAK	MYLGYEYVTAIR	AQLADSFHLQQFFR	SYELPDGQVITIGNER
AFAHLQVPER	AGFAGDDAPR	ALTVPELTQQMFDAR	FFESFGDLSTPDAVMGNPKVK	AQLGVQAFADALLIIPK	LNLEAINYMAADGDFK
AFAIDDTGTFQVIVVPSGADYIPALER	AGFEWNEDGAGTTPSPGLQPAHLTFPLDYHLNQPFIFVLR	ALTVPELTQQVFDAK	SYELPDGQVITIGNER	AQPVQVAEGSEPDGFWEALGGK	TFVQEDIYDEFVER
AFAYTWFNLQAR	AGFSWIEVTFK	ALVSAQWVAEALR	LVAYYTLIGASGQR	AQQVSQGLDVLTAK	SGTASVVCLLNNFYPR
AFDITYVR	AGIEIFVVVVGR	ALYLQYTDETFR	IEDGVPQHLVLVLGGK	ARFEELNADLFR	LLVPLVPDLQDVAQLR
AFEHAVSHLQHGQFQAR	AGKEPGLQIWR	AMGIMNSFVNDIFER	EFNAETFTFHADICTLSEKER	ASAGLLGAHAAAITAYALTLTK	YYGGGYGSTQATFMVFQALAQYQK
AFEHLTNLNYLYLANNK	AGKMMQATGKALCFSSQQR	AMVALIDVFHQYSGR	YGGLHFSDQVEVFSPPGSDR	ASAHAITGPPTELITSEVTAR	SLQDIIAILGMDELSEEDKLTVSR
AFIQLWAFDAVK	AGLAASLAGPHSIVGR	ANDTTFGLAAGVFTR	KVADALTNAVAHVDDMPNALSALSDLHAHK	ASALEQFVNSVR	GGAVPIGIGIGNADITEMQTISFIPDFAVAIPTFR
AFKAWAVAR	AGLELGAEPETIVNSGLISPEGLAIDHIR	ANLQIDQINTDLNLER	VADALTNAVAHVDDMPNALSALSDLHAHK	ASFIKNLQGISSFR	TDTSHHDQDHPTFNK
AFLEVNEEGSEAAASTAVVIAGR	AGLGSGLSLSGLVHPELSR	ANNSTYGLAAAVFTK	SYTVAIAGYALAQMGR	ASGAPSAGPEPAPR	TAEYDVAYGESHLFR
AFLGALLDHFEITPEPETSVTGDR	AGLNSLEAVK	ANNTFYGLSAGVFTK	QEELESTEVGVQGGAFEGTHMGPFVER	ASGVAVSDGVIK	YAASSYLSLTPEQWK
AFLQGGQEATDIALLLR	AGLNSLEAVKR	ANRPFLVFIR	DYVSQFEGSALGK	ASITPGTILIILTGR	AMGIMNSFVNDIFER
AFLSSHLQDLSTIVR	AGLQFPVGR	APALGGSFAGLEPMGLLWALEPEKPLVR	ILATPPQEDAPSVDIANIR	ASLTLAVGTLPFPSQFNFVPPGR	LYLVQGTQVYVFLTK
AFLTLAEDILR	AGLVELLLR	APEAWDYGQGFVNEEMIR	GVGLGPGPMGLMGPR	ASQSVSSYLAWYQQKPGQAPR	HPYFYAPELLFFAK
AFMTADLPNELIELLEK	AGMEWYQTCSNNGLVAGFQSR	APSTWLTAYVVK	VADALTNAVAHVDDMPNALSALSDLHAHKLR	ASSIIDELFQDR	GGNTLTGLALNYIFENSFKPEAGSR
AFPALTSLDLSDNPGLGER	AGQLLSELFTNR	APVPTGEVYFADSFDR	RHPYFYAPELLFFAKR	ASSLESGVPSR	LVYEISLQEALAIYGGNSPAAMTTR
AFQPFFVELTMPYSVIR	AGQLLSELFTNRK	AQFAQPEILIGTIPGAGGTQR	IEWHLNAFSTKDEVIEAVR	ASYSGVSLFSNPVQYWEIQPSTFR	FNRPFLMIIVPTDTQNIFFMSK
AFQVWSDVTPLR	AGQVVTIWAAGAGATHSPPTDLVWK	AQFEGIVTDLIR	SPVPPGPAPPLQFYPQGPR	ATENDIYNFFSPLNPVR	GADQAELEEIAFDSSLVFIPAEFR
AFSYYGPLR	AGTELVNFLSYFVELGTQPATQ	AQHEDQVEQYKK	LLLFSDGNSQGATPAAIEK	ATFQTPDFIVPLTDLR	GVYSSDVFDIFPGTYQTLEMFPR
AFVHWYVGEGMEEGEFSEAR	AGTFQAFEQFGQQLLAHGHYASPEIK	AQILPIR	VAVIQFSDDPKVEFLLNAHSSKDEVQNAVQR	ATFSSVPLAASISAVSLEVAQPGPSNRPR	NADPAELEQIVLSPAFILAAESLPK
AFVHWYVGEGMEEGEFSEAREDMAALEK	AGTGLVAGEVVVDALPYFDQGYEAPGVR	AQLADSFHLQQFFR	QTQVSVLPEGGETPLFK	ATGIPDRFSGSGSGTDFTLTISR	DVTVTAIGIGDMFHEK
AFYAELYHIISSNLEK	AGTLSITEFADMLSGNAGGFR	AQPVQVAEGSEPDGFWEALGGK	GPSWDPFRDWYPHSR	ATLKDQLIYNLLK	NLEWIAGGTWTPSALK
AFYPEEISSMVLTK	AGVETTTPSK	ARFEELNADLFR	AEDGSVIDYELIDQDAR	ATLVCLISDFYPGAVTVAWK	QNCELFEQLGEYKFQNALLVR
AGAAPYVQAFDSLLAGPVAEYLK	AGVETTTPSKQSNNK	ASAGLLGAHAAAITAYALTLTK	LENLLLLDLQHNR	ATTAALLLEAQAATGFLVDPVR	NLVWNAGALHYSDEVEIIQGLTR
AGAISASGPELQGAGHSK	AGVLAGHDNR	ASAHAITGPPTELITSEVTAR	QEPSQGTTTFAVTSILR	ATWSGAVLAGR	AFLGALLDHFEITPEPETSVTGDR
AGALNISLPFSFIDFYR	AGVLAHLEEER	ASAPLPGLSAPGR	AGDFLEANYMNLQR	AVADLALIPDVDIDSDGVFK	EGGLGPLNIPLLADVTR
AGALNSNDAFVLK	AGVMGPPGSRGASGPAGVR	ASENLRQEGVR	IIGAVDQIQLTQAQLEER	AVAFQDCPVDLFFVLDTSESVALR	IEDGVLQFLVLLVAGR
AGDEAVFAQYDSFHVDSAAEYYR	AGVNFSEFTGVWK	ASFIKNLQGISSFR	IINEPTAAAIAYGLDR	AVANETGAFFFLINGPEIMSK	SYSCQVTHEGSTVEK
AGDFLEANYMNLQR	AGYQSTLTR	ASGPGLNTTGVPASLPVEFTIDAK	ALNLGYALDYAQR	AVFVDLEPTVIDEVR	ISLSPEYVFSVSTFR
AGELEVFNGYFVHFFAPDNLDPIPK	AGYTDKVVIGMDVAASEFFR	ASGVAVSDGVIK	LNLEAINYMAADGDFK	AVLDVFEEGTEASAATAVK	SDFYDIVLVATPLNR
AGEVQEPELR	AGYTGLR	ASLHGGEPTTIIR	MALDIEIATYR	AVLDVFEEGTEASAATAVKITLLSALVETR	IEEGVPQFLVLISSGK
AGFAGDDAPR	AHAHLDTGRR	ASLTLAVGTLPFPSQFNFVPPGR	HLISTHFAPGDFQGFALVNPQR	AVLVDLEPGTMDSVR	YPPPAVESDAADIVFLIDSSEGVRPDGFAHIR
AGFEWNEDGAGTTPSPGLQPAHLTFPLDYHLNQPFIFVLR	AHENEITK	ASQSVSSSYLAWYQQKPGQAPR	DGHFTLFAPTNEAFEKLPR	AVMDDFAAFVEK	VLTQIGTSIQDFIEAEDDLSSFR
AGFSWIEVTFK	AHENEITKVR	ASQSVSSYLAWYQQKPGQAPR	EAIKSLQWMAGGTFTGEALQYTR	AVPHPDSQPDTIDHDLLLLQLSEK	DGEAGAQGPPGPAGPAGER
AGHGFLLVFAINDR	AHGKKVLGAFSDGLAHLDNLK	ASSIIDELFQDR	IPPVNTNLENLYLQGNR	AVQQPDGLAVLGIFLK	FNWYVDGVEVHNAK
AGIEIFVVVVGR	AHLESLVASRPSPQPLAETPIPSLPEFPR	ASSLESGVPSR	EGFGHLSPTGTTEFWLGNEK	AVSMPSFSILGSDVR	EFNAETFTFHADICTLSEKER
AGITTIEAVK	AHLPLDINFR	ASYSGVSLFSNPVQYWEIQPSTFR	TAVNALWGKVNVDAVGGEALGR	AVSSAIAQLLGEVAQGNENYAGIAAR	LLTPITTLTSEQIQK
AGITTIEAVKR	AHVDALR	ATAVVDGAFK	YAASSYLSLTPEQWK	AVVYSNTIQSIMAIVK	IINEPTAAAIAYGLDR
AGKEPGLQIWR	AHYGGFTVQNEANK	ATEHLSTLSEK	DLPPDTTLLDLQNNK	AWGPGLEGGVVGK	AVFVDLEPTVIDEVR
AGKMMQATGKALCFSSQQR	AIAANEADAVTLDAGLVYDAYLAPNNLK	ATENDIANFFSPLNPIR	SAVTALWGKVNVDEVGGEALGR	AWQTATTTLNASNLIYPIFVTDVPDDIQPITSLPGVAR	NIPTVNENLENYYLEVNQLEK
AGLAASLAGPHSIVGR	AIAANEADAVTLDAGLVYDAYLAPNNLKPVVAEFYGSK	ATFAGLYSLDVGEEGDQAIAEALAAPSR	TTGIVMDSGDGVTHTVPIYEGYALPHAILR	AYIFIDEAHITQALIWLSQR	MGPTELLIEMEDWK
AGLELGAEPETIVNSGLISPEGLAIDHIR	AIAELGIYPAVDPLDSTSR	ATFSSVPLAASISAVSLEVAQPGPSNRPR	ESGVELFAIGVK	AYLPVNESFGFTADLR	SMGGKEDLIWELLNQAQEHFGK
AGLGSGLSLSGLVHPELSR	AIEDYINEFSVR	ATGIPDRFSGSGSGTDFTLTISR	SNLDEDIIAEENIVSR	AYTNFDAERDALNIETAIK	GLGTDEDTLIEILASR
AGLNSLEAVK	AIFLADGNVFTTGFSR	ATLVCLISDFYPGAVTVAWK	QSGVVPFIFQAK	AYYNGISLFNNPVPYWEVQPATFR	MPCAEDYLSVVLNQLCVLHEK
AGLNSLEAVKR	AIGYLNTGYQR	ATSFLLALEPELEAR	FFESFGDLSSPDAVMGNPK	CDAFVGTWK	EMQLDGYSIFAIGVADADYSELVSIGSKPSAR
AGLQFPVGR	AILVDLEPGTMDSVR	ATSNVFAMFDQSQIQEFK	FFDSFGNLSSASAIMGNPK	CEGPIPDVTFELLR	IEDGVPQHLVLVLGGK
AGLSDLELR	AIMTYVSSFYHAFSGAQK	ATWSGAVLAGR	YYWGGQYTWDMAK	CYTAVVPLVYGGETK	VLGAFSDGLAHLDNLK
AGLSLDDFIPGHLQSHIGSSSR	AIPDLTAPVAAVQAAVSNLVR	AVAFQDCPVDLFFVLDTSESVALR	GVQSASSLAAWSMEPVVR	DAEEAISQTIDTIVDMIK	SYTVAIAGYALAQMGR
AGLVELLLR	AIQLTYNPDESSKPNMIDAATLK	AVCMLSNTTAIAEAWAR	FFESFGDLSTPDAVMGNPK	DAFCVFEQNQGLPLR	DSPVLIDFFEDTER
AGMEWYQTCSNNGLVAGFQSR	AISESGVALTSVLVK	AVDQSVLLMKPDAELSASSVYNLLPEK	EFNAETFTFHADICTLSEK	DAFDRNPELQNLLLDDFFK	LPSGLPVSLLTLYLDNNKISNIPDEYFKR
AGQLLSELFTNR	AITPPHPASQANIIFDITEGNLR	AVFVDLEPTVIDEVR	GIVDQSQQAYQEAFEISK	DAGTIAGLNVLR	KVPQVSTPTLVEVSR
AGQLLSELFTNRK	AIVAIENPADVSVISSR	AVGSGATFSHYYYMILSR	VISSGSVASYVTSPQGFQFR	DAGVIAGLNVLR	DASGVTFTWTPSSGKSAVQGPPER
AGQMVTVWAAGAGVAHSPPSTLVWK	AKDFSLILDDVAITELSFSR	AVLDVFEEGTEASAATAVK	VVSVLTVVHQDWLNGK	DAGYGGLSLSIEGPSK	VADALTNAVAHVDDMPNALSALSDLHAHKLR
AGQVVTIWAAGAGATHSPPTDLVWK	AKFEELNMDLFR	AVLHVHGGGGPR	SLQWMAGGTFTGEALQYTR	DAPDHQELNLDVSLQLPSR	AEFAEVSKLVTDLTK
AGTELVNFLSYFVELGTQPATQ	AKFYPEDVSEELIQDITQR	AVLSAEQLRDEEVHAGLGELLR	DLYANTVLSGGTTMYPGIADR	DASGATFTWTPSSGK	IFVEESIYDEFVR
AGTFQAFEQFGQQLLAHGHYASPEIK	AKLEEQAQQIR	AVLVDLEPGTMDSVR	IIYSPTVGDPIDEYTTVPGR	DASGATFTWTPSSGKSAVQGPPER	VFAIPPSFASIFLTK
AGTGLVAGEVVVDALPYFDQGYEAPGVR	ALAAAGYDVEK	AVMDDFAAFVEK	TMQALPYSTVGNSNNYLHLSVLR	DASGVTFTWTPSSGK	DVFLGMFLYEYAR
AGTLSITEFADMLSGNAGGFR	ALAEGGSILSR	AVNKGLTLLDGDLPEQENVLQR	KVADALTNAVAHVDDMPNALSALSDLHAHKLR	DASGVTFTWTPSSGKSAVQGPPER	FSGSGSGTDFTLTISR
AGTQIENIEEDFRDGLK	ALALGALQNIR	AVPPNNSNAAEDDLPTVELQGVVPR	VLVLEMFSGGDAAALER	DASVAEAWLLGQEPYLSSR	DSHSLTTNIMEILR
AGVETTTPSK	ALAPTWEQLALGLEHSETVK	AVSMPSFSILGSDVR	AAVPSGASTGIYEALELR	DAVSAGLMGSGNVATGATHTGLSTFQNWLPSTPATSWGGLTSSR	AAPLQGMLPGLLAPLR
AGVETTTPSKQSNNK	ALCDRDVTVTAIGIGDMFHEK	AVSSAIAQLLGEVAQGNENYAGIAAR	LNEAAAGLNQAATELVQASR	DAVSTGLTGAVNLAK	ETSGNLEQLLLAVVK
AGVIFPVGR	ALDLFSDNAPPPELLEIINEDIAK	AVTLHDQGTAQWADLSSQFYLR	VVSVLTVLHQDWLNGKEYK	DAVSTGLTGAVNVAK	VGVVQYSHEGTFEAIQLDDER
AGVLAGHDNR	ALDLFSDNAPPPELLEIINEDIAKR	AVVVHAGEDDLGR	KLHEEEIQELQAQIQEQHVQIDVDVSKPDLTAALR	DDGVFVQEVTQNSPAAR	DGWHSWPIAHQWPQGPSAVDAAFSWEEK
AGVLAHLEEER	ALEFVAR	AVVYSNTIQSIIAIIR	KEGGLGPLNIPLLADVTRR	DELVKFEPGQSYAGVVQYSHSQMQEHVSLR	LVDQNIFSFYLSR
AGVLAHLEEERDLK	ALEILQEEDLIDEDDIPVR	AVVYSNTIQSIMAIVK	VETGVLKPGMVVTFAPVNVTTEVK	DFDFVPPVVR	MRDVVLSIVNDLTIAESNCPR
AGVMGPPGSRGASGPAGVR	ALELDSNLYR	AWQTATTTLNASNLIYPIFVTDVPDDIQPITSLPGVAR	SLILLDLSYNHLR	DFEPSLGPVCPFR	FDGALNVDLTEFQTNLVPYPR
AGVNFSEFTGVWK	ALEQGHTVAMWIPGVVPLSSLAQWGASVAMQAVSR	AYIFIDEAHITQALIWLSQR	MFLSFPTTKTYFPHFDLSHGSAQVK	DFLYKIIDELNVKPEGTR	GQTLLEGQPWMETYLQDILR
AGYQSTLTR	ALEQQVEEMKTQLEELEDELQATEDAK	AYLPVNESFGFTADLR	AFLEVNEEGSEAAASTAVVIAGR	DFQPVLHLVALNSPLSGGMR	TNEKVELQELNDR
AGYTDKVVIGMDVAASEFFR	ALESPERPFLAILGGAK	AYPDVAALSDGYWVVSNR	NFASVQGVSLESGSFPSYSAYR	DFSALESQLQDTQELLQEENR	LQPVLQPLPSPGVGGK
AGYTGLR	ALGAALTPFNPLAGLR	AYTNFDAERDALNIETAIK	VGVVQYSHEGTFEAIQLDDERIDSLSSFK	DFVMNLVNSLDIGNDNIR	LVSSENFDDYMKEVGVGFATR
AHAHLDTGRR	ALGFAGGELANIGLALDFVVENHFTR	AYYENSPQQVFSTEFEVK	NHLVEIPPNLPSSLVELR	DGAGDVAFVKHSTIFENLANK	TAGWNIPMGLLYNK
AHENEITK	ALGISPFHEHAEVVFTANDSGPR	AYYNGISLFNNPVPYWEVQPATFR	LVDYLDVGFDTTR	DGEAGAQGPPGPAGPAGER	RDILFLFDGSANLVGQFPVVR
AHENEITKVR	ALGLGVEQLPVVFEDVVLHQATILPK	CDAFVGTWK	RHPYFYAPELLFFAK	DGFNPADVEAGLYGSHLYVWDWQR	GDRGDAGPKGADGSPGK
AHGKKVLGAFSDGLAHLDNLK	ALGQNPTNAEVLK	CYTAVVPLVYGGETK	ADGEYWLGLQNMHLLTLK	DGHFTLFAPTNEAFEK	GETGPSGPVGPAGAVGPR
AHLESLVASRPSPQPLAETPIPSLPEFPR	ALGSAIEYTIENVFESAPNPR	DAASLESQLQDTQELLQEETR	TVAGQDAVIVLLGTR	DGHFTLFAPTNEAFEKLPR	GETGPAGPAGPVGPVGAR
AHLPLDINFR	ALGVLAQLIWSR	DAEEAISQTIDTIVDMIK	GPLLVQDVVFTDEMAHFDRER	DGQVINETSQHHDDLE	STGGISVPGPMGPSGPR
AHVDALR	ALGVPSSPYTWLTVEVLER	DAFCVFEQNQGLPLR	HPYFYAPELLFFAKR	DGTIDFTPGSELLITK	AAVFHEKDYDSLAQPGFFDR
AHYGGFTVQNEANK	ALIAGGGAPEIELALR	DAFCVFEQNQGLPLRR	EMTDGGVDFSFEVIGR	DGWHSWPIAHQWPQGPSAVDAAFSWEEK	NDYATMLPDSTEIDQDTINR
AHYGGFTVQNEANKYQISVNK	ALILVGLER	DAFVAIVQSVK	VFDEFKPLVEEPQNLIK	DIASTPHELYR	DASGVTFTWTPSSGK
AIAANEADAVTLDAGLVYDAYLAPNNLK	ALINADELASDVAGAEALLDR	DAGEGGLSLAIEGPSK	NFPPSQDASGDLYTTSSQLTLPATQCLAGK	DIASTPHELYRNDYATMLPDSTEIDQDTINR	KGDTFSCMVGHEALPLAFTQK
AIAANEADAVTLDAGLVYDAYLAPNNLKPVVAEFYGSK	ALKKYESGSKTAER	DAGTIAGLNVLR	TPSAAYLWVGTGASEAEKTGAQELLR	DIENQYETQITQIEHEVSSSGQEVQSSAK	FFESFGDLSTPDAVMGNPKVK
AIAELGIYPAVDPLDSTSR	ALLAYAFALAGNQDK	DAGTIAGLNVMR	LHFFMPGFAPLTSR	DIIFLLDGSANVGK	SLYSAISLFNNPVK
AIDLFTDAIK	ALLDSLQLGPDSLTVHLIHEVTK	DAGYGGLSLSIEGPSK	EGRPVYISLPHFLYASPDVSEPIDGLNPNEEEHR	DILFLFDGSANLVGQFPVVR	GVDEVTIVNILTNR
AIEDYINEFSVR	ALLELQLEPEELYQTFQR	DALNIETAIK	DLYANNVLSGGTTMYPGIADR	DIPTNSPELEETLTHTITK	KVTFNGLNQMIVIELGTNPLK
AIFLADGNVFTTGFSR	ALLFIPR	DAPDHQELNLDVSLQLPSR	AEFAEVSKLVTDLTK	DITYFIQQLLR	RPVLFQEYLDIDQMIFNR
AIGYLNTGYQR	ALLFVPR	DAQGLVLFDVTGQVR	LHEEEIQELQAQIQEQHVQIDVDVSKPDLTAALR	DIVFLVDGSSALGLANFNAIR	NYAEAKDVFLGMFLYEYAR
AILVDLEPGTMDSVR	ALLVEPVINSYLLAER	DASGATFTWTPSSGK	LPGLVFLYMEK	DIVFLVDGSSALGLANFNAIRDFIAK	ENYAELLEDAFLK
AIMTYVSSFYHAFSGAQK	ALMDEVVK	DASGATFTWTPSSGKSAVQGPPER	GLKSLEYLDLSFNQIAR	DKNALQNIILYHLTPGVFIGK	LNLLDLDYELAEQLDNIAEK
AIPDLTAPVAAVQAAVSNLVR	ALMLQGVDLLADAVAVTMGPK	DASGVTFTWTPSSGK	AQPVQVAEGSEPDGFWEALGGK	DLADELALVDVIEDK	VGAHAGEYGAEALER
AIQLTYNPDESSKPNMIDAATLK	ALNLGYALDYAQR	DASGVTFTWTPSSGKSAVQGPPER	ELESQISELQEDLESER	DLDDFQSWLSR	SQHPYVLTEDTLK
AISESGVALTSVLVK	ALPAPIEK	DASIVGFFDDSFSEAHSEFLK	ALTVPELTQQVFDAK	DLDVAILVGSMPR	GDGGPPGMTGFPGAAGR
AISGGSIQIENGYFVHYFAPEGLTTMPK	ALPAPIEKTISK	DASVAEAWLLGQEPYLSSR	VVLAYEPVWAIGTGK	DLEVVAATPTSLLISWDAPAVTVR	DASGATFTWTPSSGK
AITPPHPASQANIIFDITEGNLR	ALPFWNEEIVPQIK	DAVSTGLTGAVNVAR	TFVQEDIYDEFVER	DLFEDELVPLFEK	ILLAELEQLKGQGK
AIVAIENPADVSVISSR	ALPGQLKPFETLLSQNQGGK	DAVTYTEHAK	TVAAPSVFIFPPSDEQLK	DLFSQTLYTVSVSAVHDEGESPPVTAQETTRPVPAPTNLK	KVESLQEEIAFLK
AKDFSLILDDVAITELSFSR	ALPLALVLHELGAGR	DDDIAALVVDNGSGMCK	ILLQGTPVAQMTEDAVDAER	DLGAPQAAAEAELAAAQR	DSTYSLSSTLTLSK
AKDINQEVYNFLATAGAK	ALQASALK	DDGVFVQEVTQNSPAAR	TTPPVLDSDGSFFLYSK	DLGEELEALKTELEDTLDSTAAQQELR	DYDSLAQPGFFDR
AKFEELNMDLFR	ALQDEWDAVMLHSFTLR	DFEPSLGPVCPFR	LLLFSDGNSQGATPAAIEKAVQEAQR	DLGEELEALKTELEDTLDSTATQQELR	WGDAGAEYVVESTGVFTTMEK
AKFYPEDVSEELIQDITQR	ALQDQLVLVAAK	DFHINLFQVLPWLK	LSAEDLVLEGAGLR	DLKPETEYVVNVYSVVEDEYSEPLKGTEK	DGAGDVAFVKHSTIFENLANK
AKLEEQAQQIR	ALQVELVPTGEIIR	DFQPVLHLVALNSPLSGGMR	AAPLQGMLPGLLAPLR	DLLFKDSAHGFLK	LVAYYTLIGASGQR
ALAAAGYDVEK	ALTDMPQMR	DFSALESQLQDTQELLQEENR	SHCIAEVENDEMPADLPSLAADFVESK	DLLGETLAQLIR	IEWHLNAFSTKDEVIEAVR
ALAEGGSILSR	ALTGHLEEVVLALLK	DFVAEPMGEKPVGSLAGIGEVLGK	VVSVLTVLHQDWLNGK	DLLPSDMAVALLEAQAGTGHIIDPATSAR	IVEGSDAEIGMSPWQVMLFR
ALALGALQNIR	ALTLGALTLPLAR	DFVMNLVNSLDIGNDNIR	LQEAAELEAVELPVPIR	DLMTDLKSEISGDLAR	AAMVGMLANFLGFR
ALAPTWEQLALGLEHSETVK	ALTVDVAGPAPWGFR	DGAGDVAFIR	IMNGEADAMSLDGGFVYIAGK	DLPETLNELHLDHNK	IPIEDGSGEVVLSR
ALASIDSK	ALTVPELTQQMFDAK	DGDSVMVLPTIPEEEAK	NSVDELNNNVEAVSQTSSSSFQYMYLLK	DLPETLNELHLDHNKIQAIELEDLLR	LGEHNIDVLEGNEQFINAAK
ALASQLQDSLK	ALTVPELTQQMFDAR	DGEAGAQGPPGPAGPAGER	NLEWIAGGTWTPSALK	DLPPDTTLLDLQNNK	HVFFVDDFDAFK
ALCDRDVTVTAIGIGDMFHEK	ALTVPELTQQVFDAK	DGFNPADVEAGLYGSHLYVWDWQR	IVEIGDENATLDGTDVLFTGR	DLPPDTTLLDLQNNKITEIK	EWFWDLATGTMK
ALDFHAETGFIYFADTTSYLIGR	ALVLAPEFLESLEPDLPALR	DGHFTLFAPTNEAFEK	RLDFTGNLIEDIEDGTFSK	DLPPDTTLLDLQNNKITEIKDGDFK	TLQTTISAVTWAPAAVLGMAGR
ALDLFSDNAPPPELLEIINEDIAK	ALVLIAFAQYLQQCPFEDHVK	DGHFTLFAPTNEAFEKLPR	AMGIMNSFVNDIFER	DLSAAGIGLLAAATQSLSMPASLGR	RHPDYSVVLLLR
ALDLFSDNAPPPELLEIINEDIAKR	ALVQQMEQLR	DGMLDDEEFALASHLIEAK	KADIVFLLDGSINFR	DLTDYLMKILTER	VKDLATVYVDVLK
ALDTMNFDVIK	ALVSAQWVAEALR	DGQVINETSQHHDDLE	GHYTEGAELVDSVLDVVR	DLVEAVAHILGIR	QINVGNALEYVSR
ALDVMVSTFHK	ALYEAGER	DGSEASLEWSSERQDIAVISDSYFPR	NEEDAAELVALAQAVNAR	DLYANNVLSGGTTMYPGIADR	YGGLHFSDQVEVFSPPGSDR
ALEATTEHIR	ALYLQYTDETFR	DGWHSWPIAHQWPQGPSAVDAAFSWEEK	VSVVANTPSGPVEAFDFDEYQPEMLEK	DLYANTVLSGGTTMYPGIADR	ALNLGYALDYAQR
ALEFVAR	ALYYDLISSPDIHGTYK	DIAPTLTLYVGK	KEGGLGPLNIPLLADVTR	DMYSFLEDMGLK	ATKEQLKAVMDDFAAFVEK
ALEGLQYPFAVTSYGK	AMATSQFHFNLR	DIASTPHELYR	HLVPGAPFLLQALVR	DNDGWLTSDPR	LSAEDLVLEGAGLR
ALEILQEEDLIDEDDIPVR	AMDFNGILTIR	DIASTPHELYRNDYATMLPDSTEIDQDTINR	AAEGIPKLLVLITGGK	DNENVVNEYSSELEK	YLHPEGLPSDYTISFLFR
ALELDSNLYR	AMDLDQDVLSALAEVEQLSK	DIDEVSSLLR	SLEYLDLSFNQIAR	DNENVVNEYSSELEKHQLYIDETVNSNIPTNLR	DFQPVLHLVALNSPLSGGMR
ALEQGHTVAMWIPGVVPLSSLAQWGASVAMQAVSR	AMDYDLLLR	DIENQYETQITQIEHEVSSSGQEVQSSAK	QNCELFEQLGEYKFQNALLVR	DNIQGITKPAIR	LHTEAQIQEEGTVVELTGR
ALEQQVEEMKTQLEELEDELQATEDAK	AMEGIFIKPSVEPSAGHDEL	DIIFLLDGSANVGK	EISPDTTLLDLQNNDISELR	DNLAEDIMR	DSTYSLSSTLTLSKADYEK
ALESPERPFLAILGGAK	AMGIMNSFVNDIFER	DILFLFDGSANLVGQFPVVR	VPQIAFVITGGKSVEDAQDVSLALTQR	DNLEFFLAGIGR	LVRPEVDVMCTAFHDNEETFLKK
ALESSIAPIVIFASNR	AMTTGAIAAMLSTILYSR	DIPTNSPELEETLTHTITK	EVSEAVVDTLESEYLK	DPDAGIDEAQVEQDAQALFQAGELK	DYVSQFEGSALGK
ALGAALTPFNPLAGLR	AMVALIDVFHQYSGR	DIVFLVDGSSALGLANFNAIR	TAGWNIPMGLLYNK	DPDQTDGLGLSYLSSHIANVER	DVVFLLDGSEGVR
ALGFAGGELANIGLALDFVVENHFTR	AMVSEFLK	DIVIAETLEDLDR	FHDFLGDSWGILFSHPR	DPENFPFVVLGNK	ADGEYWLGLQNMHLLTLK
ALGISPFHEHAEVVFTANDSGPR	ANDTTFGLAAGVFTR	DKNALQNIILYHLTPGVFIGK	THNLEPYFESFINNLR	DPVQLNLLYVQAR	DQQEAALVDMVNDGVEDLR
ALGLGVEQLPVVFEDVVLHQATILPK	ANLQIDQINTDLNLER	DLAALGDKVNSLGETAER	GVDEVTIVNILTNR	DQAVENILVSPVVVASSLGLVSLGGK	DLVEAVAHILGIR
ALGMMGLVR	ANNSTYGLAAAVFTK	DLADELALVDVIEDK	VVIGMDVAASEFFR	DQDLFVQNCAALSSGAFWFR	ALMLQGVDLLADAVAVTMGPK
ALGQNPTNAEVLK	ANNTFYGLSAGVFTK	DLADLAAYTALK	LLEMEEQAAFLVGSATPR	DQFNLIVFSTEATQWRPSLVPASAENVNK	NLVVGDETTSSLR
ALGSAIEYTIENVFESAPNPR	ANPTVTLFPPSSEELQANK	DLATVYVDVLKDSGR	MGPTELLIEMEDWKGDK	DQQEAALVDMVNDGVEDLR	RAEDGSVIDYELIDQDAR
ALGVLAQLIWSR	ANRPFLVFIR	DLDVAILVGSMPR	EDFTSLSLVLYSR	DRVGVQDFVLLENFTSEAAFIENLR	GVGLGPGPMGLMGPR
ALGVPSSPYTWLTVEVLER	APALGGSFAGLEPMGLLWALEPEKPLVR	DLEADIIGDTSGHFQK	TTPPVLDSDGSFFLYSRLTVDKSR	DRVGVQDFVLLENFTSEAAFIENLRR	RHPYFYAPELLFFAKR
ALIAGGGAPEIELALR	APEAWDYGQGFVNEEMIR	DLEKPFLLPVEAVYSVPGR	NLVWNAGALHYSDEVEIIQGLTR	DSFHLDEQFTVPVEMMQAR	AAWGKVGAHAGEYGAEALER
ALIEILATR	APFDLFENR	DLEVVAATPTSLLISWDAPAVTVR	NYAEAKDVFLGMFLYEYAR	DSGFQMNQLR	GSPAINVAVHVFR
ALIEVLQPLIAEHQAR	APHPDQPEFTPVQDELEAMELWGPGV	DLFSQTLYTVSVSAVHDEGESPPVTAQETTRPVPAPTNLK	EVQGFESATFLGYFK	DSGRDYVSQFEGSALGK	NIDSEEVGKIASNSATAFR
ALILVGLER	APNHAVVTR	DLGAPQAAAEAELAAAQR	WGDAGAEYVVESTGVFTTMEK	DSHSLTTNIMEILR	GLEQLLVGGSHLK
ALINADELASDVAGAEALLDR	APNHAVVTRK	DLGEELEALKTELEDTLDSTAAQQELR	KASYSGVSLFSNPVQYWEIQPSTFR	DSLIFLVDASK	FHDFLGDSWGILFSHPR
ALKKYESGSKTAER	APSTWLTAYVVK	DLMTDLKSEISGDLAR	HPYFYAPELLFFAK	DSLLQDGEFSMDLR	DNIQGITKPAIR
ALLAYAFALAGNQDK	APSVALPVAQVPTDPGHFSVLLDVK	DLPETLNELHLDHNK	EQLKAVMDDFAAFVEK	DSPVLIDFFEDTER	AVMDDFAAFVEK
ALLDSLQLGPDSLTVHLIHEVTK	APSWFDTGLSEMR	DLPETLNELHLDHNKIQAIELEDLLR	DKNALQNIILYHLTPGVFIGK	DSSTWLTAFVLK	GDRGDAGPKGADGSPGKDGVR
ALLELQLEPEELYQTFQR	APVDFGYVGIDSILEQMR	DLPPDTTLLDLQNNK	GLGTDEDSLIEIICSR	DSTYSLSSTLTLSK	VNVDEVGGEALGR
ALLFIPR	APVPTGEVYFADSFDR	DLQFVEVTDVK	YPPPAVESDAADIVFLIDSSEGVRPDGFAHIR	DSTYSLSSTLTLSKADYEK	VAPEEHPVLLTEAPLNPK
ALLFVPR	AQASAQLVIQALPSVLINIR	DLSAAGIGLLAAATQSLSMPASLGR	LLQDSVDFSLADAINTEFKNTR	DSYVGDEAQSKR	VVIHFTDGADGDLADLHR
ALLVEPVINSYLLAER	AQFAQPEILIGTIPGAGGTQR	DLSSVQTLLTK	ISLSPEYVFSVSTFR	DTADGILTDVILK	HPDYSVVLLLR
ALMDEVVK	AQFEGIVTDLIR	DLVPLGDKVTILGETAER	YLHPEGLPSDYTISFLFR	DTDTGALLFIGK	GHYTEGAELVDSVLDVVR
ALMLQGVDLLADAVAVTMGPK	AQGIAQGAIR	DLYANNVLSGGTTMYPGIADR	LLIYAVLPTGDVIGDSAK	DTLQEANDILNNLKDFDR	SLHTLFGDKLCTVATLR
ALNLGYALDYAQR	AQHEDQVEQYKK	DLYANTVLSGGTTMYPGIADR	MEDPTLYIVERPLPGYPDAEAPEPSSAGAQAAEEPSGAGSEELIK	DTLQEANDILNNLKDFDRR	VTWAPPPSIDLTNFLVR
ALPAPIEK	AQILPIR	DNENVVNEYSSELEK	ALEILQEEDLIDEDDIPVR	DTMVEDLVVLVR	HSTIFENLANK
ALPAPIEKTISK	AQLADSFHLQQFFR	DNENVVNEYSSELEKHQLYIDETVNSNIPTNLR	KVTFNGLNQMIVIELGTNPLK	DTSTSTVYMELSSLR	FLASVSTVLTSK
ALPAVQQNNLDEDLIR	AQLGDLPWQVAIK	DNIQGITKPAIR	VVWTAQPDTFAYFQLR	DTTPLNVLCSPGIQVVSVGIK	HPYFYAPELLFFAKR
ALPFWNEEIVPQIK	AQLGGPEAAK	DNSKNTLYLQMNSLR	SGTASVVCLLNNFYPR	DTVFALVNYIFFK	EHLLMALADLDELLIR
ALPGQLKPFETLLSQNQGGK	AQLGVQAFADALLIIPK	DPDAGIDEAQVEQDAQALFQAGELK	DFQPVLHLVALNSPLSGGMR	DTVTISGPQAPVFEFVEQLR	GPAGPSGPAGKDGR
ALPLALVLHELGAGR	AQLHGASEEPGHFSLTNAASTHTTNEGIFSPTPGELGFSSFHR	DPDQTDGLGLSYLSSHIANVER	RPVLFQEYLDIDQMIFNR	DVDKEFYLFPTVFDENESLLLEDNIR	GPLLVQDVVFTDEMAHFDRER
ALQASALK	AQLPVLLQSGR	DPENFPFVVLGNK	DVVFLIDGSQSAGPEFQYVR	DVEDEILWVGER	KEGGLGPLNIPLLADVTR
ALQDEWDAVMLHSFTLR	AQLVDMK	DPILFPSFIHSQK	MRDVVLSIVNDLTIAESNCPR	DVFLGMFLYEYAR	EQLKAVMDDFAAFVEK
ALQDQLVLVAAK	AQLVPLPPSTYVEFTVSGTDCVAK	DPVQLNLLYVQAR	MGPTELLIEMEDWK	DVMQQQLAEYQELLDVK	TGHPGTVGPAGIR
ALQVELVPTGEIIR	AQPVQVAEGSEPDGFWEALGGK	DQAVENILVSPVVVASSLGLVSLGGK	GLGTDEDAIISVLAYR	DVPWGVDSLITLAFQDQR	VNHFVPEAGSR
ALTDMPQMR	AQQELEEQTRR	DQDLFVQNCAALSSGAFWFR	ADIMFLVDSSGSIGPENFSK	DVTVTAIGIGDMFHEK	DSGRDYVSQFEGSALGK
ALTGHLEEVVLALLK	ARFEELNADLFR	DQFNLIVFSTEATQWRPSLVPASAENVNK	KLNNLTFLYLDHNALESVPLNLPESLR	DVVFLIDGSQSAGPEFQYVR	KVLGAFSDGLAHLDNLK
ALTLGALTLPLAR	ARHTQAELQR	DQNVFVAQK	IIGLDQVAGMSETALPGAFK	DVVFLLDGSEGVR	TFLSEVVGMFNIAPHK
ALTQPLGLLR	ASAGLLGAHAAAITAYALTLTK	DQQEAALVDMVNDGVEDLR	ADLFYDVEALDLESPK	DVVLSIVNDLTIAESNCPR	NSNLVGAAHEELQQSR
ALTQTGGPHVK	ASAHAITGPPTELITSEVTAR	DQYELLCLDNTR	VTIAQGGVLPNIQAVLLPK	DVWGIEGPIDAAFTR	YVGGQEHFAHLLILR
ALTVDVAGPAPWGFR	ASALEQFVNSVR	DRVGVQDFVLLENFTSEAAFIENLR	LLPSFVSSENAFYLSPDIR	DVYVVTDQIPVFVTMFQK	VVAGVANALAHK
ALTVPELTQQMFDAK	ASAPLPGLSAPGR	DSFHLDEQFTVPVEMMQAR	ILAIGLINEALDEGDAQK	DYAGVFSDAGLTFTSSSGQQTAQR	GQAGVMGFPGPK
ALTVPELTQQMFDAR	ASENLRQEGVR	DSGRDYVSQFEGSALGK	NIPTVNENLENYYLEVNQLEKFDIK	DYDSLAQPGFFDR	VKWDISDSDVQQFR
ALTVPELTQQVFDAK	ASFIKNLQGISSFR	DSHSLTTNIMEILR	DTTPLNVLCSPGIQVVSVGIK	DYFEEYGKIDTIEIITDR	IAVAQYSDDVKVESR
ALVADSHPESER	ASGAPSAGPEPAPR	DSLLQDGEFSMDLR	TLFPVVLEQLDDYNAK	DYGVLLEGSGLALR	TRPEFYLNSYMNK
ALVEQGFTVPEIK	ASGPGLNTTGVPASLPVEFTIDAK	DSNYHLLMSVQESLER	EHLLMALAGIDTLLIR	DYNLNDILLQLGIEEAFTSK	VEVERDNLAEDIMR
ALVLAPEFLESLEPDLPALR	ASGVAVSDGVIK	DSPVLIDFFEDTER	FYATGYISSAFLFGATGK	DYVSQFEGSALGK	IEEIRLEGNPIVLGK
ALVLIAFAQYLQQCPFEDHVK	ASHLGLAR	DSTYSLSSTLTLSK	SALSGHLETVILGLLK	EADIDGDGQVNYEEFVQMMTAK	GDAGPKGADGSPGKDGVR
ALVQQMEQLR	ASITPGTILIILTGR	DSTYSLSSTLTLSKADYEK	FLEQELETITIPDLR	EAEYFELPELVR	SVEDAQDVSLALTQR
ALVSAQWVAEALR	ASLDRPFTNLESAFYSIVGLSSLGAQVPDAK	DTADGILTDVILK	IDSGLYLGSGYFTAIQNLR	EAFSLFDKDGDGTITTK	ITPNLAEFAFSLYR
ALYEAGER	ASLHGGEPTTIIR	DTDTGALLFIGK	DVFLGMFLYEYAR	EAIKSLQWMAGGTFTGEALQYTR	GFSGLDGAKGDAGPAGPK
ALYEAGERR	ASLSLAPVNIFK	DTEEEDFHVDQATTVK	DQQEAALVDMVNDGVEDLR	EAINVEQAFQTIAR	ASFIKNLQGISSFR
ALYLQYTDETFR	ASLTLAVGTLPFPSQFNFVPPGR	DTLFTAESGTR	VIHDNFGIVEGLMTTVHAITATQK	EALAIVFFGR	LTAKDFADIPNLR
ALYYDLISSPDIHGTYK	ASPGNLSQFEDILFGNNDMSASIGVVGVK	DTLQEANDILNNLK	SMEAEMIQLQEELAAAER	EAPVDVLTQIGR	VVAGVANALAHKYH
AMATSQFHFNLR	ASQSVSSSYLAWYQQKPGQAPR	DTLQEANDILNNLKDFDR	LLTPITTLTSEQIQKLLASTR	EDALKDLNTLAEDLLSSGTFNVDQIVK	KTVTAMDVVYALK
AMDFNGILTIR	ASQSVSSYLAWYQQKPGQAPR	DTSISTAYMELSR	SDFYDIVLVATPLNR	EDAQVAAEILEIADTPSGDKTSLETR	SSDRVDGPASNLK
AMDLDQDVLSALAEVEQLSK	ASSIIDELFQDR	DTSTSTVYMELSSLR	DVWGIEGPIDAAFTR	EDFTSLSLVLYSR	FDEHQSKPEILNLVK
AMDYDLLLR	ASSLESGVPSR	DTTPLNVLCSPGIQVVSVGIK	IEEGVPQFLVLISSGKSDDEVDDPAVELK	EDGGGWWYNR	HYEGSTVPEKK
AMEGIFIKPSVEPSAGHDEL	ASYAQQPAESR	DTVFSGVTGAMSMAK	MAVTFIGNSTAIQELFK	EDLIWELLNQAQEHFGK	HQGVMVGMGQK
AMGIMNSFVNDIFER	ASYLDCIR	DTVTTGLMGAVNVAK	GGNTLTGLALNYIFENSFKPEAGSR	EDLIWELLNQAQEHFGKDK	HEERPDEHGFVAR
AMTTGAIAAMLSTILYSR	ASYSGVSLFSNPVQYWEIQPSTFR	DVDEIEAWISEK	DASVAEAWLLGQEPYLSSR	EDYLDVYVFGVGPLVNQVNINALASK	KLNNLTFLYLDHNALESVPLNLPESLR
AMVALIDVFHQYSGR	ATAVVDGAFK	DVDKEFYLFPTVFDENESLLLEDNIR	EWFWDLATGTMK	EEAENTLQSFR	VADDLLFEGLLTPEGAQIR
AMVSEFLK	ATEDEGSEQKIPEATNR	DVEDEILWVGER	VGVVQFSNDVFPEFYLK	EEAENTLQSFRQDVDNASLAR	IIGAVDQIQLTQAQLEER
ANDDIIVNWVNR	ATEHLSTLSEK	DVFLGMFLYEYAR	IREHVPQLLLLLTAGQSEDSYLQAANALTR	EEAPSLRPAPPPISGGGYR	NEEDAAELVALAQAVNAR
ANDTTFGLAAGVFTR	ATENDIANFFSPLNPIR	DVLVRWLQGSQELPR	LDFTGNLIEDIEDGTFSK	EEEIAALVIDNGSGMCK	HFLENLVTAFDVGSEK
ANLQIDQINTDLNLER	ATENDIYNFFSPLNPMR	DVTEAIQWIK	GLGTDEDTLIEILASR	EEPPRPEFLEQPLLGELTVTGVTPDSLR	KDLYANTVLSGGTTMYPGIADR
ANNSTYGLAAAVFTK	ATENDIYNFFSPLNPVR	DVTGAEALLER	LMVTGAAPVSATVLTFLR	EFADSLGIPFLETSAK	AQHEDQVEQYKK
ANNTFYGLSAGVFTK	ATFAGLYSLDVGEEGDQAIAEALAAPSR	DVTVTAIGIGDMFHEK	IEEGVPQFLVLISSGK	EFLASVVQDFDVSLNR	VDAASLKGLNNLAK
ANPTVTLFPPSSEELQANK	ATFQTPDFIVPLTDLR	DVVFLIDGSQSAGPEFQYVR	SGPVEDFVSLAMVGGHLEFR	EFNAETFTFHADICTLSEK	EHALLAYTLGVK
ANRPFLVFIR	ATFSSVPLAASISAVSLEVAQPGPSNRPR	DVVFLLDGSEGVR	LLQDSVDFSLADAINTEFK	EFNAETFTFHADICTLSEKER	HDTSLKPISVSYNPATAK
ANWYFLLAR	ATGIPDR	DVVFNYLHATAFQGTPLAQAVEGPSENVR	TFPGFFSPMLGEFVSETESR	EFQLFSSPHGK	HTFMGVVSLGSPSGEVSHPR
APALGGSFAGLEPMGLLWALEPEKPLVR	ATGIPDRFSGSGSGTDFTLTISR	DVVLSIVNDLTIAESNCPR	SPYLYPLYGLGELPQGFAR	EFTPPVQAAYQK	GDKGEPGGPGADGVPGKDGPR
APEAWDYGQGFVNEEMIR	ATKEQLKAVMDDFAAFVEK	DVVLTTTFVDDIK	YADDPEVLFYLDDFGTK	EFTRPEEIIFLR	GLKSLEYLDLSFNQIAR
APFDLFENR	ATLGPAVRPLPWQR	DVWGIEGPIDAAFTR	FSMLVAAIQSAGLTETLNR	EFYLFPTVFDENESLLLEDNIR	LHEEEIQELQAQIQEQHVQIDVDVSKPDLTAALR
APHPDQPEFTPVQDELEAMELWGPGV	ATLKDQLIYNLLKEEQTPQNK	DVYVVTDQIPVFVTMFQK	ALTGHLEEVVLALLK	EGDVLTLLESER	LPEDPLLSGLLDSPALK
APILIATDVASR	ATLVCLISDFYPGAVTVAWK	DWHGVPGQVDAAMAGR	QLTLLGGPTPNTGAALEFVLR	EGFGHLSPTGTTEFWLGNEK	DLTDYLMKILTER
APNHAVVTR	ATSFLLALEPELEAR	DYAGVFSDAGLTFTSSSGQQTAQR	TLDGGLNVIQLETAVGAAIK	EGGLGPLNIPLLADVTR	ALTGHLEEVVLALLK
APNHAVVTRK	ATSNVFAMFDQSQIQEFK	DYDSLAQPGFFDR	NTEISFILGQEFDEVTADDR	EGGLGPLNIPLLADVTRR	VPQVSTPTLVEVSR
APSTWLTAYVVK	ATTAALLLEAQAATGFLVDPVR	DYFEEYGKIDTIEIITDR	GLGTDEESILTLLTSR	EGGPSQIGDALGFAVR	IIDELNVKPEGTR
APSVALPVAQVPTDPGHFSVLLDVK	ATVLNYLPK	DYGVLLEGSGLALR	GTEAAGAMFLEAIPMSIPPEVK	EGIPALDNFLDKL	KVAVFFSNTPTR
APSWFDTGLSEMR	ATVQQLEGR	DYNLNDILLQLGIEEAFTSK	ADIVFLLDGSINFR	EGISQEALHTQMLTAVQEISHLIEPLANAAR	NGDKGHAGLAGAR
APVDFGYVGIDSILEQMR	ATWSGAVLAGR	DYVSQFEGSALGK	AAFDDAIAELDTLSEESYK	EGLNALITVALDGPADSSDLADLPYIEFGK	KQTALVELVK
APVPTGEVYFADSFDR	ATYFGSIVLLSPAVIDSPLK	EAALTSEEVGADLEQVEVLQK	LNNLTFLYLDHNALESVPLNLPESLR	EGMNIVEAMER	RDDDPLNAR
APWIEQEGPEYWDR	AVADLALIPDVDIDSDGVFK	EADDIVNWLK	EGGLGPLNIPLLADVTR	EGPYDVVVLPGGNLGAQNLSESAAVK	APNHAVVTR
AQASAQLVIQALPSVLINIR	AVAFQDCPVDLFFVLDTSESVALR	EADIDGDGQVNYEEFVQMMTAK	ASYSGVSLFSNPVQYWEIQPSTFR	EGPYSISVLYGDEEVPR	ILGDMQPGDYFDLVLFGTR
AQEAEQLLR	AVANETGAFFFLINGPEIMSK	EAEAAIYHLQLFEELRR	YRGDQDATMSILDISMMTGFAPDTDDLK	EGRPVYISLPHFLYASPDVSEPIDGLNPNEEEHR	VISSGSVASYVTSPQGFQFR
AQELGHSQSALASAQR	AVANSSPVNPVVFFDVSIGGQEVGR	EAEYFELPELVR	IVEGSDAEIGMSPWQVMLFR	EGSGIGAIDSNLDWSHNFTNMLGYTDHQFTELTR	NPVNYFAEVEQIAFDPSNMPPGIEASPDK
AQELQQTGVLGAFESSFWHMQEK	AVCMLSNTTAIAEAWAR	EAFLNTEDKGDSLDSVEALIK	LPSGLPVSLLTLYLDNNK	EGVYTVFAPTNEAFR	DASVAEAWLLGQEPYLSSR
AQFAQPEILIGTIPGAGGTQR	AVDAPVMAMKYYTSK	EAGFPPGVVNIVPGFGPTAGAAIASHEDVDKVAFTGSTEIGR	TSFIQYLLEQEVPGSR	EGYYGYTGAFR	AIPDLTAPVAAVQAAVSNLVR
AQFEGIVTDLIR	AVDNQVYVATASPAR	EAGIPEFYDYDVALIK	YYGGGYGSTQATFMVFQALAQYQK	EHALLAYTLGVK	IVYKPVSVPGPTLETFVGADINTILITNLLSGMDYNVK
AQGIAQGAIR	AVDQSVLLMKPDAELSASSVYNLLPEK	EAIVTSEELGQDLEHVEVLQK	TFLSEVVGMFNIAPHK	EHIVDLEMLTVSSIGTFR	DVPWGVDSLITLAFQDQR
AQHEDQVEQYK	AVDSLVPIGR	EALAIVFFGR	TYLDIEPITGFTLQFAK	EHLLMALADLDELLIR	APHPDQPEFTPVQDELEAMELWGPGV
AQHEDQVEQYKK	AVEFQEAQAYADDNSLLFMETSAK	EASMVITESPAALQLR	ENYAELLEDAFLK	EHLLMALAGIDTLLIR	GVPGPPGAVGPAGKDGEAGAQGPPGPAGPAGER
AQIHDLVLVGGSTR	AVEIYASVAQLSPLDSETLENEANNIK	EDAQVAAEILEIADTPSGDK	SGNTFRPEVHLLPPPSEELALNELVTLTCLAR	EHVPQLLLLLTAGQSEDSYLQAANALTR	EYVLPSFEVIVEPTEK
AQILPIR	AVEVLPK	EDAQVAAEILEIADTPSGDKTSLETR	LPSGLPVSLLTLYLDNNKISNIPDEYFKR	EIETYHNLLEGGQEDFESSGAGK	LTYAYFAGGDAGDAFDGFDFGDDPSDK
AQLADSFHLQQFFR	AVFPSIVGR	EDAVSAAFK	VLGSSVPLEASVLVTIEPAGSVPALGVTPTVR	EIGEATEHLTQLEADLTDVQDENFNANHALSGLER	YFKPGMPFDLMVFVTNPDGSPAYR
AQLGDLPWQVAIK	AVFPSIVGRPR	EDFTSLSLVLYSR	VTFNGLNQMIVIELGTNPLK	EIINVGHSFHVNFEDNDNR	ALEQGHTVAMWIPGVVPLSSLAQWGASVAMQAVSR
AQLGGPEAAK	AVFVDLEPTVIDEVR	EDLIWELLNQAQEHFGK	SAGWNIPIGLLYCDLPEPR	EIPAWVPFDPAAQITK	LLLFSDGNSQGATPAAIEKAVQEAQR
AQLGVQAFADALLIIPK	AVGLAGTFR	EDPQTFYYAVAVVK	FNRPFLMIIVPTDTQNIFFMSK	EIPDEISILLLGVAHFK	LWSGYSLLYFEGQEK
AQLHGASEEPGHFSLTNAASTHTTNEGIFSPTPGELGFSSFHR	AVGPHQFLGDQEAIQAAIK	EDPQTFYYAVAVVKK	DQDLFVQNCAALSSGAFWFR	EISPDTTLLDLQNNDISELR	EQLGPVTQEFWDNLEKETEGLR
AQLPVLLQSGR	AVGSGATFSHYYYMILSR	EDVYVVGTVLR	GMVFGIPDGVLELVPQR	EISPDTTLLDLQNNDISELRK	ITEGVPQLLIVLTADR
AQLVDMK	AVIVIQDIFGWQLPNTR	EEAENTLQSFR	DVVLSIVNDLTIAESNCPR	EKLQEEMLQREEAENTLQSFR	FSLDALITHVLPFEK
AQLVPLPPSTYVEFTVSGTDCVAK	AVLDVFEEGTEASAATAVK	EEAENTLQSFRQDVDNASLAR	VASSLWTFSFGLGAFSGPR	ELAILLGMLDPAEKDEK	IPWFQYPIIYDIR
AQPVQVAEGSEPDGFWEALGGK	AVLHVHGGGGPR	EEAPSLRPAPPPISGGGYR	KQNVVPTVLALGSDVDMDVLTTLSLGDR	ELDRDTVFALVNYIFFK	VFSVAITPDHLEPR
AQQELEEQTRR	AVLSAEQLRDEEVHAGLGELLR	EEPPRPEFLEQPLLGELTVTGVTPDSLR	VFAIPPSFASIFLTK	ELESQISELQEDLESER	LQEEMLQREEAENTLQSFR
AQQVSQGLDVLTAK	AVLVDLEPGTMDSVR	EFADSLGIPFLETSAK	ILPDTPQEPFALWEILNK	ELFSPLHALNFGIGGDTTR	TIQNDIMLLQLSR
AQYEEIANR	AVLYNYR	EFNAETFTFHADICTLSEK	EHLLMALADLDELLIR	ELGEYGLQAYTEVK	SAVTALWGKVNVDEVGGEALGR
ARFEELNADLFR	AVMDDFAAFVEK	EFNAETFTFHADICTLSEKER	NADVNELQEIASEPDSTHVYNVAEFDLMHTVVESLTR	ELHLDNNKLTR	TAVNALWGKVNVDAVGGEALGR
ARGEELDEDLFLQLTGGHEAF	AVPHPDSQPDTIDHDLLLLQLSEK	EFQLFSSPHGK	DMYSFLEDMGLK	ELHLLGVQVQQFQDVATR	QQSLETAMSFVAR
ARHTQAELQR	AVPPNNSNAAEDDLPTVELQGVVPR	EFTPPVQAAYQK	GVYSSDVFDIFPGTYQTLEMFPR	ELLLPNWQGSGSHGLTIAQR	AAAITSDILEALGR
ARQEELYSELQAR	AVQQPDGLAVLGIFLK	EFTRPEEIIFLR	EVAAFAQFGSDLDAATQQLLSR	ELLTTMGDRFTDEEVDELYR	ELDRDTVFALVNYIFFK
ASAGLLGAHAAAITAYALTLTK	AVSMPSFSILGSDVR	EFVEEFIWPAIQSSALYEDR	EMQLDGYSIFAIGVADADYSELVSIGSKPSAR	ELPTAFDYVEFTR	NMAEQIIQEIYSQIQSK
ASAHAITGPPTELITSEVTAR	AVSSAIAQLLGEVAQGNENYAGIAAR	EGDLIAAQAR	LPSGLPVSLLTLYLDNNKISNIPDEYFK	ELSDFISYLQR	LPGLVFLYMEK
ASALEQFVNSVR	AVTLHDQGTAQWADLSSQFYLR	EGDVLTLLESER	NPVNYFAEVEQIAFDPSNMPPGIEASPDK	ELTEEKESAFEFLSSA	VIHDNFGIVEGLMTTVHAITATQK
ASAPLPGLSAPGR	AVTNFIR	EGETITEVIHGEPIIK	LGFSEVELVQMVVDGVK	ELVDEEADEAYELLSQAESWQR	KLVAASQAALGL
ASENLRQEGVR	AVVVHAGEDDLGR	EGFGHLSPTGTTEFWLGNEK	ILLANFLAQTEALMR	EMEENFAVEAANYQDTIGR	LPPLPVTPGMEGAGVVIAVGEGVSDR
ASFIKNLQGISSFR	AVVYSNTIQSIIAIIR	EGGLGPLNIPLLADVTR	FQSAAIGALQEASEAYLVGLFEDTNLCAIHAKR	EMQLDGYSIFAIGVADADYSELVSIGSKPSAR	ESGVELFAIGVK
ASGAPSAGPEPAPR	AVVYSNTIQSIMAIVK	EGGPSQIGDALGFAVR	GTETTLALPMASDLLLYDVTENSMR	EMTDGGVDFSFEVIGR	TPTQEQLLAAAMAAAR
ASGPGLNTTGVPASLPVEFTIDAK	AWDDFFPGSDR	EGLNALITVALDGPADSSDLADLPYIEFGK	DFVMNLVNSLDIGNDNIR	ENLLEEQGSIALR	NSVDELNNNVEAVSQTSSSSFQYMYLLK
ASGPPVSELITKAVAASKER	AWGPGLEGGVVGK	EGNDLYHEMIESGVINLK	DIVFLVDGSSALGLANFNAIR	ENQLEVLEVSWLHGLK	DVDKEFYLFPTVFDENESLLLEDNIR
ASGVAVSDGVIK	AWQTATTTLNASNLIYPIFVTDVPDDIQPITSLPGVAR	EGPYDVVVLPGGNLGAQNLSESAAVK	RGGAVPIGIGIGNADITEMQTISFIPDFAVAIPTFR	ENYAELLEDAFLK	YRGDQDATMSILDISMMTGFAPDTDDLK
ASGVPDRFSGSGSGTDFTLK	AYIFIDEAHITQALIWLSQR	EGPYSISVLYGDEEVPR	TLFELAAESDVSTAIDLFR	EPGQDLVVLPLSITTDFIPSFR	FSTFDRDQDLFVQNCAALSSGAFWFR
ASHLGLAR	AYIQEFQEFSK	EGRPVYISLPHFLYASPDVSEPIDGLNPNEEEHR	TWWNQFSVTALQLLQANR	EPQVYTLPPSR	QQVEGTAQEAVSAAGAAAQQVVDQATEAGQK
ASIPFSVVGSNQLIEAK	AYLPVNESFGFTADLR	EGTIQVQGQALFFR	VQLSNDFDEYIMAIEQTIK	EQADFAIEALAK	EHVPQLLLLLTAGQSEDSYLQAANALTR
ASITPGTILIILTGR	AYPDVAALSDGYWVVSNR	EGVQKEDIPPADLSDQVPDTESETR	NLMSLTEYQIAVFAIYAHTASEGLR	EQHLYYQDQLLPVSR	IAIFGATGQTGLTTLAQAVQAGYEVTVLVR
ASIWVGHR	AYSLFSYNTQGR	EGVYTVFAPTNEAFR	LSLLEELSLAENQLLK	EQLGPVTQEFWDNLEK	TIGGGDDSFNTFFSETGAGK
ASLDRPFTNLESAFYSIVGLSSLGAQVPDAK	AYTNFDAERDALNIETAIK	EGYYGYTGAFR	DLVEAVAHILGIR	EQLGPVTQEFWDNLEKETEGLR	FSFSGNTLVSSSADPEGHFETPIWIER
ASLEAAIADAEQR	AYYENSPQQVFSTEFEVK	EHALLAYTLGVK	VGNVQELSELSEQVLETLHDAMHETLCPGVTDAAK	EQLGPVTQEFWDNLEKETEGLRQEMSK	RAFAIDDTGTFQVIVVPSGADYIPALER
ASLEAAIADAEQRGELAIK	AYYNGISLFNNPVPYWEVQPATFR	EHIVDLEMLTVSSIGTFR	QNVVPTVLALGSDVDMDVLTTLSLGDR	EQLKAVMDDFAAFVEK	YIYGPIESTIYPISGSSLDWAYDLGIK
ASLHALVGSPIIWGGEPR	CCTESLVNR	EHLLMALADLDELLIR	AATAPLLEAVDNLSAFASNPEFSSIPAQISPEGR	EQLQDMGLVDLFSPEK	LFDQFFGEHLLESDLFPTSTSLSPFYLRPPSFLR
ASLHGGEPTTIIR	CDAFVGTWK	EHLLMALAGIDTLLIR	DILFLFDGSANLVGQFPVVR	EQWANLEQLSAIR	DLGEELEALKTELEDTLDSTAAQQELR
ASLSLAPVNIFK	CEGPIPDVTFELLR	EHVAHLLFLR	LNLLDLDYELAEQLDNIAEK	ERGPEEEHLGILGPVIWAEVGDTIR	VTVTPIYTDGEGVSVSAPGK
ASLTLAVGTLPFPSQFNFVPPGR	CKMRIFTVAQMDDNSIQMK	EHVPQLLLLLTAGQSEDSYLQAANALTR	ALMLQGVDLLADAVAVTMGPK	ESADPLGAWLQDAR	AGLELGAEPETIVNSGLISPEGLAIDHIR
ASNTAEVFFDGVR	CPAPELLGGPSVFLFPPKPK	EIAEAYLGYPVTNAVITVPAYFNDSQR	ELDRDTVFALVNYIFFK	ESATITCLVTGFSPADVFVQWMQR	AIAANEADAVTLDAGLVYDAYLAPNNLKPVVAEFYGSK
ASPGNLSQFEDILFGNNDMSASIGVVGVK	CPEALFQPSFLGMESCGIHETTFNSIMK	EIDYIQYLR	ESATITCLVTGFSPADVFVQWMQR	ESGVELFAIGVK	ILQAVQAAEDAAGQALQQADHTWATVVR
ASQSVSSSYLAWYQQKPGQAPR	CPLETLDMVPLSAGDEK	EIETYHNLLEGGQEDFESSGAGK	DAEEAISQTIDTIVDMIK	ESISVSSEQLAQFR	SSTSPTTNVLLSPLSVATALSALSLGAEQR
ASQSVSSYLAWYQQKPGQAPR	CYTAVVPLVYGGETK	EIGEATEHLTQLEADLTDVQDENFNANHALSGLER	KIATFFSSGQSADAHSITTAAMEFGALEIIPVVITFSNVPSVR	ESQPLLGTVIDGMLLLK	NPSSAGSWNSGSSGPGSTGNR
ASSIIDELFQDR	DAASLESQLQDTQELLQEETR	EIINVGHSFHVNFEDNDNR	DYNLNDILLQLGIEEAFTSK	ESSSHHPGIAEFPSR	SSLSSAQADFNQLAELDR
ASSLESGVPSR	DADVQNFVSFISK	EIPAWVPFDPAAQITK	NADPAELEQIVLSPAFILAAESLPK	ETDLLLDDSLVSIFGNR	TFAEVTDLDNEVNNMLK
ASTPGAAAQIQEVK	DAEAWFTSR	EIPDEISILLLGVAHFK	RLDFTGNLIEDIEDGTFSKLSLLEELSLAENQLLK	ETNLDSLPLVDTHSK	VKWDAVPGASGYLILYAPLTEGLAGDEK
ASYAQQPAESR	DAEEAISQTIDTIVDMIK	EISPDTTLLDLQNNDISELR	GGAVPIGIGIGNADITEMQTISFIPDFAVAIPTFR	ETSGNLEQLLLAVVK	TGPAATTLPDGAAAESLVESSEVAVIGFFK
ASYLDCIR	DAFCVFEQNQGLPLR	EISPDTTLLDLQNNDISELRK	IEDGVLQFLVLLVAGR	EVAAFAQFGSDLDAATQQLLSR	EQLGPVTQEFWDNLEK
ASYSGVSLFSNPVQYWEIQPSTFR	DAFCVFEQNQGLPLRR	EITALAPSTMK	VGAGAPVYMAAVLEYLTAEILELAGNAAR	EVGTPHGIILDSVDAAFICPGSSR	EIGEATEHLTQLEADLTDVQDENFNANHALSGLER
ATAVVDGAFK	DAFDRNPELQNLLLDDFFK	ELAILLGMLDPAEKDEK	VGAGAPVYLAAVLEYLTAEILELAGNAAR	EVQGFESATFLGYFK	VGSAADIPINISETDLSLLTATVVPPSGR
ATEDEGSEQKIPEATNR	DAFVAIVQSVK	ELASQPDVDGFLVGGASLKPEFVDIINAK	GESGPSGPAGPTGAR	EVQLVESGGGLVQPGGSLR	FYATGYISSAFLFGATGK
ATEHLSTLSEK	DAGEGGLSLAIEGPSK	ELESQISELQEDLESER	GDKGEPGGPGADGVPGK	EVSEAVVDTLESEYLK	AFAIDDTGTFQVIVVPSGADYIPALER
ATENDIANFFSPLNPIR	DAGTIAGLNVLR	ELFSPLHALNFGIGGDTTR	TPLGDTTHTCPR	EVTSDSGSIVVSGLTPGVEYVYTIQVLR	DRVGVQDFVLLENFTSEAAFIENLR
ATENDIYNFFSPLNPMR	DAGTIAGLNVMR	ELGEYGLQAYTEVK	GEAGAAGPAGPAGPR	EVVADSVWVDVK	LYGSEAFATDFQDSAAAK
ATENDIYNFFSPLNPVR	DAGVIAGLNVLR	ELHLDHNQISR	WCAVSEHEATK	EVYMPSSIFQDDFVIPDISEPGTWK	TLTYFNYDQSGDFQTVTFEGPEIR
ATFAGLYSLDVGEEGDQAIAEALAAPSR	DAGYGGLSLSIEGPSK	ELHLDNNKLTR	SGGGGGGGLGSGGSIR	EWFWDLATGTMK	QVREPGQDLVVLPLSITTDFIPSFR
ATFISVQLK	DAHKSEVAHR	ELHLLGVQVQQFQDVATR	KPVEEYANCHLAR	EYGVVLAPDGSTVAVEPLLAGLEAGLQGR	SGPFGQIFRPDNFVFGQSGAGNNWAK
ATFQTPDFIVPLTDLR	DALNIETAIK	ELHSEFSEVMNEIWASDQIR	EYTDASFTNRK	EYVLPSFEVIVEPTEK	MAVTFIGNSTAIQELFK
ATFSSVPLAASISAVSLEVAQPGPSNRPR	DALVSQPTR	ELLLPNWQGSGSHGLTIAQR	NGETGPQGPPGPTGPGGDK	FADLSEAANR	STQDTVIALDALSAYWIASHTTEER
ATGIPDR	DAPDHQELNLDVSLQLPSR	ELLTTMGDRFTDEEVDELYR	QDGSVDFGR	FATTFYQHLADSKNDNDNIFLSPLSISTAFAMTK	FGLNTVLTTDNSDLFINSIGIVPSVR
ATGIPDRFSGSGSGTDFTLTISR	DAQGLVLFDVTGQVR	ELPTAFDYVEFTR	SSEDPNEDIVER	FDEFFSEGCAPGSK	GTVIDVTDFVNWASSINDAPVLISQK
ATGQRPHHFLR	DASGATFTWTPSSGK	ELQFSVEDINR	AEDTAVYYCAR	FDEHQSKPEILNLVK	TPSAAYLWVGTGASEAEK
ATKEQLKAVMDDFAAFVEK	DASGATFTWTPSSGKSAVQGPPER	ELSDFISYLQR	TGVLKPGSDTLQEVK	FDGALNVDLTEFQTNLVPYPR	QTQVSVLPEGGETPLFK
ATLGPAVRPLPWQR	DASGVTFTWTPSSGK	ELVDEEADEAYELLSQAESWQR	GEIGAVGNAGPAGPAGPR	FDLGQDVIDFTGHALALYR	IFASQASGFSDALTGMVK
ATLKDQLIYNLLKEEQTPQNK	DASGVTFTWTPSSGKSAVQGPPER	EMEENFAVEAANYQDTIGR	NSNLVGAAHEELQQSR	FDLVPVPTNLYGDFFTGDAYVILK	QLHTAYSGLVSSLQGLPAELQQPVGR
ATLVCLISDFYPGAVTVAWK	DASIVGFFDDSFSEAHSEFLK	EMQLDGYSIFAIGVADADYSELVSIGSKPSAR	VNVEDAGGETLGR	FEDENFILK	VPVDPATYGQFYGGDSYIILYNYR
ATSETLAADPTPAATIVHFK	DASVAEAWLIAQEPYLASGDFGHTVDSVEK	EMTDGGVDFSFEVIGR	HDTSLKPISVSYNPATAK	FEIYSENILNSLK	LLLFSPSVVHLGVPLSVGVQLQDVPR
ATSFLLALEPELEAR	DASVAEAWLLGQEPYLSSR	ENLIYTYIGPVLVSVNPYR	FSGSNSGNTATLTISR	FEPGQSYAGVVQYSHSQMQEHVSLR	ESATITCLVTGFSPADVFVQWMQR
ATSNVFAMFDQSQIQEFK	DATNVGDEGGFAPNILENK	ENLLEEQGSIALR	SASNMAIVDVK	FEVGDIMLIR	VDNALQSGNSQESVTEQDSKDSTYSLSSTLTLSK
ATTAALLLEAQAATGFLVDPVR	DAVLLVFANK	ENYAELLEDAFLK	YEASILTHDSSIR	FFDSFGNLSSASAIMGNPK	YLTWASRQEPSQGTTTFAVTSILR
ATVLNYLPK	DAVSAGLMGSGNVATGATHTGLSTFQNWLPSTPATSWGGLTSSR	EPGQDLVVLPLSITTDFIPSFR	DTEEEDFHVDQATTVK	FFESFGDLSSPDAVMGNPK	IDYANLTGISVSSLSDSLFVLHVQR
ATVQQLEGR	DAVSTGLTGAVNLAK	EPQVYTLPPSR	VAVEEVDEEGKFVR	FFESFGDLSSPDAVMGNPKVK	NAPAIIFIDELDAIAPK
ATWSGAVLAGR	DAVSTGLTGAVNVAK	EPQVYTLPPSRDELTK	GVPGPPGAVGPAGKDGEAGAQGPPGPAGPAGER	FFESFGDLSTPDAVMGNPK	SWAQELGAPIISIDYSLAPEAPFPR
ATYFGSIVLLSPAVIDSPLK	DAVSTGLTGAVNVAR	EPQVYTLPPSREEMTK	SLYASSPGGVYATR	FFESFGDLSTPDAVMGNPKVK	LSEVASLWEELLEATK
AVADLALIPDVDIDSDGVFK	DAVTYTEHAK	EQADFAIEALAK	YAATSQVLLPSK	FFGHGAEDSLADQAANEWGR	TITLEVEPSDTIENVK
AVAEQIPLLVQGVR	DAVTYTEHAKR	EQHLYYQDQLLPVSR	VNVDAVGGEALGR	FFLHGVTLVPIEEFSPEFVEPR	LFIGGLSFETTEESLR
AVAFQDCPVDLFFVLDTSESVALR	DAVVYPILVEFTR	EQLGPVTQEFWDNLEK	SIEYSPQLEDAGSR	FGAFHSPALEDADFDGKPMVLVAGQYSTGK	LLVTNRPGVLFFEGDEGLTADFLR
AVAIDLPGLGHSK	DDDIAALVVDNGSGMCK	EQLQDMGLVDLFSPEK	GDGGPPGMTGFPGAAGR	FGAQLAHIQALISGIEAQLGDVR	SGNTFRPEVHLLPPPSEELALNELVTLTCLAR
AVANETGAFFFLINGPEIMSK	DDDLNLR	EQLWLANEGLITR	EEAPSLRPAPPPISGGGYR	FGEGLLEAELAALCPTTLAPYYLR	FGFNPLEFENFSWR
AVANSSPVNPVVFFDVSIGGQEVGR	DDDPLNAR	EQQLSANIIEELR	SDDEVDDPAVELK	FGFDPLAFPEFSWR	VISTITNNIQQIIEIEDTFETLR
AVCMLSNTTAIAEAWAR	DDGLFSGDPNWFPK	EQWANLEQLSAIR	GDRSEDFGVNEDLADSDAR	FGGEHVPNSPFQVTALAGDQPSVQPPLR	AVAFQDCPVDLFFVLDTSESVALR
AVDAPVMAMKYYTSK	DDGVFVQEVTQNSPAAR	EQWDTIEELIR	TEAPSATGQASSLLGGR	FGLNTVLTTDNSDLFINSIGIVPSVR	FDLVPVPTNLYGDFFTGDAYVILK
AVDNQVYVATASPAR	DDNPNLPR	ERGPEEEHLGILGPVIWAEVGDTIR	NMGSAEFEDIR	FGQDFSTFLEAGVEMAGQAPSQEDR	GFSGLQGPPGPPGSPGEQGPSGASGPAGPR
AVDQSVLLMKPDAELSASSVYNLLPEK	DELLFPSWEALFSGSEGPLKPGAR	ESADPLGAWLQDAR	VEFLLNAHSSKDEVQNAVQR	FGVEQDVDMVFASFIR	DNENVVNEYSSELEK
AVDSLVPIGR	DEVIEAVR	ESATITCLVTGFSPADVFVQWMQR	SGTSASLAISGLR	FHDFLGDSWGILFSHPR	LISWYDNEFGYSNR
AVEFQEAQAYADDNSLLFMETSAK	DEVQNAVQR	ESGVELFAIGVK	RIPIEDGSGEVVLSR	FILNLPTFSVR	RYTIAALLSPYSYSTTAVVTNPKE
AVEIYASVAQLSPLDSETLENEANNIK	DFADIPNLR	ESISVSSEQLAQFR	YVDSEGHLYTVPIR	FIQAWQSLPEFGITHFIAR	EMTDGGVDFSFEVIGR
AVEVLPK	DFADIPNLRR	ESSSHHPGIAEFPSR	TALINSTGEEVAMR	FISDKDASIVGFFDDSFSEAHSEFLK	LQEGQTLEFLVASVPK
AVEVLPKAGALNSNDAFVLK	DFALLSLQVPLK	ESTVFEDLSDEAERDEYELLCPDNTR	HTFMGVVSLGSPSGEVSHPR	FISVGYVDDTQFVR	VLVLEMFSGGDAAALER
AVFPSIVGR	DFDFVPPVVR	ESYSVYVYK	LFAVAPNQNLKEQGLR	FKDLGEENFKALVLIAFAQYLQQCPFEDHVK	AQELQQTGVLGAFESSFWHMQEK
AVFPSIVGRPR	DFEPSLGPVCPFR	ETAASLLQAGYK	ISKVSPGAFTPLVK	FLASVSTVLTSK	TGGSAQPETPYSGPGLLIDSLVLLPR
AVFVDLEPTVIDEVR	DFHINLFQVLPWLK	ETEGLRQEMSK	STSESTAALGCLVK	FLATTPNSLLVSWQPPR	LPWAQLFQPTIALLR
AVGLAGTFR	DFLLPFLEEPMDTEADLQFRPR	ETNLDSLPLVDTHSKR	VAVIQFSDDPK	FLEQELETITIPDLR	VAVIQFSDDPKVEFLLNAHSSKDEVQNAVQR
AVGPHQFLGDQEAIQAAIK	DFLLQQTMLR	ETSGNLEQLLLAVVK	FSGSGSGTDFTLKISR	FLEVQYLTGGLIEPDTPGRVPLDEALQR	ELVDEEADEAYELLSQAESWQR
AVGSGATFSHYYYMILSR	DFQPVLHLVALNSPLSGGMR	ETSLIVTIQGSGSSHVPSVSPPIR	LQPVLQPLPSPGVGGKR	FLFVLLGPEAPHIDYTQLGR	QDQVDILTDLAAYFEEIGHPDSK
AVITSLLDQIPEMFADTR	DFSALESQLQDTQELLQEENR	ETVAYLQAHALTTEGIFR	DGAGDVAFIR	FLILITDGEAQDIVKEPAVVLR	LHLETDSLALVALGALDTALYAAGSK
AVIVIQDIFGWQLPNTR	DFSLEQLR	ETVVEVPQVTWEDIGGLEDVKR	LGDVYVNDAFGTAHR	FLSQPFQVAEVFTGHMGK	VGVQDFVLLENFTSEAAFIENLR
AVLDVFEEGTEASAATAVK	DFSSVEGVSMEPGTFNVFPCYQLHK	EVAAFAQFGSDLDAATQQLLSR	FSGSGAGTDFTLKISR	FLVHDSFWALPEQFLGNK	TMQALPYSTVGNSNNYLHLSVLR
AVLHVHGGGGPR	DFSSVFQFLREEETF	EVDDLEQWIAER	LHTEAQIQEEGTVVELTGR	FLVHDSFWALPEQFLGNKVDSYGGSLR	EVQGFESATFLGYFK
AVLSAEQLRDEEVHAGLGELLR	DFVAEPMGEKPVGSLAGIGEVLGK	EVGTPHGIILDSVDAAFICPGSSR	MTGLVDEAIDTK	FLVLDEADGLLSQGYSDFINR	EFADSLGIPFLETSAK
AVLVDLEPGTMDSVR	DFVMNLVNSLDIGNDNIR	EVPLNTIIFMGR	VAVVTYNNEVTTEIR	FMCAQLPNQVLESISIIDTPGILSGAK	LLETIDQLYLEYAK
AVLYNYR	DGDSVMVLPTIPEEEAK	EVQGFESATFLGYFK	SEDFGVNEDLADSDAR	FNKPFVFLMIEQNTK	NDFQLIGIQDGYLSLLQDSGEVR
AVMDDFAAFVEK	DGEAGAQGPPGPAGPAGER	EVQLVESGGGLVQPGGSLR	LVARPEPATGYTLEFR	FNRPFLMIIVPTDTQNIFFMSK	VAVVTYNNEVTTEIR
AVPHPDSQPDTIDHDLLLLQLSEK	DGFFGLSISDR	EVSEAVVDTLESEYLK	TFTCTAAYPESKTPLTATLSK	FNWYVDGVEVHNAK	GLATDVATFTQGAAPGREDTGLLATTHGPEEAPR
AVPLALALISVSNPR	DGFFGNPR	EVTINQSLLAPLR	MASVGLSDIAMDTTVTHATSHGR	FPKAEFAEVSK	TPIGSFLGSLSLLPATK
AVPPNNSNAAEDDLPTVELQGVVPR	DGFIDKEDLHDMLASLGK	EVTSDSGSIVVSGLTPGVEYVYTIQVLR	IPIEDGSGEVVLSR	FPQLDSTSFANSR	DQAVENILVSPVVVASSLGLVSLGGK
AVQQPDGLAVLGIFLK	DGFNPADVEAGLYGSHLYVWDWQR	EVVADSVWVDVK	TGTAEMSSILEER	FQDGDLTLYQSNTILR	LLIYAASTLQSGVPSR
AVSMPSFSILGSDVR	DGGAWGTEQR	EVVTSEDGSDCPEAMDLGTLSGIGTLDGFR	GFSGLQGPPGPPGSPGEQGPSGASGPAGPR	FQGLDLNEELYLGGYPDYGAIPK	EVGTPHGIILDSVDAAFICPGSSR
AVSSAIAQLLGEVAQGNENYAGIAAR	DGHFTLFAPTNEAFEK	EWFWDLATGTMK	KPFSIEDVEVAPPK	FQNALLVR	DYAGVFSDAGLTFTSSSGQQTAQR
AVTLHDQGTAQWADLSSQFYLR	DGHFTLFAPTNEAFEKLPR	EYVLPSFEVIVEPTEK	DWHGVPGQVDAAMAGR	FQSAAIGALQEASEAYLVGLFEDTNLCAIHAKR	IREHVPQLLLLLTAGQSEDSYLQAANALTR
AVTNFIR	DGHNLISLLEVLSGDSLPR	FADLSEAANR	DAVSTGLTGAVNVAR	FQSSAVMALQEACEAYLVGLFEDTNLCAIHAKR	TVMVNIENPEGIPVK
AVTQALNR	DGIDLAGFK	FALGIFAINEAVESGDVGK	VKWDISDSDVQQFR	FSFSGNTLVSSSADPEGHFETPIWIER	TTPPMLDSDGSFFLYSKLTVDK
AVVVHAGEDDLGR	DGILFWTDWDASLPR	FALGLSGGSLVSMLAR	ILGADTSVDLEETGR	FSGSGAGTDFTLK	LHLSGIDANPNALFPPVEFPAPR
AVVYSNTIQSIIAIIR	DGLAFNALIHR	FALPSPQHILGLPVGQHIYLSAR	LVSSENFDDYMK	FSGSGAGTDFTLKISR	VGLVQFSDTPVTEFSLNTYQTK
AVVYSNTIQSIMAIVK	DGLIPLEIR	FANSLVGVQQQLQAFNTYR	SADESGQALLAAGHYASDEVR	FSGSGSGTDFTLK	YTIAALLSPYSYSTTAVVTNPKE
AWAVARLSQR	DGMLDDEEFALASHLIEAK	FANYIDKVR	GWEEGVAQMSVGQR	FSGSGSGTDFTLKISR	DVWGIEGPIDAAFTR
AWDDFFPGSDR	DGNPGSDGLPGR	FDEFFSEGCAPGSK	FTDEEVDELYR	FSGSGSGTDFTLTISR	GPEEEHLGILGPVIWAEVGDTIR
AWGPGLEGGVVGK	DGQVINETSQHHDDLE	FDEHQSKPEILNLVK	IMNTFSVVPSPK	FSGSNSGNTATLTISR	VTASDPLDTLGSEGALSPGGVASLLR
AWQTATTTLNASNLIYPIFVTDVPDDIQPITSLPGVAR	DGTIDFTPGSELLITK	FDEILEASDGIMVAR	AADDTWEPFASGK	FSLDALITHVLPFEK	ISFFDGFEGGFNFR
AYAQGISR	DGVPGGPGETGK	FDGALNVDLTEFQTNLVPYPR	RLLLFSDGNSQGATPAAIEK	FSMLVAAIQSAGLTETLNR	WTAISALEYGVPVTLIGEAVFAR
AYFHLLNQIAPK	DGVPGGPGMR	FDPVRGEVPPR	QQNAQGGFSSTQDTVVALHALSK	FSTFDRDQDLFVQNCAALSSGAFWFR	QVGSGVTTDQVQAEAK
AYIFIDEAHITQALIWLSQR	DGWHSWPIAHQWPQGPSAVDAAFSWEEK	FEDGVLDPDYPR	HQLYIDETVNSNIPTNLR	FSTFLSLLEAADLK	VHIQSSQTVESSGLYTLQSILK
AYIQEFQEFSK	DGYLFQLLR	FEELNADLFR	NLHQSGFSLSGAQIDDNIPR	FSVPAGIVIPSFQALTAR	NTEISFILGQEFDEVTADDRK
AYLPVNESFGFTADLR	DIAPTLTLYVGK	FEIYSENILNSLK	GAQGPAGPAGPPGLIGEQGISGPR	FTDEEVDELYR	TLGSFFGSLPGFSSAR
AYLQQLR	DIASGLIGPLIICK	FEPGQSYAGVVQYSHSQMQEHVSLR	FEDGVLDPDYPR	FTPGTFTNQIQAAFR	FLILITDGEAQDIVKEPAVVLR
AYPDVAALSDGYWVVSNR	DIASTPHELYR	FEVQVTVPK	GPEVQLVAHSPWLK	FTQAGSEVSALLGR	SLADELALVDVLEDK
AYSLFSYNTQGR	DIDEVSSLLR	FFDSFGNLSSASAIMGNPK	SPVGVQPILNEHTFCAGMSK	FTQVTPTSLSAQWTPPNVQLTGYR	EPGQDLVVLPLSITTDFIPSFR
AYTNFDAERDALNIETAIK	DIDNPPAEVER	FFESFGDLSSPDAVMGNPK	ASAHAITGPPTELITSEVTAR	FTVDRPFLFLIYEHR	TTGIVLDSGDGVTHNVPIYEGYALPHAIMR
AYVPIAQVK	DIDPQNDLTFLR	FFESFGDLSTPDAVMGNPK	LASTLVHLGEYQAAVDGAR	FVFGTTPEDILR	VVLAYEPVWAIGTGK
AYVVLGQFLVLK	DIENQYETQITQIEHEVSSSGQEVQSSAK	FFESFGDLSTPDAVMGNPKVK	VTVTPIYTDGEGVSVSAPGK	FVSISDLLVPK	SDQVNGVLVLSLLDK
AYWDIMISNHQNSNR	DIFTGLIGPMK	FFGHGAEDSLADQAANEWGR	GEADAMSLDGGYVYTAGK	FVSLEGFAQPVAIFLGIPFAKPPLGPLR	HVEDVPAFQALGSLNDLQFFR
AYYENSPQQVFSTEFEVK	DIIFLLDGSANVGK	FFLHGVTLVPIEEFSPEFVEPR	DNENVVNEYSSELEK	FWEVISDEHGIDPAGGYVGDSALQLER	AYIFIDEAHITQALIWLSQR
AYYNGISLFNNPVPYWEVQPATFR	DIISDTSGDFR	FFPLESWQIGK	HFLLEEDKPEEPTAHAFVSTLTR	FWEVISDEHGIDPTGTYHGDSDLQLER	GGSTSYGTGSETESPR
CASLQKFGER	DIISIAEDEDLR	FFYSDQNVDSRDPVQLNLLYVQAR	AHGKKVLGAFSDGLAHLDNLK	FYALSASFEPFSNK	ILGADTSVDLEETGR
CCTESLVNR	DILATNGVIHYIDELLIPDSAK	FGAFHSPALEDADFDGKPMVLVAGQYSTGK	SQVEEELFSVR	FYATGYISSAFLFGATGK	FDEFFSEGCAPGSK
CDAFVGTWK	DILEIGAQWSILR	FGAQLAHIQALISGIEAQLGDVR	SFENSLGINVPR	FYAYNPLAGGLLTGK	DKNALQNIILYHLTPGVFIGK
CEGPIPDVTFELLR	DILFLFDGSANLVGQFPVVR	FGDLLNIDDTAK	EIETYHNLLEGGQEDFESSGAGK	FYGPAGPYGIFAGR	DTVFALVNYIFFK
CKMRIFTVAQMDDNSIQMK	DILLRPELEELR	FGGEHVPNSPFQVTALAGDQPSVQPPLR	FSGSGSGTDFTLTISR	FYPEDVSEELIQDITQR	AELLVTEAPSKPITVTVEEQR
CLIEILASR	DINQEVYNFLATAGAK	FGQDFSTFLEAGVEMAGQAPSQEDR	EGETITEVIHGEPIIK	FYTEDGNWDLVGNNTPIFFIR	GTDVNVFNTILTTR
CPAPELLGGPSVFLFPPKPK	DINTDFLLVVLR	FGVEQDVDMVFASFIR	VGVVQYSHEGTFEAIQLDDER	GADQAELEEIAFDSSLVFIPAEFR	ITYYHLSFPTNIQAPAVVFR
CPEALFQPSFLGMESCGIHETTFNSIMK	DIPTNSPELEETLTHTITK	FHDFLGDSWGILFSHPR	MFLSFPTTK	GAEEMETVIPVDVMR	DQDLFVQNCAALSSGAFWFR
CPLETLDMVPLSAGDEK	DIQGLPR	FHQLDIDDLQSIR	VALLSHAPPDFLPNTQK	GAGSYTIMVLFADQATPTSPIR	EVAAFAQFGSDLDAATQQLLSR
CPVGYVLR	DISEASVFDAYVLPK	FHVEEEGKGK	VFSNGADLSGVTEEAPLK	GAGTVFDAFPDQVAIQLNDTHPALAIPELMR	TPGAAANLELIFVGPQHAGNYR
CYTAVVPLVYGGETK	DITSDSLSLSWTVPEGQFDHFLVQFK	FIAVGYVDDTQFVR	VNSININQGSITFAGGPGR	GALQNIIPASTGAAK	AFLEVNEEGSEAAASTAVVIAGR
DAAEFELFFR	DITSDTSGDFR	FIFEDQIRPQDREELLR	GPGDLEAPSNLVISER	GAQAAIVVYDITNTDTFAR	TDMFQTVDLFEGK
DAASLESQLQDTQELLQEETR	DITYFIQQLLR	FISVGYVDDTQFVR	VHQYFNVELIQPGAVK	GAQGPAGPAGPPGLIGEQGISGPR	EDFTSLSLVLYSR
DADPILISLR	DIVFLVDGSSALGLANFNAIR	FKDLGEENFK	STDYGIFQINSR	GATTTFSAVER	FLFVLLGPEAPHIDYTQLGR
DADVQFLASVLPPDTDPAFFEHLR	DIVFLVDGSSALGLANFNAIRDFIAK	FLASVSTVLTSK	GAGAFGYFEVTHDITK	GAYPLSIEPIGVR	NTEISFILGQEFDEVTADDR
DADVQNFVSFISK	DIVQFVPFR	FLASVSTVLTSKYR	TITLEVEPSDTIENVK	GCPAALPLSNLYETLGVVGSTTTQLYTDR	ALGSAIEYTIENVFESAPNPR
DAEAWFTSR	DIVTNNGVIHLIDQVLIPDSAK	FLATTPNSLLVSWQPPR	FFGHGAEDSLADQAANEWGR	GCPAVLPIDHVYGTLGIVGATTTQR	DYNLNDILLQLGIEEAFTSK
DAEEAISQTIDTIVDMIK	DKESKPAQGQFR	FLEQELETITIPDLR	GLATDVATFTQGAAPGR	GDAGPKGADGSPGKDGVR	EIINVGHSFHVNFEDNDNR
DAFCVFEQNQGLPLR	DKNALQNIILYHLTPGVFIGK	FLEQQNQVLQTK	GNDISSGTVLSDYVGSGPPK	GDELADSALEIFK	MYLGYEYVTAIR
DAFCVFEQNQGLPLRR	DLAALGDKVNSLGETAER	FLEVQYLTGGLIEPDTPGRVPLDEALQR	STPAITLESPDIKYPLR	GDGGPPGMTGFPGAAGR	VPSYTLILPSLELPVLHVPR
DAFDRNPELQNLLLDDFFK	DLADELALVDVIEDK	FLFVLLGPEAPHIDYTQLGR	KDLYANNVLSGGTTMYPGIADR	GDKGEPGGPGADGVPGK	VQLSNDFDEYIMAIEQTIK
DAFVAIVQSVK	DLADLAAYTALK	FLILITDGEAQDIVKEPAVVLR	TPSAAYLWVGTGASEAEK	GDKGEPGGPGADGVPGKDGPR	GLIAEAAQLGPVGGVFNLAVVLR
DAGEGGLSLAIEGPSK	DLAGIIAIQR	FLLDHQGELFPSPDPSGL	FTQAGSEVSALLGR	GDLENAFLNLVQCIQNKPLYFADR	AFYVNVLNEEQR
DAGEGLLAVQITDPEGKPK	DLAGSIIGK	FLNEHPGGEEVLLEQAGVDASESFEDVGHSSDAR	LATVGELQAAWR	GDRGDAGPKGADGSPGK	SIYAVFESDVNLK
DAGHPLYPFNDPY	DLASVQALLR	FLSQPFQVAEVFTGHMGK	VSLDVNHFAPDELTVK	GDRGDAGPKGADGSPGKDGVR	VISGVLQLGNIVFK
DAGQISGLNVLR	DLATVYVDVLK	FLVHDSFWALPEQFLGNK	CYTAVVPLVYGGETK	GDTFSCMVGHEALPLAFTQK	DVVFLIDGSQSAGPEFQYVR
DAGTIAGLNVLR	DLATVYVDVLKDSGR	FLVHDSFWALPEQFLGNKVDSYGGSLR	WDISDSDVQQFR	GDTVAPGAEGLLNLRPDDFVFYVGGYPSTFTPPPLLR	LVSSENFDDYMK
DAGTIAGLNVMR	DLATVYVDVLKDSGRDYVSQFEGSALGK	FNEEHIPDSPFVVPVASPSGDAR	LYGSEAFATDFQDSAAAK	GDVTAQIALQPALK	DVEDEILWVGER
DAGVIAGLNVLR	DLDDFQSWLSR	FNKPFVFLMIEQNTK	SLAELGGHLDQQVEEFR	GEAGAAGPAGPAGPR	DMYSFLEDMGLK
DAGYGGLSLSIEGPSK	DLDVAILVGSMPR	FNRPFLMIIVPTDTQNIFFMSK	ATGIPDRFSGSGSGTDFTLTISR	GEIGAVGNAGPAGPAGPR	TWWNQFSVTALQLLQANR
DAHKSEVAHR	DLEADIIGDTSGHFQK	FNWYVDGVEVHNAK	DELVKFEPGQSYAGVVQYSHSQMQEHVSLR	GESGNKGEPGSAGPQGPPGPSGEEGKR	SDDEVDDPAVELK
DAIAQAVR	DLEALMFDR	FPKAEFAEVSK	SSPVVIDASTAIDAPSNLR	GESGPSGPAGPTGAR	FEPGQSYAGVVQYSHSQMQEHVSLR
DALNIETAIK	DLEDETLWVEER	FPQLDSTSFANSR	SLNNQFASFIDK	GETGDDGRDGVGSEGR	TPEVTCVVVDVSHEDPEVK
DALVSQPTR	DLEDSLAR	FQDGDLTLYQSNTILR	VDVEVPDVSLEGPEGK	GETGDDGRDGVGSEGRR	IDSLSAQLSQLQK
DAPDHQELNLDVSLQLPSR	DLEVVAATPTSLLISWDAPAVTVR	FQGLDLNEELYLGGYPDYGAIPK	ADVLTTGAGNPVGDKLNVITVGPR	GETGPAGPAGPVGPVGAR	YSDMIVAAIQAEK
DAQGLVLFDVTGQVR	DLFDPIIEDR	FQPGETLTEILETPATSEQEAEHQR	TLMNLGGLAVAR	GETGPSGPVGPAGAVGPR	DVDEIEAWISEK
DASGATFTWTPSSGK	DLFEDELVPLFEK	FQPVHDLTIGVEFGAR	QNCELFEQLGEYK	GEVQAMLGQSTEELR	TVIGDHGDELFSVFGAPFLK
DASGATFTWTPSSGKSAVQGPPER	DLFSQTLYTVSVSAVHDEGESPPVTAQETTRPVPAPTNLK	FQSAAIGALQEASEAYLVGLFEDTNLCAIHAK	YSDMIVAAIQAEK	GFEESEPLTGFLTTVPDGPTQLR	FDLGQDVIDFTGHALALYR
DASGVTFTWTPSSGK	DLGAPQAAAEAELAAAQR	FRENLIYTYIGPVLVSVNPYR	AISESGVALTSVLVK	GFEPGVTNILK	LASGGADLALGSIEK
DASGVTFTWTPSSGKSAVQGPPER	DLGEELEALKTELEDTLDSTAAQQELR	FSFSGNTLVSSSADPEGHFETPIWIER	VDIDVPDVNIEGPEGK	GFGEPFVLNPGTWALR	IPGDQVVSVVFIK
DASIVGFFDDSFSEAHSEFLK	DLGEELEALKTELEDTLDSTATQQELR	FSGSGAGTDFTLK	LDQRVPQIAFVITGGK	GFGFVTFSSMAEVDAAMAARPHSIDGR	IIALGPTGAQFLSPVIVEIPHFASHGR
DASVAEAWLIAQEPYLASGDFGHTVDSVEK	DLLDLLVEAK	FSGSGSGTDFTLK	MIATDPDDTHAYNVADFESLSR	GFGFVTYATVEEVDAAMNARPHK	NALQNIILYHLTPGVFIGK
DASVAEAWLLGQEPYLSSR	DLLFRDDTVCLAK	FSGSGSGTDFTLTISR	LLTPITTLTSEQIQK	GFMYDRPLR	AQASAQLVIQALPSVLINIR
DATNVGDEGGFAPNILENK	DLLGETLAQLIR	FSGSIDSSSNSASLTISGLK	DQYELLCLDNTR	GFPGLPGPSGEPGK	DITYFIQQLLR
DAVEDLESVGK	DLLLDPAWEK	FSGSNSGNTATLTISR	VPQIAFVITGGK	GFSGLDGAK	SSEDPNEDIVER
DAVLLVFANK	DLLLPQPDLR	FSHEEIAMATVTALR	LASYLDKVQALEEANNDLENK	GFSGLDGAKGDAGPAGPK	ASAGLLGAHAAAITAYALTLTK
DAVSAGLMGSGNVATGATHTGLSTFQNWLPSTPATSWGGLTSSR	DLLPSDMAVALLEAQAGTGHIIDPATSAR	FSLDALITHVLPFEK	GLIDEVNQDFTNR	GFSGLQGPPGPPGSPGEQGPSGASGPAGPR	EDLIWELLNQAQEHFGK
DAVSSGVASVVDVAK	DLLQAAQDK	FSMLVAAIQSAGLTETLNR	AASYFFDGSGYAVVR	GFSPKDVLVR	TTPPVLDSDGSFFLYSKLTVDKSR
DAVSTGLTGAVNLAK	DLMLWMEDVIR	FSPLTTNLINLLAENGR	ELLLPNWQGSGSHGLTIAQR	GFSPKDVLVRWLQGSQELPR	NLQNLLILTAIK
DAVSTGLTGAVNVAK	DLMSWINGIR	FSSHVGGTLGQFYQEVLWGSPAASDDGRR	GGEGTGYFVDFSVR	GGAVPIGIGIGNADITEMQTISFIPDFAVAIPTFR	DNLEFFLAGIGR
DAVSTGLTGAVNVAR	DLMTDLKSEISGDLAR	FSTFDRDQDLFVQNCAALSSGAFWFR	TSLEDFYLDEER	GGEGTGYFVDFSVR	IKEDEDDKTVLDLAVVLFETATLR
DAVTTGVTGAVNVAK	DLNSDMDSILASLK	FTASAGIQVVGDDLTVTNPK	GSAADSEESPAIEAIHLLR	GGETSEMYLIQPDSSVKPYR	GTVTDFPGFDER
DAVTYTEHAK	DLPETLNELHLDHNK	FTCTVTHTDLPSPLK	LLAALLEDEGGSGRPLLQAAK	GGFVLLDGETFEVK	LTGQLFLGGSIVK
DAVTYTEHAKR	DLPETLNELHLDHNKIQAIELEDLLR	FTPGTFTNQIQAAFR	LTEMETLQSQLMAEK	GGGGSFGYSYGGGSGGGFSASSLGGGFGGGSR	AMEGAGTDEKALIEILATR
DAVVYPILVEFTR	DLPLLLFR	FTPGTFTNQIQAAFREPR	NSDPLVGVILDNGGK	GGHFAAFEEPELLAQDIR	THNLEPYFESFINNLR
DDDIAALVVDNGSGMCK	DLPPDTTLLDLQNNK	FTQAGSEVSALLGR	ANLQIDQINTDLNLER	GGNTLTGLALNYIFENSFKPEAGSR	THLAPYSDELR
DDDLNLR	DLQFSEIR	FTQVTPTSLSAQWTPPNVQLTGYR	DGHFTLFAPTNEAFEK	GGNTLTGMALNFIR	VNVEDAGGETLGR
DDDPLNAR	DLQFVEVTDVK	FTVDRPFLFLIYEHR	SLPVSDSVLSGFEQR	GGPGSAVSPYPTFNPSSDVAALHK	FSGSGSGTDFTLK
DDGLFSGDPNWFPK	DLQLVLPDYFPER	FVEGLPINDFSR	SPFSVAVSPSLDLSK	GGSPLNTGKALEFVAR	STSGGTAALGCLVK
DDGSWEVIEGYR	DLSAAGIGLLAAATQSLSMPASLGR	FVFGTTPEDILR	RFDEILEASDGIMVAR	GGSTSYGTGSETESPR	EEAPSLRPAPPPISGGGYR
DDGVFVQEVTQNSPAAR	DLSEELEALKTELEDTLDTTAAQQELR	FVSLEGFAQPVAIFLGIPFAKPPLGPLR	TPGAAANLELIFVGPQHAGNYR	GGTLGTPQTGSENDALYEYLR	ALTLGALTLPLAR
DDNPNLPR	DLSSVQTLLTK	FVTHVSDWGALATISTLEAVR	DAPDHQELNLDVSLQLPSR	GGVQVPAVDISSSLGGR	YAATSQVLLPSK
DELLFPSWEALFSGSEGPLKPGAR	DLTDYLMK	FWEVISDEHGIDPAGGYVGDSALQLER	IAQLEEELEEEQGNTELINDR	GHAGLAGAR	TDLEKDIISDTSGDFRK
DEVIEAVR	DLTDYLMKILTER	FWEVISDEHGIDPTGTYHGDSDLQLER	ANNTFYGLSAGVFTK	GHYTEGAELVDSVLDVVR	MEEVVIAGMSGK
DEVQNAVQR	DLTSWVTEMK	FYALSASFEPFSNK	LLGNQATFSPIVTVEPR	GHYTEGAELVDSVLDVVRK	ASGAPSAGPEPAPR
DFADIPNLR	DLVEAVAHILGIR	FYATGYISSAFLFGATGK	TELRPGETLNVNFLLR	GIDIYSVGIGDVDDQQLIQITGTAEK	VNVDAVGGEALGR
DFADIPNLRR	DLYANNVLSGGTTMYPGIADR	FYAYNPLAGGLLTGK	FQDGDLTLYQSNTILR	GIFEALRPLETLPVEGLIR	EIPDEISILLLGVAHFK
DFALLSLQVPLK	DLYANTVLSGGTTMYPGIADR	FYGPAGPYGIFAGR	NWRDPDQTDGLGLSYLSSHIANVER	GIHSAIDASQTPDVVFASILAAFSK	GEAGAAGPAGPAGPR
DFALLSLQVPLKDAK	DLYDAGVKR	FYPEDVSEELIQDITQR	VGVNDFCPMGFGVK	GILSGTSDLLLTFDEAEVR	VYACEVTHQGLSSPVTK
DFAVSTVPVSGPSHLR	DLYSGLIGPLIVCR	GAAGEPGRDGVPGGPGMR	GGHFAAFEEPELLAQDIR	GLATDVATFTQGAAPGR	VHQYFNVELIQPGAVK
DFDFVPPVVR	DMETIGFAVYEVPPELVGQPAVHLK	GADQAELEEIAFDSSLVFIPAEFR	FIAVGYVDDTQFVR	GLATDVATFTQGAAPGREDTGLLATTHGPEEAPR	HITVVELVGVFPTLIGR
DFEPSLGPVCPFR	DMYSFLEDMGLK	GAEEMETVIPVDVMR	SLYVSATVILHSGSDMVQAER	GLDLNGGPDDPLQQTGQLFGGLVR	VVESLDVGQDR
DFFLANASR	DNDGWLTSDPR	GAGAFGYFEVTHDITK	DYDSLAQPGFFDR	GLEEELQFSLGSK	VAVIQFSDDPK
DFGTHYITEAVLGGIYEYTLVMNK	DNENVVNEYSSELEK	GALQNIIPASTGAAK	ITQTAEGLDPENYLSIK	GLEQLLVGGSHLK	EHLLMALAGIDTLLIR
DFHINLFQVLPWLK	DNENVVNEYSSELEKHQLYIDETVNSNIPTNLR	GAQAAIVVYDITNTDTFAR	LLDNWDSVTSTFSK	GLEWMGIIYPGDSDTR	GVPGPPGAVGPAGK
DFLLPFLEEPMDTEADLQFRPR	DNIQGITKPAIR	GAQGPAGPAGPPGLIGEQGISGPR	LISWYDNEFGYSNR	GLGTDEDAIISVLAYR	LQPVLQPLPSPGVGGKR
DFLLQQTMLR	DNLAEDIMR	GASQAGMTGYGRPR	AVLDVFEEGTEASAATAVK	GLGTDEDTIIDIITHR	LYHSEAFTVNFGDTEEAKK
DFLQLFAPR	DNLEFFLAGIGR	GATTTFSAVER	LLVFSTDAGFHFAGDGK	GLGTDEDTLIEILASR	HLVPGAPFLLQALVR
DFLYKIIDELNVKPEGTR	DNSKNTLYLQMNSLR	GCPAALPLSNLYETLGVVGSTTTQLYTDR	YAASSYLSLTPEQWR	GLGTDEESILTLLTSR	AAEGIPKLLVLITGGK
DFNHINVELSLLGK	DPDAGIDEAQVEQDAQALFQAGELK	GCPAVLPIDHVYGTLGIVGATTTQR	RDVVFLIDGSQSAGPEFQYVR	GLIAEAAQLGPVGGVFNLAVVLR	SGDDVRNPSVVVKR
DFNVPLSISR	DPDQTDGLGLSYLSSHIANVER	GDADQASNILASFGLSAR	QLQLQGGSGLNTGSALSYVYANHFTEAGGSR	GLIDEVNQDFTNR	GPGTSFEFALAIVEALNGK
DFQPVLHLVALNSPLSGGMR	DPENFPFVVLGNK	GDGGPPGMTGFPGAAGR	AVGSGATFSHYYYMILSR	GLKSLEYLDLSFNQIAR	LVTPGETPSWTGSGFVR
DFSALESQLQDTQELLQEENR	DPILFPSFIHSQK	GDKGEPGGPGADGVPGK	QVELALWDTAGQEDYDR	GLQYAAQEGLLALQSELLR	SEDFGVNEDLADSDAR
DFSLEQLR	DPVQLNLLYVQAR	GDRSEDFGVNEDLADSDAR	VQIGVVQFSDINKEEFQLNR	GLTGPIGPPGPAGAPGDKGESGPSGPAGPTGAR	AEEYEFLTPVEEAPK
DFSSVEGVSMEPGTFNVFPCYQLHK	DQAVENILVSPVVVASSLGLVSLGGK	GDTFSCMVGHEALPLAFTQK	SSLSSAQADFNQLAELDR	GLTLLDGDLPEQENVLQR	GLGTDEDAIISVLAYR
DFSSVFQFLR	DQDLFVQNCAALSSGAFWFR	GDVVLQSDHVIETLTK	LYGPSSVSFADDFVR	GLTSLYGLILNNNK	IFNTNNLWISLAAVK
DFSSVFQFLREEETF	DQFNLIVFSTEATQWRPSLVPASAENVNK	GEADAMSLDGGYVYTAGK	MKPLDGSALYTGSALDFVR	GLVEPVDVVDNADGTQTVNYVPSR	EAINVEQAFQTIAR
DFVAEPMGEKPVGSLAGIGEVLGK	DQLLPPSPNNR	GEAGAAGPAGPAGPR	YLTWASRQEPSQGTTTFAVTSILR	GLVGEPGPAGSKGESGNK	IPAFLNVVDIAGLVK
DFVMNLVNSLDIGNDNIR	DQNVFVAQK	GEIGAVGNAGPAGPAGPR	NLQVALTSKQQSLETAMSFVAR	GLVSSDELAKDVTGAEALLER	TALINSTGEEVAMR
DFVNYLVR	DQNVFVAQKGFESKVDAILNR	GERGDLQSQAMVR	AQLADSFHLQQFFR	GMVFGIPDGVLELVPQR	NSDPLVGVILDNGGK
DGAGDVAFVK	DQQEAALVDMVNDGVEDLR	GESGKPGANGLSGER	AGQVVTIWAAGAGATHSPPTDLVWK	GNDISSGTVLSDYVGSGPPK	AISESGVALTSVLVK
DGDSVMVLPTIPEEEAK	DQYELLCLDNTR	GESGPSGPAGPTGAR	QNVQVFEFQLTSEEMK	GPAGPQGPRGDKGETGEQGDR	DPENFPFVVLGNK
DGEAGAQGPPGPAGPAGER	DRIEEIRLEGNPIVLGK	GETGDDGRDGVGSEGR	LREQLGPVTQEFWDNLEK	GPAGPSGPAGK	FFGHGAEDSLADQAANEWGR
DGEHVIDQGDDGDNFYVIDR	DRLSASSLTMESFAFLWAGGR	GETGPAGPAGPVGPVGAR	GYDYGPHFQGILEASLEGDSGR	GPAGPSGPAGKDGR	TYMLAFDVNDEK
DGFFGLSISDR	DRVGVQDFVLLENFTSEAAFIENLR	GETGPSGPVGPAGAVGPR	LSDAGITPLFLTR	GPEEEHLGILGPVIWAEVGDTIR	FTQAGSEVSALLGR
DGFFGNPR	DRVGVQDFVLLENFTSEAAFIENLRR	GEVQAMLGQSTEELR	TATESFASDPILYRPVAVALDTK	GPEVQLVAHSPWLK	DTADGILTDVILK
DGFIDKEDLHDMLASLGK	DSAHGFLK	GFEPGVTNILK	DFEPSLGPVCPFR	GPGDLEAPSNLVISER	DTMVEDLVVLVR
DGFNPADVEAGLYGSHLYVWDWQR	DSERPSGIPER	GFEPTLEALFGK	ACNLDVILGFDGSR	GPGLGSTQGQTIALPAQGLIEFR	GSPGAQGPPGAPGPLGIAGITGAR
DGGAWGTEQR	DSFHLDEQFTVPVEMMQAR	GFGFITFTNPEHASVAMR	VHIQSSQTVESSGLYTLQSILK	GPGTSFEFALAIVEALNGK	SGTSASLAISGLR
DGHFTLFAPTNEAFEK	DSFQEVLR	GFGFVTFDDHDPVDKIVLQK	DPVQLNLLYVQAR	GPLLVQDVVFTDEMAHFDR	QDGSVDFGR
DGHFTLFAPTNEAFEKLPR	DSGFQMNQLR	GFGFVTFSSMAEVDAAMAARPHSIDGR	IPGLLSPHPLLQLSYTATDR	GPLLVQDVVFTDEMAHFDRER	LLVVYPWTQRFFESFGDLSTPDAVMGNPK
DGHNLISLLEVLSGDSLPR	DSGRDYVSQFEGSALGK	GFGFVTYATVEEVDAAMNARPHK	GCPAVLPIDHVYGTLGIVGATTTQR	GPPGPMGPPGLAGPPGESGR	QLQLQGGSGLNTGSALSYVYANHFTEAGGSR
DGHVSLQEYMAFMISR	DSHSLTTNIMEILR	GFLEESVSALDIK	RYTIAALLSPYSYSTTAVVTNPK	GPSGPPGPDGNKGEPGVVGAVGTAGPSGPSGLPGER	LPESENLQEFWDNLIGGVDMVTDDDRR
DGIDLAGFK	DSIFSNLTGQLDYQGFEK	GFPGLPGPSGEPGK	EVYTFASEPNDVFFK	GPSGPQGPGGPPGPK	AIAELGIYPAVDPLDSTSR
DGILFWTDWDASLPR	DSLDPSFTHAMQLLTAEIEK	GFPGLPGPSGEPGKQGPSGASGER	IFASQASGFSDALTGMVK	GPSVFPLAPCSR	VFEVSLADLQNDEVAFR
DGLAFNALIHR	DSLLQDGEFSMDLR	GFPIKEDFLEQSEQLFGAKPVSLTGK	FNKPFVFLMIEQNTK	GPSVFPLAPSSK	AVLDVFEEGTEASAATAVK
DGLILTSR	DSNYHLLMSVQESLER	GFSGLDGAKGDAGPAGPK	LDILDTAGQEEFGAMR	GPVGPSGPPGK	FGQDFSTFLEAGVEMAGQAPSQEDR
DGLIPLEIR	DSPIQCIQAIAENR	GFSGLQGPPGPPGSPGEQGPSGASGPAGPR	GTDVNVFNTILTTR	GQAGVMGFPGPK	ALGFAGGELANIGLALDFVVENHFTR
DGLLPENTFIVGYAR	DSPSVWAAVPGK	GFSPKDVLVR	FYALSASFEPFSNK	GQETSTNPIASIFAWTR	VFGETTNSLSVAWDHADGPVQQYR
DGMLDDEEFALASHLIEAK	DSPVLIDFFEDTER	GFSVVADTPELQR	FALPSPQHILGLPVGQHIYLSAR	GQLVPLETVLDMLR	WGTDEAQFIYILGNR
DGNPGSDGLPGR	DSSRLPSEGPRPAHVVVGDVLQAADVDKTVAGQDAVIVLLGTR	GFYPSDIAVEWESNGQPENNYK	DLATVYVDVLKDSGR	GQTLLEGQPWMETYLQDILR	IRVENPNSLLEQSVALLNLWVIR
DGQVINETSQHHDDLE	DSSTWLTAFVLK	GGAVPIGIGIGNADITEMQTISFIPDFAVAIPTFR	EVGTPHGIILDSVDAAFICPGSSR	GQVEQANQELQELIQSVK	LLIYDASNLETGVPSR
DGSEASLEWSSER	DSTEFFIR	GGEGTGYFVDFSVR	DVVFLLDGSEGVR	GQVLNSDELQELYEGLR	AVVYSNTIQSIMAIVK
DGSSGGVIYLVTITAAGVDHR	DSTLIMQLLR	GGGGSFGYSYGGGSGGGFSASSLGGGFGGGSR	SAGLAFSLYQAMAK	GSFTYFAPSNEAWDNLDSDIR	LGASSWLNSFLELSGR
DGTIDFTPGSELLITK	DSTYSLSSTLTLSK	GGHFAAFEEPELLAQDIR	AMVALIDVFHQYSGR	GSFTYFAPSNEAWDNLDSDIRR	AAVPIVNLKDELLFPSWEALFSGSEGPLKPGAR
DGVPGGPGETGK	DSTYSLSSTLTLSKADYEK	GGHFAAFEEPELLAQDIRK	IDQLEGDHQLIQEALIFDNK	GSPAINVAVHVFR	LLSLMDPLLPLSVLSK
DGVPGGPGMR	DSYVGDEAQSK	GGNTLTGLALNYIFENSFKPEAGSR	EDAQVAAEILEIADTPSGDKTSLETR	GSPGADGPAGAPGTPGPQGIAGQR	LLTAPELILDQWFQLSSSGPNSR
DGWHSWPIAHQWPQGPSAVDAAFSWEEK	DSYVGDEAQSKR	GGNTLTGMALNFIR	LQETSNWLLSQQQADGSFQDLSPVIHR	GSPGAQGPPGAPGPLGIAGITGAR	NSSYFVEWIPNNVK
DGWQVEEADDWLR	DTADGILTDVILK	GGPGSAVSPYPTFNPSSDVAALHK	GFGFVTYATVEEVDAAMNARPHK	GSQAQPDSPSAQLALIAASQSFLQPGGK	LCYVALDFEQEMATAASSSSLEK
DGYLFQLLR	DTAEFAANTR	GGSGGSYGGGGSGGGYGGGSGSR	MSQYLESMQIGDTIEFR	GSYGDLGGPIITTQVTIPK	LLIYAASSLQSGVPSR
DHGVNSFLVYMAFK	DTDAAVGDNIGYITFVLFPR	GGSPLNTGKALEFVAR	AAAITSDILEALGR	GTDVNVFNTILTTR	VETGVLKPGMVVTFAPVNVTTEVK
DHINLPGFSGQNPLR	DTDTGALLFIGK	GGSTSYGTGSETESPR	VTMWVFEEDIGGK	GTEDFIVESLDASFR	QNCELFEQLGEYK
DIAPTLTLYVGK	DTEEEDFHVDQATTVK	GGTLGTPQTGSENDALYEYLR	FYAYNPLAGGLLTGK	GTETTLALPMASDLLLYDVTENSMR	ADSQAQLLLSTVVGVFTAPGLHLK
DIASGLIGPLIICK	DTEEEDFHVDQVTTVK	GGVEDEVTLSAYITIALLEIPLTVTHPVVR	DAFCVFEQNQGLPLR	GTHVDLGLASANVDFAFSLYK	AELLQVLQSLEAVLIQTVYNTK
DIASTPHELYR	DTFNHLTTWLEDAR	GHAAPILYAVWAEAGFLAEAELLNLRK	SLYSAISLFNNPVK	GTLFLPPEPGPFPGIVDMFGTGGGLLEYR	FSGSNSGNTATLTISR
DIDEVSSLLR	DTIYSGVTSAVNVAK	GHTPTQPGALNQR	QFGFIVLTTSAGIMDHEEAR	GTVIDVTDFVNWASSINDAPVLISQK	TGAIVDVPVGEELLGR
DIDNPPAEVER	DTLFTAESGTR	GHYTEGAELVDAVLDVVR	ISVGSDSDLVIWDPDAVK	GTVLLDLQETSLAGVANQLLDR	TLLEGSGLESIISIIHSSLAEPR
DIDPQNDLTFLR	DTLMISR	GHYTEGAELVDSVLDVVR	QLHTAYSGLVSSLQGLPAELQQPVGR	GVALHRPDVYLLPPAR	FGAQLAHIQALISGIEAQLGDVR
DIENQYETQITQIEHEVSSSGQEVQSSAK	DTLQEANDILNNLK	GHYTEGAELVDSVLDVVRK	TTPPMLDSDGSFFLYSK	GVDCPYLATYVDWHFLLESQAPK	NEFIGLQLLDVLAR
DIFTGLIGPMK	DTLQEANDILNNLKDFDR	GIDIYSVGIGDVDDQQLIQITGTAEK	QGLLPVLESFK	GVDEATIIDILTK	AFVHWYVGEGMEEGEFSEAR
DIIFLLDGSANVGK	DTLQEANDILNNLKDFDRR	GILADEDSSRPVWLK	ILTVEDHYYEGGIGEAVSSAVVGEPGITVTHLAVNR	GVDEVTIVNILTNR	DLSAAGIGLLAAATQSLSMPASLGR
DIISDTSGDFR	DTMVEDLVVLVR	GILSGTSDLLLTFDEAEVR	DVEDEILWVGER	GVGAAATAVTQALNELLQHVK	IVGGNAAQLAQFDPR
DIISDTSGDFRK	DTQSGSLLFIGR	GILSGTSDLLLTFDEAEVRK	IGAAQFSDTYHPEFPLGTFIGEK	GVGLGPGPMGLMGPR	LQEIEGPSVSIMEK
DIISIAEDEDLR	DTSISTAYMELSR	GISEQSLVVSGVQHQSTLELSEVGVEAAAATSIAMSR	TTPPVLDSDGSFFLYSKLTVDK	GVNLQEFLNVTSVHLFK	IGSTVEDNPLYVLK
DILATNGVIHYIDELLIPDSAK	DTSTSTVYMELSSLR	GIVDQSQQAYQEAFEISK	ETVVEVPQVTWEDIGGLEDVKR	GVPGPPGAVGPAGK	MQQNIQELEEQLEEEESAR
DILEIGAQWSILR	DTTPLNVLCSPGIQVVSVGIK	GKPIHHFLGTSTFSQYTVVDENAVAK	IVVLMLTGEVPEQQLEEAQR	GVPGPPGAVGPAGKDGEAGAQGPPGPAGPAGER	GTVLLDLQETSLAGVANQLLDR
DILFLFDGSANLVGQFPVVR	DTVFALVNYIFFK	GLASANVDFAFSLYK	TLNQPDSQLQLTTGNGLFLSEGLK	GVQSASSLAAWSMEPVVR	DPVQLNLLYVQAR
DILLRPELEELR	DTVFSGVTGAMSMAK	GLATDVATFTQGAAPGR	LNVDEAFEQLVR	GVSFYEVPPHLFAVADTVYR	LLSGPYFWSLPSR
DINQEVYNFLATAGAK	DTVTISGPQAPVFEFVEQLR	GLATDVATFTQGAAPGREDTGLLATTHGPEEAPR	ELFSPLHALNFGIGGDTTR	GVTDNVVDTVVHYVPLPR	VEEGVPQVLVLISAGPSSDEIR
DINTDFLLVVLR	DTVTISGPQAPVFEFVEQLRK	GLEEELQFSLGSK	ASAGLLGAHAAAITAYALTLTK	GVTSVSQIFHSPDLAIR	VTMWVFEEDIGGK
DIPTNSPELEETLTHTITK	DTVTTGLMGAVNVAK	GLELEPGAGLFVAQAGGADPDKFQGVIAELK	VGAVQYADSWDLEFEINK	GVYSSDVFDIFPGTYQTLEMFPR	NQEQLLTLASILR
DIQGLPR	DVAGLYEEIWK	GLEQLLVGGSHLK	NRELAILLGMLDPAEKDEK	GWEEGVAQMSVGQR	VFLQNLLSVSQAR
DISEASVFDAYVLPK	DVCKNYAEAK	GLEQLLVGGSHLKENK	SVDPTLALSVYLR	GYEEWLLNEIR	LGANSLLDLVVFGR
DISEVVTPR	DVDEIEAWISEK	GLEWMGIIYPGDSDTR	SVGMIAGGTGITPMLQVIR	GYFVQPTVFSNVTDEMR	LREQLGPVTQEFWDNLEKETEGLR
DITSDSLSLSWTVPEGQFDHFLVQFK	DVDKEFYLFPTVFDENESLLLEDNIR	GLGTDEDAIISVLAYR	IMEGPAFNFLDAPAVR	GYTSWAIGLSVADLAESIMK	DAPDHQELNLDVSLQLPSR
DITSDTSGDFR	DVDLEFLAK	GLGTDEDSLIEIICSR	IEGSNKVPVDPATYGQFYGGDSYIILYNYR	GYVIIKPLVWV	VYIGSFWSQPLLVPDNRR
DITYFIQQLLR	DVEDEILWVGER	GLGTDEDTIIDIITHR	TFSHELSDFGLESTAGEIPVVAIR	HDTSLKPISVSYNPATAK	VALTGLTVAEYFR
DIVFLVDGSSALGLANFNAIR	DVFDFIPGSDQLNVISCQGLAPSQGR	GLGTDEDTLIEILASR	LFIGGLSFETTEESLR	HFLENLVTAFDVGSEK	LNVDEAFEQLVR
DIVFLVDGSSALGLANFNAIRDFIAK	DVFDFIPGSDQLNVISCQGLAPSQGRPGLSLVK	GLGTDEESILTLLTSR	LLEALDEMLTHDIAK	HFLLEEDKPEEPTAHAFVSTLTR	SGPVEDFVSLAMVGGHLEFR
DIVLVAYSALGSHR	DVFLGMFLYEYAR	GLIAEAAQLGPVGGVFNLAVVLR	DVDEIEAWISEK	HGFFVNPSDSVAVIAANIFSIPYFQQTGVR	GDELADSALEIFK
DIVQFVPFR	DVMQQQLAEYQELLDVK	GLIDEVNQDFTNR	DADVQNFVSFISK	HGNRGETGPSGPVGPAGAVGPR	RLLLFSDGNSQGATPAAIEK
DIVQFVPYR	DVPWGVDSLITLAFQDQR	GLKSLEYLDLSFNQIAR	EQLGPVTQEFWDNLEK	HHSDLYSHYFGGLAETVLVVR	MAVTFIGNSTAIQELFKR
DIVTNNGVIHLIDQVLIPDSAK	DVSELTGFPEMLGGR	GLLGGVAHTLQK	GYEEWLLNEIR	HIADLAGNSEVILPVPAFNVINGGSHAGNK	IMNTFSVVPSPK
DKESKPAQGQFR	DVTEAIQWIK	GLTGPIGPPGPAGAPGDKGESGPSGPAGPTGAR	SGPFGQIFRPDNFVFGQSGAGNNWAK	HITVVELVGVFPTLIGR	EGYYGYTGAFR
DKNALQNIILYHLTPGVFIGK	DVTEQEFER	GLTLLDGDLPEQENVLQR	FSFSGNTLVSSSADPEGHFETPIWIER	HLISTHFAPGDFQGFALVNPQR	LGDLYEEEMR
DLAALGDKVNSLGETAER	DVTGAEALLER	GLTSLYGLILNNNK	LLSGPYFWSLPSR	HLVPGAPFLLQALVR	NNLFTSSAGYR
DLADELALVDVIEDK	DVTVTAIGIGDMFHEK	GLVSSDELAKDVTGAEALLER	NIPTVNENLENYYLEVNQLEK	HPDYSVVLLLR	DTDTGALLFIGK
DLADLAAYTALK	DVVFLIDGSQSAGPEFQYVR	GMAFLHTLEPLIPR	NTEISFILGQEFDEVTADDRK	HPYFYAPELLFFAK	ASYAQQPAESR
DLAEITTLDR	DVVFLLDGSEGVR	GMLREDAVLEYLK	NFHIFYQLLEGGEEETLR	HPYFYAPELLFFAKR	AGFAGDDAPR
DLAGIIAIQR	DVVFNYLHATAFQGTPLAQAVEGPSENVR	GMVFGIPDGVLELVPQR	GVTDNVVDTVVHYVPLPR	HQGVMVGMGQK	GQETSTNPIASIFAWTR
DLAGSIIGK	DVVLPTYDITHSMLEAMR	GMYDGPVFDLTTTPK	MLLADQGQSWKEEVVTVETWQEGSLK	HQLYIDETVNSNIPTNLR	HQMDLVATLSQLGLQELFQAPDLR
DLASVQALLR	DVVLSIVNDLTIAESNCPR	GNDISSGTVLSDYVGSGPPK	QKTGLDSPTGIDFSDITANSFTVHWIAPR	HQMDLVATLSQLGLQELFQAPDLR	GEVQAMLGQSTEELR
DLATVYVDVLK	DVVLTTTFVDDIK	GNILIPGINEAVAAVTEEEHK	NVPLPVIAELPPKVSVFVPPR	HSGNITFDEIVNIAR	GDWSQFTLWQQGR
DLATVYVDVLKDSGR	DVWGIEGPIDAAFTR	GNLEVLLFTIQSK	VAGSVTELIQAAEAMK	HSQDLAFLSMLNDIAAVPATAMPFR	APSWFDTGLSEMR
DLATVYVDVLKDSGRDYVSQFEGSALGK	DVYVVTDQIPVFVTMFQK	GNWGHLDQVAALR	EIGEATEHLTQLEADLTDVQDENFNANHALSGLER	HSTIFENLANK	SLNNQFASFIDK
DLCGCYSVSSVLPGCAEPWNHGK	DWHGVPGQVDAAMAGR	GPAGPSGPAGK	NQEQLLTLASILR	HTFMGVVSLGSPSGEVSHPR	LNDLEDALQQAK
DLDDFQSWLSR	DYAEVGR	GPAGPSGPAGKDGR	GNLEVLLFTIQSK	HVEDVPAFQALGSLNDLQFFR	MGPTELLIEMEDWKGDK
DLDQASLAAVSQQLAPR	DYAGVFSDAGLTFTSSSGQQTAQR	GPEEEHLGILGPVIWAEVGDTIR	TLTYFNYDQSGDFQTVTFEGPEIR	HVFFVDDFDAFK	IGLAQYSGDPR
DLDVAILVGSMPR	DYDSLAQPGFFDR	GPEVQLVAHSPWLK	EVWFFGLQYQDTK	HVPEAVPEAFPELYWQAPPSYLGDR	SSGSLLNNAIK
DLEADIIGDTSGHFQK	DYFEEYGKIDTIEIITDR	GPGDLEAPSNLVISER	TLAESALQLLYTAK	HYEGSTVPEKK	MFLSFPTTK
DLEALMFDR	DYFEQYGKIEVIEIMTDR	GPGLGSTQGQTIALPAQGLIEFR	VFEVSLADLQNDEVAFR	HYYIAAEEIIWNYAPSGIDIFTK	GETGDDGRDGVGSEGRR
DLEDETLWVEER	DYFMPCPGR	GPLLVQDVVFTDEMAHFDR	ALPLALVLHELGAGR	IAALQAFADQLIAAGHYAK	KADIVFLLDGSINFR
DLEDSLAR	DYGVLLEGSGLALR	GPLLVQDVVFTDEMAHFDRER	WGTDEAQFIYILGNR	IADFELPTIIVPEQTIEIPSIK	KFSLDALITHVLPFEK
DLEKPFLLPVEAVYSVPGR	DYNLNDILLQLGIEEAFTSK	GPPGPMGPPGLAGPPGESGR	YRIPADVDPLTITSSLSSDGVLTVNGPR	IAIFGATGQTGLTTLAQAVQAGYEVTVLVR	VTYMTAQGDPEEEVIGTVMVPGSQNNLLLKPLLPDTEYK
DLEVVAATPTSLLISWDAPAVTVR	DYPVVSIEDPFDQDDWGAWQK	GPPGSAGAPGKDGLNGLPGPIGPPGPR	LREQLGPVTQEFWDNLEKETEGLR	IAIPGLAGAGNSVLLVSNLNPER	NLMQLNLAHNILR
DLFDPIIEDR	DYVSQFEGSALGK	GPSVFPLAPCSR	LKQEYFVVAATLQDIIR	IAQLEEELEEEQGNTELINDR	HQTHGSLLR
DLFEDELVPLFEK	EAALTSEEVGADLEQVEVLQK	GPSVFPLAPSSK	DLMTDLKSEISGDLAR	IAQWQSFQLEGGLK	GRPGAPGPAGAR
DLFSQTLYTVSVSAVHDEGESPPVTAQETTRPVPAPTNLK	EADDIVNWLK	GPVGPSGPPGK	IIALGPTGAQFLSPVIVEIPHFASHGR	IAVAQYSDDVK	VVPYFTQTPYSFLPLPTIK
DLGAPQAAAEAELAAAQR	EADIDGDGQVNYEEFVQMMTAK	GPVYIGELPQDFLR	GLEWMGIIYPGDSDTR	IAVAQYSDDVKVESR	ALINADELASDVAGAEALLDR
DLGEELEALKTELEDTLDSTAAQQELR	EAEAAIYHLQLFEELRR	GQAGVMGFPGPK	GDADQASNILASFGLSAR	IAVGSDADLVIWDPDSVK	GVTDNVVDTVVHYVPLPR
DLGEELEALKTELEDTLDSTATQQELR	EAEGAPQVEAGKR	GQETSTNPIASIFAWTR	LVDQNIFSFYLSR	IDFLNNYALFLSPSAQQASWQVSAR	LGFSEVELVQMVVDGVK
DLLDLLVEAK	EAEYFELPELVR	GQPGVMGFPGPK	AGLELGAEPETIVNSGLISPEGLAIDHIR	IDSGLYLGSGYFTAIQNLR	VAVVQYSGTGQQRPER
DLLDTVLPHLYNETK	EAFLNTEDKGDSLDSVEALIK	GQTLLEGQPWMETYLQDILR	QQVEGTAQEAVSAAGAAAQQVVDQATEAGQK	IDSLSAQLSQLQK	VLSALQAVQGLLVAQGR
DLLFKDSAHGFLK	EAFQLFDR	GQVEQANQELQELIQSVK	VAEQTPLTALYVANLIK	IDYANLTGISVSSLSDSLFVLHVQR	GLGTDEESILTLLTSR
DLLFQALGR	EAFSLFDKDGDGTITTK	GQVLNSDELQELYEGLR	LGFAGLVQEISFGTTK	IEDGVLQFLVLLVAGR	IHLISTQSAIPYALR
DLLFRDDTVCLAK	EAFSLFDKDGDGTITTKELGTVMR	GQYFGELALVTNKPR	LCYVALDFEQEMATAASSSSLEK	IEDGVPQHLVLVLGGK	ESSSHHPGIAEFPSR
DLLGETLAQLIR	EAGFPPGVVNIVPGFGPTAGAAIASHEDVDKVAFTGSTEIGR	GSAADSEESPAIEAIHLLR	AFLGALLDHFEITPEPETSVTGDR	IEDGVPQHLVLVLGGKSQDDVSR	SLDEISQPAQELKR
DLLLDPAWEK	EAIKSLQWMAGGTFTGEALQYTR	GSAGHWTSESSVSGSTGQWHSESGSFRPDSPGSGNARPNNPDWGTFEEVSGNVSPGTR	LSITGTYDLKSVLGQLGITK	IEEGVPQFLVLISSGK	ISLPLPNFSSLNLR
DLLLPQPDLR	EAIVTSEELGQDLEHVEVLQK	GSFEFPVGDAVSK	DNLEFFLAGIGR	IEEGVPQFLVLISSGKSDDEVDDPAVELK	ADIVFLLDGSINFR
DLLPSDMAVALLEAQAGTGHIIDPATSAR	EALAIVFFGR	GSFTYFAPSNEAWDNLDSDIR	IPADVDPLTITSSLSSDGVLTVNGPR	IEEIRLEGNPIVLGK	IGDLHPQIVNLLK
DLLQAAQDK	EALAQTVLAEVPTQLVSYFR	GSPAINVAVHVFR	HITVVELVGVFPTLIGR	IEIPLPFGGK	TLSGTPEESKR
DLMLWMEDVIR	EAMQQADDWLGIPQVITPEEIVDPNVDEHSVMTYLSQFPK	GSPGADGPAGAPGTPGPQGIAGQR	LLVTNRPGVLFFEGDEGLTADFLR	IEWHLNAFSTKDEVIEAVR	ATEHLSTLSEK
DLMSWINGIR	EAPVDVLTQIGR	GSYGDLGGPIITTQVTIPK	GQETSTNPIASIFAWTR	IFASQASGFSDALTGMVK	LHVDPENFR
DLMTDLKSEISGDLAR	EASGLLSLTSTLYLR	GTDVNVFNTILTTR	LFENQLVGPESIAHIGDVMFTGTADGR	IFNTNNLWISLAAVK	FYPEDVSEELIQDITQR
DLNSDMDSILASLK	EASMVITESPAALQLR	GTEAAGAMFLEAIPMSIPPEVK	FLFVLLGPEAPHIDYTQLGR	IFVEESIYDEFVR	SLILLDLSYNHLR
DLPETLNELHLDHNK	EAVEKEFEPLLNWMK	GTETTLALPMASDLLLYDVTENSMR	MEGPLSVFGDR	IGAAQFSDTYHPEFPLGTFIGEK	APNHAVVTRK
DLPETLNELHLDHNKIQAIELEDLLR	EAVFPFQPGSVAEVCITFDQANLTVK	GTFATLSELHCDKLHVDPENFR	TGLDSPTGIDFSDITANSFTVHWIAPR	IGDLHPQIVNLLK	VVGSSGTQEASVLVTIQQR
DLPLLLFR	ECCEKPLLEK	GTHVDLGLASANVDFAFSLYK	GPEEEHLGILGPVIWAEVGDTIR	IGEHTPSALAIMENANVLAR	SPYLYPLYGLGELPQGFAR
DLPPDTTLLDLQNNK	EDAQVAAEILEIADTPSGDK	GTVLLDLQETSLAGVANQLLDR	VLIFDDSFEHEVWQDASSFR	IGGVQQDTILAEGLHFR	RPDSLQHVLLPVLDR
DLQFSEIR	EDAQVAAEILEIADTPSGDKTSLETR	GTVTDFPGFDER	MQNDAGEFVDLYVPR	IGLAQYSGDPR	LISQIVSSITASLR
DLQFVEVTDVK	EDAVSAAFK	GTWERPGGAAPLGYDFWYQPR	HVEDVPAFQALGSLNDLQFFR	IGSTVEDNPLYVLK	DGHFTLFAPTNEAFEK
DLQGRDEQSEEK	EDAVSAAFKGLKSLEYLDLSFNQIAR	GVAALTSDPAVQAIVLDTASDVLDK	VTASDPLDTLGSEGALSPGGVASLLR	IGVAIGDQILDLSIIK	TTPPVLDSDGSFFLYSR
DLQIYSR	EDFTSLSLVLYSR	GVALHRPDVYLLPPAR	DGFNPADVEAGLYGSHLYVWDWQR	IGVGAPVYMAAVLEYLTAEILELAGNAAR	EGFGHLSPTGTTEFWLGNEK
DLQLVLPDYFPER	EDGGGWWYNR	GVDCPYLATYVDWHFLLESQAPK	FDGALNVDLTEFQTNLVPYPR	IHFPLATYAPVISAEK	SMEAEMIQLQEELAAAER
DLSAAGIGLLAAATQSLSMPASLGR	EDLIWELLNQAQEHFGK	GVDEATIIDILTK	VPSYTLILPSLELPVLHVPR	IHLISTQSAIPYALR	AVQQPDGLAVLGIFLK
DLSEELEALKTELEDTLDTTAAQQELR	EDPQTFYYAVAVVK	GVDEATIIDILTKR	LPEEWSQWLGGSSWPGYVRPLPPAAIESPAVAAPAYSR	IHWESASLLR	TTPPVLDSDGSFFLYSK
DLSSVQTLLTK	EDPQTFYYAVAVVKK	GVDEVTIVNILTNR	LLLFSPSVVHLGVPLSVGVQLQDVPR	IIALGPTGAQFLSPVIVEIPHFASHGR	TEHPFTVEEFVLPK
DLTDYLMK	EDTEEHHLR	GVDIVMDPLGGSDTAK	QFPPILVVLASSESEDNVEEASK	IIAVSFPSTANEENFR	IDSGLYLGSGYFTAIQNLR
DLTDYLMKILTER	EDVRPEEIADQELAEALQK	GVDLVLNSLAEEK	FGQDFSTFLEAGVEMAGQAPSQEDR	IIDELNVKPEGTR	LQDEIQNMKEEMAR
DLTEYLSR	EDVYVVGTVLR	GVGLGPGPMGLMGPR	IDYANLTGISVSSLSDSLFVLHVQR	IIGAVDQIQLTQAQLEER	AGLAASLAGPHSIVGR
DLTSVNILLK	EDYLDVYVFGVGPLVNQVNINALASK	GVIDMGNSLIER	ALGVPSSPYTWLTVEVLER	IIGLDQVAGMSETALPGAFK	VVSVLTVVHQDWLNGK
DLTSWVTEMK	EEAENTLQSFR	GVLKVFLENVIR	DPDAGIDEAQVEQDAQALFQAGELK	IINEPTAAAIAYGLDKR	MADEAGSEADHEGTHSTK
DLVEAVAHILGIR	EEAENTLQSFRQDVDNASLAR	GVNLQEFLNVTSVHLFK	AAVPIVNLKDELLFPSWEALFSGSEGPLKPGAR	IINEPTAAAIAYGLDR	LGVVTFQAFIDFMSR
DLYANNVLSGGTTMYPGIADR	EEAPSLRPAPPPISGGGYR	GVPGPPGAVGPAGK	EHVPQLLLLLTAGQSEDSYLQAANALTR	IISFLYSTVGALNK	ILLANFLAQTEALMR
DLYANTVLSGGTTMYPGIADR	EEIFGPVMSILSFDTEAEVLER	GVPGPPGAVGPAGKDGEAGAQGPPGPAGPAGER	TEFLSFMNTELAAFTK	IISLETYNLLR	SLAELGGHLDQQVEEFRR
DLYDAGVKR	EELITNWEQIR	GVQSASSLAAWSMEPVVR	NDFQLIGIQDGYLSLLQDSGEVR	IITHPNFNGNTLDNDIMLIK	MFGGPGTASRPSSSR
DLYEDELVPLFEK	EELMMVLASLEQLQIR	GVSFYEVPPHLFAVADTVYR	QGQIIYNWQGAQSTQDEVAASAILTAQLDEELGGTPVQSR	IITITGTQDQIQNAQYLLQNSVK	GVDEATIIDILTKR
DLYSGLIGPLIVCR	EELSRLQPVLQPLPSPGVGGK	GVTDNVVDTVVHYVPLPR	TAFDEAIAELDTLSEESYK	IITTDFPLYFVIMSR	TNVKAAWGK
DMDLTEVITGTLWNLSSHDSIK	EELTAVMR	GVTSVSQIFHSPDLAIR	ALEQQVEEMKTQLEELEDELQATEDAK	IKEDEDDKTVLDLAVVLFETATLR	DGMLDDEEFALASHLIEAK
DMETIGFAVYEVPPELVGQPAVHLK	EELVYELNPLDHR	GVVDSEDLPLNISR	AAMVGMLANFLGFR	IKWGDAGAEYVVESTGVFTTMEK	SAQSPGAPPGPGLEDEVATPAAPRPGFPAVPR
DMYSFLEDMGLK	EEPPRPEFLEQPLLGELTVTGVTPDSLR	GVVPLAGTDGETTTQGLDGLSER	AIAANEADAVTLDAGLVYDAYLAPNNLKPVVAEFYGSK	ILDLGITGPEGHVLSRPEEVEAEAVNR	VILQDFTGVPAVVDFAAMR
DNDGWLTSDPR	EESGKPGAHVTVK	GVVQGGLDTTR	NAPAIIFIDELDAIAPK	ILGADTSVDLEETGR	SLEYLDLSFNQIAR
DNDLISLPK	EETGQVLER	GVYSSDVFDIFPGTYQTLEMFPR	TGGSAQPETPYSGPGLLIDSLVLLPR	ILGDMQPGDYFDLVLFGTR	TVAGQDAVIVLLGTR
DNENVVNEYSSELEK	EEYVLNDIGVIFYGEVNDIK	GWEEGVAQMSVGQR	DLEVVAATPTSLLISWDAPAVTVR	ILLAELEQLKGQGK	MALDIEIATYRK
DNENVVNEYSSELEKHQLYIDETVNSNIPTNLR	EFADSLGIPFLETSAK	GWVTDGFSSLKDYWSTVK	GADQAELEEIAFDSSLVFIPAEFR	ILLANFLAQTEALMR	TMTQSLVTLAEDNIAFFSSQGPGETAQR
DNIQGITKPAIR	EFLASVVQDFDVSLNR	GYDYGPHFQGILEASLEGDSGR	YIYGPIESTIYPISGSSLDWAYDLGIK	ILLQGTPVAQMTEDAVDAER	IMSLVDPNHSGLVTFQAFIDFMSR
DNLAEDIMR	EFNAETFTFHADICTLSEK	GYEEWLLNEIR	AYIFIDEAHITQALIWLSQR	ILPDTPQEPFALWEILNK	KAGTELVNFLSYFVELGTQPATQ
DNLEFFLAGIGR	EFNAETFTFHADICTLSEKER	GYFIQPTVFGDVQDGMTIAK	VLTQIGTSIQDFIEAEDDLSSFR	ILQAVNFPFLVK	AIQLTYNPDESSKPNMIDAATLK
DNSKNTLYLQMNSLR	EFPGFLENQKDPLAVDK	GYFVQPTVFSNVTDEMR	LFDQFFGEHLLESDLFPTSTSLSPFYLRPPSFLR	ILQAVQAAEDAAGQALQQADHTWATVVR	TFPGFFSPMLGEFVSETESR
DPDAGIDEAQVEQDAQALFQAGELK	EFQLFSSPHGK	GYTSWAIGLSVADLAESIMK	FQSAAIGALQEASEAYLVGLFEDTNLCAIHAK	ILSISADIETIGEILK	YDPSLKPLSVSYDQATSLR
DPDQTDGLGLSYLSSHIANVER	EFTPPVQAAYQK	HDPRDDDLNLR	AVAFQDCPVDLFFVLDTSESVALR	ILTVEDHYYEGGIGEAVSSAVVGEPGITVTHLAVNR	VSDSFFRPSVMEPILGR
DPENFPFVVLGNK	EFTPQMQAAYQK	HDTSLKPISVSYNPATAK	GHAAPILYAVWAEAGFLAEAELLNLRK	ILYHGYSLLYVQGNER	MKPLDGSALYTGSALDFVR
DPILFPSFIHSQK	EFTRPEEIIFLR	HEERPDEHGFVAR	HGFFVNPSDSVAVIAANIFSIPYFQQTGVR	IMEGPAFNFLDAPAVR	VPADLGAEAGLQQLLGALR
DPVQLNLLYVQAR	EFVEEFIWPAIQSSALYEDR	HFLENLVTAFDVGSEK	EPGQDLVVLPLSITTDFIPSFR	IMGIPEEEQMGLLR	YEASILTHDSSIR
DQASQLLAGTEATLGHAK	EFYLFPTVFDENESLLLEDNIR	HFLLEEDKPEEPTAHAFVSTLTR	SSTSPTTNVLLSPLSVATALSALSLGAEQR	IMNGEADAMSLDGGFVYIAGK	KQTALVELLK
DQAVENILVSPVVVASSLGLVSLGGK	EGAPGAEGSPGR	HGFFVNPSDSVAVIAANIFSIPYFQQTGVR	QFVPQFISQLQNEFYLDQVALSWR	IMNTFSVVPSPK	MADEAGSEADHEGTHSTKR
DQDLFVQNCAALSSGAFWFR	EGDLIAAQAR	HGNRGETGPSGPVGPAGAVGPR	DQAVENILVSPVVVASSLGLVSLGGK	IMNVIGEPIDER	LSIIATDHTYR
DQEGQDVLLFIDNIFR	EGDLPPLWWYIVTRPR	HGPLVAEAK	GGVEDEVTLSAYITIALLEIPLTVTHPVVR	IMSLVDPNHSGLVTFQAFIDFMSR	LQAMWGQSLLPPVSTSFTTGGLR
DQFNLIVFSTEATQWRPSLVPASAENVNK	EGDQIVGATIYFDNLQSGEVTQLLNTMGHHTVGLK	HGTDDGVVWMNWK	AELLQVLQSLEAVLIQTVYNTK	IMVANIEEVLQR	IITTDFPLYFVIMSR
DQLIYNLLKEEQTPQNK	EGDVLTLLESER	HGVQELEIELQSQLSK	LLVVYPWTQR	INTGTPQVLLVLTDGQSQDEVAQAAEALR	VTWHPLSADEGLHK
DQLLPPSPNNR	EGETITEVIHGEPIIK	HHSDLYSHYFGGLAETVLVVR	AGIEIFVVVVGR	INVNEIFYDLVR	ADGLAVIGVLMK
DQLRPTQLLQNVAR	EGFGHLSPTGTTEFWLGNEK	HITVVELVGVFPTLIGR	LAMQEFMILPVGAANFR	IPADVDPLTITSSLSSDGVLTVNGPR	MSLLQLVEILQSK
DQLSVLENGVDIVVGTPGR	EGGLGPLNIPLLADVTR	HLISTHFAPGDFQGFALVNPQR	DLTDYLMKILTER	IPAFLNVVDIAGLVK	GLGTDEDTIIDIITHR
DQNVFVAQK	EGGLGPLNIPLLADVTRR	HLMLPDFDLLEDIESK	HQGVMVGMGQK	IPGDQVVSVVFIK	GVDEATIIDILTK
DQNVFVAQKGFESKVDAILNR	EGGPSQIGDALGFAVR	HLQLAIRNDEELNK	GQAGVMGFPGPK	IPGLLSPHPLLQLSYTATDR	SLEDLQLTHNK
DQQEAALVDMVNDGVEDLR	EGIPALDNFLDKL	HLVPGAPFLLQALVR	ALEQGHTVAMWIPGVVPLSSLAQWGASVAMQAVSR	IPIEDGSGEVVLSR	FLATTPNSLLVSWQPPR
DQYELLCLDNTR	EGISQEALHTQMLTAVQEISHLIEPLANAAR	HPDYSVVLLLR	MADEAGSEADHEGTHSTK	IPPDSEATLVLVGR	MFLSFPTTKTYFPHFDLSHGSAQVK
DRIEEIRLEGNPIVLGK	EGKEYGVVLAPDGSTVAVEPLLAGLEAGLQGR	HPTPLALGHFHTVTLLR	RMPCAEDYLSVVLNQLCVLHEK	IPPGVFSKLENLLLLDLQHNR	QQELTHQEHR
DRLSASSLTMESFAFLWAGGR	EGLNALITVALDGPADSSDLADLPYIEFGK	HPYFYAPELLFFAK	DLPPDTTLLDLQNNKITEIKDGDFK	IPPVNTNLENLYLQGNR	EFQLFSSPHGK
DRPHEGTRPVR	EGLRGPR	HPYFYAPELLFFAKR	GDRGDAGPKGADGSPGK	IPWFQYPIIYDIR	STLINSLFLTDLYPER
DRQHLPLIK	EGLRGPRGDQGPVGR	HQGTITVNEEGTQATTVTTVGFMPLSTQVR	VVAQGVGIPEDSIFTMADR	IREHVPQLLLLLTAGQSEDSYLQAANALTR	GFMYDRPLR
DRVGVQDFVLLENFTSEAAFIENLR	EGMNIVEAMER	HQILEQAVEDYAETVHQLSK	LLLQQVSLPELPGEYSMK	IRELESQISELQEDLESER	DLTDYLMK
DRVGVQDFVLLENFTSEAAFIENLRR	EGNDLYHEMIESGVINLK	HQLYIDETVNSNIPTNLR	SAQSPGAPPGPGLEDEVATPAAPRPGFPAVPR	IRVENPNSLLEQSVALLNLWVIR	GGKPDEVVVDGTVSSTVLK
DSAHGFLK	EGPSGSGDSQLSASSRSESGRMK	HQMDLVATLSQLGLQELFQAPDLR	TTGIVLDSGDGVTHNVPIYEGYALPHAIMR	ISETSLPPDMYECLR	YPIEHGIITNWDDMEK
DSERPSGIPER	EGPYDVVVLPGGNLGAQNLSESAAVK	HSQDLAFLSMLNDIAAVPATAMPFR	SMGGKEDLIWELLNQAQEHFGK	ISFFDGFEGGFNFR	ISKVSPGAFTPLVK
DSFHLDEQFTVPVEMMQAR	EGPYSISVLYGDEEVPR	HSTIFENLANK	DSHSLTTNIMEILR	ISGETIFVTAPHEATAGIIGVNR	HQVHGPLLR
DSFQEVLR	EGQDSEELSSLIK	HTAMVSWGGVSIPNSPFR	ITEGVPQLLIVLTADR	ISKVSPGAFTPLVK	DIASTPHELYR
DSGFQMNQLR	EGQNANMENLYTALQSIDRGEIVNMLEGSGR	HTFMGVVSLGSPSGEVSHPR	GETGDDGRDGVGSEGRR	ISLPLPNFSSLNLR	AYYNGISLFNNPVPYWEVQPATFR
DSGRDYVSQFEGSALGK	EGQVEVLK	HVEDVPAFQALGSLNDLQFFR	MQQQLDEYQELLDIK	ISLSPEYVFSVSTFR	LAGTQPLEVLEAVQR
DSHSLTTNIMEILR	EGRPVYISLPHFLYASPDVSEPIDGLNPNEEEHR	HVFFVDDFDAFK	VFSVAITPDHLEPR	ISNIPDEYFK	WDAVPGASGYLILYAPLTEGLAGDEK
DSIFSNLTGQLDYQGFEK	EGTIQVQGQALFFR	HVFFVDDFDAFKK	IGDLHPQIVNLLK	ISTGGGETEETLKK	AHENEITKVR
DSITTWEILAVSMSDK	EGVQKEDIPPADLSDQVPDTESETR	HVLVTLGEK	DLPETLNELHLDHNK	ISVGSDSDLVIWDPDAVK	NLVANAHSSAR
DSLDPSFTHAMQLLTAEIEK	EGVYTVFAPTNEAFR	HVPEAVPEAFPELYWQAPPSYLGDR	HYEGSTVPEKK	ISVYYNEATGGK	LKEDAVSAAFK
DSLLQDGEFSMDLR	EGYYGYTGAFR	HVTIIELVGQPPQEVGR	NLVANAHSSAR	ITEGVPQLLIVLTADR	IITHPNFNGNTLDNDIMLIK
DSNYHLLMSVQESLER	EHALLAYTLGVK	HYEGSTVPEK	SLLSNVEGDNAVPMQHNNRPTQPLK	ITGKWFYIASAFR	LHFFMPGFAPLTSR
DSPIQCIQAIAENR	EHIVDLEMLTVSSIGTFR	HYEGSTVPEKK	TPMGIVLDALEQQEEGINR	ITLLSALVETR	HSQDLAFLSMLNDIAAVPATAMPFR
DSPSVWAAVPGK	EHLLMALADLDELLIR	HYYIAAEEIIWNYAPSGIDIFTK	YFKPGMPFDLMVFVTNPDGSPAYR	ITLPVDFVTADKFDENAK	KLLEMEEQAAFLVGSATPR
DSPVLIDFFEDTER	EHLLMALAGIDTLLIR	IAELSATAQEIIK	GQTLLEGQPWMETYLQDILR	ITPNLAEFAFSLYR	RQVDQLTNDK
DSSRLPSEGPRPAHVVVGDVLQAADVDKTVAGQDAVIVLLGTR	EHMQPTHPIR	IAHVELADAGQYR	ITPNLAEFAFSLYR	ITQTAEGLDPENYLSIK	FLEQELETITIPDLR
DSSTWLTAFVLK	EHVAHLLFLR	IAIPGLAGAGNSVLLVSNLNPER	VEEGVPQVLVLISAGPSSDEIR	ITYYHLSFPTNIQAPAVVFR	LENLLLLDLQHNR
DSTEFFIR	EHVPQLLLLLTAGQSEDSYLQAANALTR	IALTDNALIAR	ATLVCLISDFYPGAVTVAWK	IVAFADAAVEPIDFPIAPVYAASMVLK	LLPETPSDPFAIWQITDR
DSTLIMQLLR	EIAEAYLGYPVTNAVITVPAYFNDSQR	IALVITDGRSDTQR	LTIGEGQQHHLGGAK	IVDLGDNLEDALILDIK	EHVAHLLFLR
DSTYSLSSTLTLSK	EIAQDFK	IAQLEEELEEEQGNTELINDR	FTVDRPFLFLIYEHR	IVDLVKELDRDTVFALVNYIFFK	DIENQYETQITQIEHEVSSSGQEVQSSAK
DSTYSLSSTLTLSKADYEK	EIAQDFKTDLR	IAQSDYIPTQQDVLR	LYHSEAFTVNFGDTEEAKK	IVEGSDAEIGMSPWQVMLFR	TVTAMDVVYALKR
DSYVGDEAQSK	EIAQEFKTDLR	IAQWQSFQLEGGLK	LNWEAPPGAFDSFLLR	IVGGNAAQLAQFDPR	YTAILNQIPSHSSSIR
DSYVGDEAQSKR	EIAVGDSEGQIVIYDVGEQIAVPR	IASELKDTISTR	LLVVYPWTQRFFESFGDLSTPDAVMGNPK	IVVLMLTGEVPEQQLEEAQR	IPADVDPLTITSSLSSDGVLTVNGPR
DTADGILTDVILK	EIDYIQYLR	IASNSATAFR	DGWHSWPIAHQWPQGPSAVDAAFSWEEK	IVVQGEPGDEFFIILEGSAAVLQR	IPPVNTNLENLYLQGNR
DTAEFAANTR	EIETIPYER	IAVAQYSDDVK	GDKGEPGGPGADGVPGKDGPR	IVYKPVSVPGPTLETFVGADINTILITNLLSGMDYNVK	DQFNLIVFSTEATQWRPSLVPASAENVNK
DTDAAVGDNIGYITFVLFPR	EIETYHNLLEGGQEDFESSGAGK	IAVAQYSDDVKVESR	TGHPGTVGPAGIR	IVYNNADGTEINEVEVDPITTFPLK	EVTSDSGSIVVSGLTPGVEYVYTIQVLR
DTDIVDEAIYYFK	EIGEATEHLTQLEADLTDVQDENFNANHALSGLER	IAVGSDADLVIWDPDSVK	ADGLAVIGVLMK	IYDDDFFQNLDGVANALDNVDAR	LWAYLTIQQLLEQTVSASDADQQALR
DTDSEEEIREAFR	EIGELYLPK	IDFLNNYALFLSPSAQQASWQVSAR	VTYMTAQGDPEEEVIGTVMVPGSQNNLLLKPLLPDTEYK	IYHSHIDAPK	LEESLEYQQFVANVEEEEAWINEK
DTDTGALLFIGK	EIIDLVLDR	IDLRPVLGEGVPILASFLR	EIINVGHSFHVNFEDNDNR	IYLYTLNDNAR	VPIPWVSGTSASTPVFGGILSLINEHR
DTEEEDFHVDQATTVK	EIINVGHSFHVNFEDNDNR	IDQLEGDHQLIQEALIFDNK	ESSSHHPGIAEFPSR	KADIVFLLDGSINFR	LFYAPAAGGPEELVPIPGNTNYAILR
DTEEEDFHVDQVTTVK	EIISHDTRR	IDSGLYLGSGYFTAIQNLR	EHALLAYTLGVK	KAGTELVNFLSYFVELGTQPATQ	VGVQDFVLLENFTSEAAFIENLRR
DTEQTLYQVQER	EIMENYNIALR	IDSLSAQLSQLQK	TPTQEQLLAAAMAAAR	KASYSGVSLFSNPVQYWEIQPSTFR	DPDAGIDEAQVEQDAQALFQAGELK
DTFNHLTTWLEDAR	EIPAWVPFDPAAQITK	IDTIEIITDR	AVFVDLEPTVIDEVR	KDLYANNVLSGGTTMYPGIADR	SVPSDIFQIQATTIYANTINTFR
DTGIFLDLMHLK	EIPDEISILLLGVAHFK	IDYANLTGISVSSLSDSLFVLHVQR	VNHFVPEAGSR	KDLYANTVLSGGTTMYPGIADR	APSVALPVAQVPTDPGHFSVLLDVK
DTIYSGVTSAVNVAK	EIQLDLEMITVNTVINFR	IEDGVLQFLVLLVAGR	LAGTQPLEVLEAVQR	KEGGLGPLNIPLLADVTR	EIETYHNLLEGGQEDFESSGAGK
DTLASVFR	EIQTAVR	IEDGVPQHLVLVLGGK	HFLENLVTAFDVGSEK	KFDLGQDVIDFTGHALALYR	DYPVVSIEDPFDQDDWGAWQK
DTLFTAESGTR	EISFQIENIK	IEDGVPQHLVLVLGGKSQDDVSR	LVLEVAQHLGESTVR	KFSLDALITHVLPFEK	SWVPHTFESELSDPVELLVAES
DTLMISR	EISPDTTLLDLQNNDISELR	IEDLGAAMEEALILDNK	GSPAINVAVHVFR	KGDTFSCMVGHEALPLAFTQK	MTVSTLVLGEGATEAEISMTSTR
DTLQEANDILNNLK	EISPDTTLLDLQNNDISELRK	IEEGVPQFLVLISSGK	FTASAGIQVVGDDLTVTNPK	KLDSLTTSFGFPVGAATLVDEVGVDVAK	GSFTYFAPSNEAWDNLDSDIR
DTLQEANDILNNLKDFDR	EITALAPSTMK	IEEGVPQFLVLISSGKSDDEVDDPAVELK	YSAELHVAHWNSAK	KLHEEEIQELQAQIQEQHVQIDVDVSKPDLTAALR	VLELSIPASAEQIQHLAGAIAER
DTLQEANDILNNLKDFDRR	EITALAPSTMKIK	IEEIRLEGNPIVLGK	ETNLDSLPLVDTHSKR	KLLEMEEQAAFLVGSATPR	YTIAALLSPYSYSTTAVVTNPK
DTMVEDLVVLVR	EITALAPSTMKIKIIAPPER	IEGSNKVPVDPATYGQFYGGDSYIILYNYR	FFESFGDLSSPDAVMGNPKVK	KLNNLTFLYLDHNALESVPLNLPESLR	DSFHLDEQFTVPVEMMQAR
DTQSGSLLFIGR	EIWDMFGVFFANHPDLR	IEWHLNAFSTKDEVIEAVR	DQFNLIVFSTEATQWRPSLVPASAENVNK	KLTAKDFADIPNLR	SINPDEAVAYGAAVQAAILMGDK
DTSISTAYMELSR	EKLQDEDLGFL	IFASQASGFSDALTGMVK	LKEDAVSAAFK	KLVAASQAALGL	VVPLADIITPNQFEAELLSGR
DTSTSTVYMELSSLR	EKLQEEMLQR	IFNTNNLWISLAAVK	YPIEHGIITNWDDMEK	KQNVVPTVLALGSDVDMDVLTTLSLGDR	FIQAWQSLPEFGITHFIAR
DTTPLNVLCSPGIQVVSVGIK	EKLQEEMLQREEAENTLQSFR	IFVEESIYDEFVR	NLHALILVNNK	KQTALVELVK	ATTAALLLEAQAATGFLVDPVR
DTVFALVNYIFFK	EKYLTWASR	IFVGSSQVPIVFENTDLHSYVVMNHGR	AFQPFFVELTMPYSVIR	KTVTAMDVVYALK	QVTITGSAASISLAQYLINAR
DTVFSGVTGAMSMAK	ELAILLGMLDPAEK	IGAAQFSDTYHPEFPLGTFIGEK	GLEQLLVGGSHLK	KVADALTNAVAHVDDMPNALSALSDLHAHK	MEYLIGIQGPDYVLVASDR
DTVSTGLTGAVNVAK	ELAILLGMLDPAEKDEK	IGDLHPQIVNLLK	DFHINLFQVLPWLK	KVAVFFSNTPTR	NENTFLDLTVQQIEHLNK
DTVTISGPQAPVFEFVEQLR	ELASQPDVDGFLVGGASLKPEFVDIINAK	IGFGSFVEK	QVIQQNPALLPALLQQLGQENPQLLQQISR	KVESLQEEIAFLK	FLVHDSFWALPEQFLGNK
DTVTISGPQAPVFEFVEQLRK	ELDRDTVFALVNYIFFK	IGGVQQDTILAEGLHFR	GRPGAPGPAGAR	KVESLQEEIAFLKK	VGLSGMAIADVTLLSGFHALR
DTVTTGLMGAVNVAK	ELESQISELQEDLESER	IGLFGGAGVGK	AVVVHAGEDDLGR	KVLGAFSDGLAHLDNLK	TSHNLAELEAYLAALTQLR
DVAGLYEEIWK	ELFSPLHALNFGIGGDTTR	IGSFGPGEDLLYLR	FEPGQSYAGVVQYSHSQMQEHVSLR	KVPDGLPSALEQLYMEHNNVYTVPDSYFR	VIILTAAAQGIGQAAALAFAR
DVAPQAPVHFLVIPK	ELGEYGLQAYTEVK	IGSTVEDNPLYVLK	VLSALQAVQGLLVAQGR	KVPQVSTPTLVEVSR	IAALQAFADQLIAAGHYAK
DVCKNYAEAK	ELGGAIDFGAAYVLEQASSHIGNSTQATVR	IGTDVLSTR	LWSGYSLLYFEGQEK	KVTFNGLNQMIVIELGTNPLK	QQPPDLVEFAVEYFTR
DVDEIEAWISEK	ELGVGIALR	IGVGAPVYMAAVLEYLTAEILELAGNAAR	FSLDALITHVLPFEK	LAAAVSNFGYDLYR	TTIEKPVWLGFLGPIIK
DVDKEFYLFPTVFDENESLLLEDNIR	ELHLDHNQISR	IHFPLATYAPVISAEK	ALGSAIEYTIENVFESAPNPR	LAALADQWQFLVQK	VLDFEHFLPMLQTVAK
DVDLEFLAK	ELHLDNNK	IIALGPTGAQFLSPVIVEIPHFASHGR	ISLPLPNFSSLNLR	LAAVDATVNQVLASR	VSLDVNHFAPDELTVK
DVEDEETWIR	ELHLDNNKLAR	IIAVDINKDK	ERGPEEEHLGILGPVIWAEVGDTIR	LAGTQPLEVLEAVQR	SGIPIVTSPYQIHFTK
DVEDEILWVGER	ELHLDNNKLTR	IIDELNVKPEGTR	LVQNIIQTAVDQFVR	LALDLEIATYR	DFHINLFQVLPWLK
DVFDFIPGSDQLNVISCQGLAPSQGR	ELHLLGVQVQQFQDVATR	IIGAVDQIQLTQAQLEER	HQTHGSLLR	LAMLQNELEGLGDIFHPMNAEEQAQLAASQPGPK	VTQLYMQLLHEIIR
DVFDFIPGSDQLNVISCQGLAPSQGRPGLSLVK	ELHSEFSEVMNEIWASDQIR	IIGLDQVAGMSETALPGAFK	INTGTPQVLLVLTDGQSQDEVAQAAEALR	LAMQEFMILPVGAANFR	KVESLQEEIAFLKK
DVFHMVVEVPR	ELIPNIPFQMLLR	IINEPTAAAIAYGLDK	FGVEQDVDMVFASFIR	LASDLLEWIR	YNVISHDSIQISWK
DVFLGMFLYEYAR	ELLALIQLER	IINEPTAAAIAYGLDKR	REEAPSLRPAPPPISGGGYR	LASGGADLALGSIEK	LVLEVAQHLGESTVR
DVHNIYGLYVHMATADGLR	ELLESYIDGR	IINEPTAAAIAYGLDR	LSIIATDHTYR	LASTLVHLGEYQAAVDGAR	QEYDESGPSIVHR
DVLIQGLIDENPGLQLIIR	ELLLPNWQGSGSHGLTIAQR	IIPPGSGIIHQVNLEYLAR	TQLEELEDELQATEDAK	LATQSNEITIPVTFESR	TPLGDTTHTCPR
DVLSVAFSSDNR	ELLPVLISAMK	IISFLYSTVGALNK	GILSGTSDLLLTFDEAEVR	LAVEALSSLDGDLAGR	DAVTYTEHAKR
DVMQQQLAEYQELLDVK	ELLTTMGDRFTDEEVDELYR	IITHPNFNGNTLDNDIMLIK	KVAVFFSNTPTR	LAVNMVPFPR	QVCEQLIQSHMAR
DVPAVEITHTFWER	ELLWGYR	IITITGTQDQIQNAQYLLQNSVK	EPAHLMSLFGGKPMIIYK	LCYVALDFEQEMATAASSSSLEK	INEGFDLLHSGK
DVPWGVDSLITLAFQDQR	ELMQTPNFR	IIYSPTVGDPIDEYTTVPGR	VYIGSFWSQPLLVPDNR	LDELRDEGK	VDIVAINDPFIDLNYMVYMFQYDSTHGK
DVSELTGFPEMLGGR	ELPEPLLTFDLYPHVVGFLNIDESQR	IIYSPTVGDPIDEYTTVPGRR	GLTLLDGDLPEQENVLQR	LDFTGNLIEDIEDGTFSK	LIPDTLYSVNLVALYSDGEGNPSPAQGR
DVSSVELLMNNHQGIK	ELPEVTNSVFHEINMWVSQR	IKWGDAGAEYVVESTGVFTTMEK	LLGNVLVCVLAHHFGK	LDILDTAGQEEFGAMR	IVAFADAAVEPIDFPIAPVYAASMVLK
DVTEAIQWIK	ELPNIEER	ILAIGLINEALDEGDAQK	GQVEQANQELQELIQSVK	LDLQEINNWVQAQMK	ALGLGVEQLPVVFEDVVLHQATILPK
DVTEQEFER	ELPSFLGK	ILATPPQEDAPSVDIANIR	LLVPLVPDLQDVAQLR	LDQLIYIPLPDEK	EFYLFPTVFDENESLLLEDNIR
DVTGAEALLER	ELPSLEQK	ILDDDTIITTLENLKR	ATENDIANFFSPLNPIR	LDQRVPQIAFVITGGK	VNTFSALANIDLALEQGDALALFR
DVTHSTMNVFWEPVPGK	ELPSLEQKLLTPITTLTSEQIQK	ILDLGITGPEGHVLSRPEEVEAEAVNR	IFVEESIYDEFVR	LDVEFKPLAPDGVLLFSGGK	GFEESEPLTGFLTTVPDGPTQLR
DVTVTAIGIGDMFHEK	ELPTAFDYVEFTR	ILGADTSVDLEETGR	GTVLLDLQETSLAGVANQLLDR	LEDMEQALSPSVFK	DLEVVAATPTSLLISWDAPAVTVR
DVVFLIDGSQSAGPEFQYVR	ELPTEPPYTAYVGNLPFNTVQGDIDAIFK	ILGEELGFASLHDLQLLGK	TLSGTPEESKR	LEESLEYQQFVANVEEEEAWINEK	LFAQLAGDDMEVSATELMNILNK
DVVFLLDGSEGVR	ELQFSVEDINR	ILGGVISAISEAAAQYNPEPPPPR	TEWTPAPGPVDAYEIQFIPTTEGASPPFTAR	LEGDTLIIPR	AELATEEFLPVTPILEGFVILR
DVVFNYLHATAFQGTPLAQAVEGPSENVR	ELSDFISYLQR	ILLAELEQLKGQGK	SDEHVVSGNLVTPLPVILGHEAAGIVESVGEGVTTVKPGDK	LEGHGLPANLPR	VPFPWVGTGQLVYGGFLYFAR
DVVGNDVATILSR	ELTEEKESAFEFLSSA	ILLANFLAQTEALMR	TLQTTISAVTWAPAAVLGMAGR	LEGLDTGWNALGR	EFNAETFTFHADICTLSEK
DVVLPTYDITHSMLEAMR	ELTIGSK	ILLQGTPVAQMTEDAVDAER	LGIPMSVLMGANIASEVADEK	LEGNPIVLGK	NFHIFYQLLEGGEEETLR
DVVLSIVNDLTIAESNCPR	ELVDEEADEAYELLSQAESWQR	ILPDTPQEPFALWEILNK	LISQIVSSITASLR	LEHLYLNNNSIEK	QIIQQNPSLLPALLQQIGR
DVVLTTTFVDDIK	EMEENFAVEAANYQDTIGR	ILSISADIETIGEILKK	YTIAALLSPYSYSTTAVVTNPK	LEIGQDLIQVAVAQYADTVRPEFYFNTHPTK	ILYHGYSLLYVQGNER
DVWGIEGPIDAAFTR	EMQLDGYSIFAIGVADADYSELVSIGSK	ILTEAEIDAHLVALAERD	QINVGNALEYVSR	LEIGQDLIQVAVAQYADTVRPEFYFNTHPTKR	QDLGSPEGIAVDHLGR
DVYVQLYLQHLTAR	EMQLDGYSIFAIGVADADYSELVSIGSKPSAR	ILTVEDHYYEGGIGEAVSSAVVGEPGITVTHLAVNR	VTWAPPPSIDLTNFLVR	LELELRPTGEIEQYSVSATYELQR	VISGVLQLGNIVFKK
DVYVVTDQIPVFVTMFQK	EMTDGGVDFSFEVIGR	ILYHGYSLLYVQGNER	THLAPYSDELR	LENLLLLDLQHNR	TLSGTPEVHSNKR
DWHGVPGQVDAAMAGR	ENFIPTIVNFSAEEISDAIR	IMEGPAFNFLDAPAVR	LSIIATDHTYRR	LESEETMVLEAHDAQGDVPVTVTVHDFPGK	SNLVGMGVIPLEYLPGENADALGLTGQER
DYAEVGR	ENFQNWLK	IMGIPEEEQMGLLR	FYPEDVSEELIQDITQR	LFAQLAGDDMEVSATELMNILNK	AAVYHHFISDGVR
DYAGVFSDAGLTFTSSSGQQTAQR	ENLIYTYIGPVLVSVNPYR	IMNGEADAMSLDGGFVYIAGK	ESTLHLVLR	LFAQLAGEDAEISAFELQTILR	EVYMPSSIFQDDFVIPDISEPGTWK
DYDSLAQPGFFDR	ENLLDFIK	IMNTFSVVPSPK	FSPLTTNLINLLAENGR	LFAVAPNQNLK	SADFVVEAIGDDVGTLGFSVEGPSQAK
DYELLCLDGTR	ENLLEEQGSIALR	IMNVIGEPIDER	LSDGVFKPDTFHGLK	LFAVAPNQNLKEQGLR	SGETEDTFIADLVVGLCTGQIK
DYFEEYGKIDTIEIITDR	ENNAVYAFLGLTAPPGSK	IMVANIEEVLQR	IPSAVGYQPTLATDMGTMQER	LFDQAFGLPR	TIQGLEIELQSQLSMK
DYFEQYGKIEVIEIMTDR	ENQLEVLEVSWLHGLK	INEGFDLLHSGK	VSVQLEASPAFLAVPVEK	LFDQFFGEHLLESDLFPTSTSLSPFYLRPPSFLR	TEVSSNHVLIYLDK
DYFFALAHTVR	ENTQQHITAR	INTGTPQVLLVLTDGQSQDEVAQAAEALR	TTPPVLDSDGSFFLYSR	LFEAEAQDLFR	FHQLDIDDLQSIR
DYFMPCPGR	ENYAELLEDAFLK	INVNEIFYDLVR	LYLVQGTQVYVFLTK	LFELEEQDLFR	EDYLDVYVFGVGPLVNQVNINALASK
DYGVLLEGSGLALR	EPAAEIEALLGMDLVR	IPADVDPLTITSSLSSDGVLTVNGPR	ATEHLSTLSEK	LFIGGLSFETTDESLR	TQTSDPAMLPTMIGLLAEAGVR
DYLHLPPEIVPATLR	EPAHLMSLFGGKPMIIYK	IPAFLNVVDIAGLVK	APNHAVVTRK	LFIGGLSFETTEESLR	GAGAFGYFEVTHDITK
DYNLNDILLQLGIEEAFTSK	EPCVESLVSQYFQTVTDYGK	IPFTDIYIGGAPPEILQSR	ADFLEQPVLGFVR	LFYADHPFIFLVR	ELHLDNNKLTR
DYPVVSIEDPFDQDDWGAWQK	EPGLQIWR	IPGDQVVSVVFIK	THHDGAITER	LFYAPAAGGPEELVPIPGNTNYAILR	ELESQISELQEDLESER
DYSHYYTTIQDLR	EPGQDLVVLPLSITTDFIPSFR	IPGLLSPHPLLQLSYTATDR	TEHPFTVEEFVLPK	LGANSLLDLVVFGR	LVDYLDVGFDTTR
DYVSQFEGSALGK	EPQVYTLPPSR	IPIEDGSGEVVLSR	IPWFQYPIIYDIR	LGASSWLNSFLELSGR	QPFVQGLALYTPVVLPR
DYYFALAHTVR	EPQVYTLPPSRDELTK	IPPDSEATLVLVGR	IIDELNVKPEGTR	LGDVYVNDAFGTAHR	FVSLEGFAQPVAIFLGIPFAKPPLGPLR
EAALSTALSEK	EPQVYTLPPSREEMTK	IPPVNTNLENLYLQGNR	DNIQGITKPAIR	LGEHNIDVLEGNEQFINAAK	SHSMIHYNPR
EAALTSEEVGADLEQVEVLQK	EQAGGDATENFEDVGHSTDAR	IPSVQINFK	RDSFQEVLR	LGELWVTDPTPDSLR	LLQDSVDFSLADAINTEFKNTR
EADDIVNWLK	EQALGLEPALGR	IQGTLQPHAR	EQLQDMGLVDLFSPEK	LGFSEVELVQMVVDGVK	NVFDEAILAALEPPEPK
EADIDGDGQVNYEEFVQMMTAK	EQAWQRPDGQPATR	IQVVVLSASDASPPPVK	DAVTYTEHAK	LGGPEAGLGEYLFER	GPEVQLVAHSPWLK
EAEAAIYHLQLFEELR	EQHLYYQDQLLPVSR	IQYQLVDISQDNALRDEMR	GGTLGTPQTGSENDALYEYLR	LGIPMSVLMGANIASEVADEK	TMTIHNGMFFSTYDR
EAEAAIYHLQLFEELRR	EQLGPVTQEFWDNLEK	IREHVPQLLLLLTAGQSEDSYLQAANALTR	VTPQSLFILFGVYGDVQR	LGLMEMIAFAK	YNEQHVPGSPFTAR
EAEGAPQVEAGKR	EQLGPVTQEFWDNLEKETEGLR	IRIDSLSAQLSQLQK	ATKEQLKAVMDDFAAFVEK	LGLQLLELPPEESLPLGPLLGDTAVIQGDTALITRPWSPAR	AENNPWVTPIADQFQLGVSHVFEYIR
EAEYFELPELVR	EQLGPVTQEFWDNLEKETEGLRQEMSK	IRPFFPQQ	QPFVQGLALYTPVVLPR	LGLQNDLFSLAR	GIHSAIDASQTPDVVFASILAAFSK
EAFLNTEDKGDSLDSVEALIK	EQLGPVTQEFWDNLEKETEGLRQEMSKDLEEVK	ISEQFTAMFR	FLATTPNSLLVSWQPPR	LGLSFNSISAVDNGSLANTPHLR	AGAAPYVQAFDSLLAGPVAEYLK
EAFQLFDR	EQLKAVMDDFAAFVEK	ISETSLPPDMYECLR	QIVWNGPVGVFEWEAFAR	LGLVEFNILWNR	GQVEQANQELQELIQSVK
EAFSLFDKDGDGTITTK	EQLQDMGLVDLFSPEK	ISFFDGFEGGFNFR	EFQLFSSPHGK	LGLVWAALQGAR	LALDMEIHAYR
EAFSLFDKDGDGTITTKELGTVMR	EQLSLLDR	ISGLIYEETRGVLK	AIPDLTAPVAAVQAAVSNLVR	LGPTVNDMQLTDLVPNTEYAVTVQAVLHDLTSEPVTVR	SIVPQGGSHSLR
EAGFPPGVVNIVPGFGPTAGAAIASHEDVDKVAFTGSTEIGR	EQLSLLDRFTEDAKR	ISLPLPNFSSLNLR	SLAELGGHLDQQVEEFRR	LGVLTVTDTTPDSMR	IHWESASLLR
EAIKSLQWMAGGTFTGEALQYTR	EQQLSANIIEELR	ISLSPEYVFSVSTFR	FPKAEFAEVSK	LGVVTFQAFIDFMSR	TVAAPSVFIFPPSDEQLK
EAILDIITSR	EQWANLEQLSAIR	ISMPDIDLNLK	HGTDDGVVWMNWK	LHDNQNGWSGDSAPVELILSDETLPAPEFSPEPESGR	EKLQEEMLQREEAENTLQSFR
EAINVEQAFQTIAR	EQWDTIEELIR	ISNIPDEYFKR	QQELTHQEHR	LHEAFSPVSYQHDLALLR	SQAPVLDAIRR
EAIVTSEELGQDLEHVEVLQK	ESADPLGAWLQDAR	ISTGGGETEETLKK	GFMYDRPLR	LHEEEIQELQAQIQEQHVQIDVDVSKPDLTAALR	LNWEAPPGAFDSFLLR
EALAIVFFGR	ESATITCLVTGFSPADVFVQWMQR	ISTVELEDFKR	GVDEATIIDILTK	LHFFMPGFAPLTSR	RPRPGTGPGR
EALAQTVLAEVPTQLVSYFR	ESAYLYAR	ISVGSDSDLVIWDPDAVK	AVCMLSNTTAIAEAWAR	LHLETDSLALVALGALDTALYAAGSK	SQTSQDLFSYQALYSYIPQNDDELELR
EALGHWLGLLNADGWIGR	ESEIIDFFLGASLKDEVLK	ISVYYNEATGGK	NFHIFYQLLEGGEEETLRR	LHLSGIDANPNALFPPVEFPAPR	GLFIIDGKGVLR
EALRTEADTISGR	ESGVELFAIGVK	ITDVIPSEAINELTVLVLVNTIYFK	RDDDPLNAR	LHTEAQIQEEGTVVELTGR	LSIIATDHTYRR
EAMQQADDWLGIPQVITPEEIVDPNVDEHSVMTYLSQFPK	ESISVSSEQLAQFR	ITEGVPQLLIVLTADR	NNNRPSGISER	LIALSIDSVEDHLAWSK	QVLLSAAEAAEVILR
EANLLNAVIVQR	ESKPAQGQFR	ITEIKDGDFK	ANRPFLVFIR	LIGQIVSSITASLR	VEKFDLVPVPTNLYGDFFTGDAYVILK
EAPVDVLTQIGR	ESKPLTAQQTTK	ITLLSALVETR	ALGISPFHEHAEVVFTANDSGPR	LIPDTLYSVNLVALYSDGEGNPSPAQGR	ADFLEQPVLGFVR
EAQQALGSAAADATEAK	ESLLNHFLYEVAR	ITLPVDFVTADKFDENAK	MPCAEDYLSVVLNQLCVLHEK	LISQIVSSITASLR	VGVVQFSNDVFPEFYLKTYR
EASGLLSLTSTLYLR	ESPESEGPIYEGLIL	ITPNLAEFAFSLYR	KAGTELVNFLSYFVELGTQPATQ	LISWYDNEFGYSNR	ISNIPDEYFKR
EASMVITESPAALQLR	ESQPLLGTVIDGMLLLK	ITQTAEGLDPENYLSIK	VVPYFTQTPYSFLPLPTIK	LKEIVTNFLAGFEA	DSYVGDEAQSKR
EATTEFSVDAR	ESSSHHPGIAEFPSR	ITWDPPSSPVK	GAGSYTIMVLFADQATPTSPIR	LLDNWDSVTSTFSK	LDLQEINNWVQAQMK
EAVEKEFEPLLNWMK	ESTLHLVLR	ITYYHLSFPTNIQAPAVVFR	YDPSLKPLSVSYDQATSLR	LLDNWDSVTSTFSKLR	KPVEEYANCHLAR
EAVFPFQPGSVAEVCITFDQANLTVK	ESTVFEDLSDEAERDEYELLCPDNTR	IVDLGDNLEDALILDIK	VSFLSALEEYTKK	LLEALDEMLTHDIAK	FPKAEFAEVSK
EAVGDLLDAFK	ESYSVYVYK	IVEGSDAEIGMSPWQVMLFR	KVPDGLPSALEQLYMEHNNVYTVPDSYFR	LLEMEEQAAFLVGSATPR	KLLEGEESR
EAYPGDVFYLHSR	ETAASLLQAGYK	IVEIGDENATLDGTDVLFTGR	VVSMDENFHPLNELIPLVYIQDPK	LLEPVLLLGK	MDIAIHHPWIR
ECCEKPLLEK	ETDLLLDDSLVSIFGNR	IVEPYIAWGYPNLK	ALINADELASDVAGAEALLDR	LLETIDQLYLEYAK	RFNALQYLR
EDAIWNLLR	ETDLLLDDSLVSIFGNRR	IVEVFDIGPK	YAASSYLSLTPEQWKSHR	LLGNVLVCVLAR	QVYEEEYGSSLEDDVVGDTSGYYQR
EDAQVAAEILEIADTPSGDK	ETDLQELFRPFGSISR	IVVLMLTGEVPEQQLEEAQR	FKDLGEENFK	LLIVSNPVDILTYVAWK	VFQSSANYAENFIQSIISTVEPAQR
EDAQVAAEILEIADTPSGDKTSLETR	ETLLQDFR	IVYKPVSVPGPTLETFVGADINTILITNLLSGMDYNVK	WQQGNVFSCSVMHEALHNHYTQK	LLIYAASSLQSGVPSR	HYYIAAEEIIWNYAPSGIDIFTK
EDAVLEYLK	ETNLDSLPLVDTHSK	IVYNNADGTEINEVEVDPITTFPLK	VSGQGLHEGHTFEPAEFIIDTR	LLIYAASTLQSGVPSR	TFSHELSDFGLESTAGEIPVVAIR
EDAVSAAFK	ETNLDSLPLVDTHSKR	IYHSHIDAPK	GGHFAAFEEPELLAQDIRK	LLIYAVLPTGDVIGDSAK	IAQLEEELEEEQGNTELINDR
EDAVSAAFKGLKSLEYLDLSFNQIAR	ETSGNLEQLLLAVVK	IYVDDGLISLQVK	YVSHFETEGPHVLLYFDSVPTSR	LLIYDASNLETGVPSR	AELQHIATDDNLVFTVPEFR
EDFTSLSLVLYSR	ETSLIVTIQGSGSSHVPSVSPPIR	KADIVFLLDGSINFR	LVRPEVDVMCTAFHDNEETFLK	LLIYYDDLLPSGVSDR	EISPDTTLLDLQNNDISELR
EDGGGWWYNR	ETTDTDTADQVIASFK	KAGTELVNFLSYFVELGTQPATQ	FLNEHPGGEEVLLEQAGVDASESFEDVGHSSDAR	LLLEVTYEAIVDGGINPDSLR	IAIPGLAGAGNSVLLVSNLNPER
EDLIWELLNQAQEHFGK	ETVAYLQAHALTTEGIFR	KALEGLQYPFAVTSYGK	DLFSQTLYTVSVSAVHDEGESPPVTAQETTRPVPAPTNLK	LLLFSDGNSQGATPAAIEK	IPGLLSPHPLLQLSYTATDR
EDPQTFYYAVAVVK	ETVTILPGASFFSSDESFAMIR	KANLQIDQINTDLNLER	LTAKDFADIPNLR	LLLFSDGNSQGATPAAIEKAVQEAQR	DIPTNSPELEETLTHTITK
EDPQTFYYAVAVVKK	ETVVEVPQVTWEDIGGLEDVKR	KASYSGVSLFSNPVQYWEIQPSTFR	MEYLIGIQGPDYVLVASDR	LLLFSPSVVHLGVPLSVGVQLQDVPR	IGEHTPSALAIMENANVLAR
EDTEEHHLR	EVAAFAQFGSDLDAATQQLLSR	KDLYANNVLSGGTTMYPGIADR	VADDLLFEGLLTPEGAQIR	LLLQQVSLPELPGEYSMK	ATENDIYNFFSPLNPVR
EDTGLLATTHGPEEAPR	EVAFDLEIPK	KDLYANTVLSGGTTMYPGIADR	HSQDLAFLSMLNDIAAVPATAMPFR	LLPETPSDPFAIWQITDR	ENQLEVLEVSWLHGLK
EDVRPEEIADQELAEALQK	EVDDLEQWIAER	KEEPPRPEFLEQPLLGELTVTGVTPDSLR	LVYEISLQEALAIYGGNSPAAMTTR	LLPSFVSSENAFYLSPDIR	RDQALTEEHAR
EDVYVVGTVLR	EVDLKDYEDQQK	KEGGLGPLNIPLLADVTR	KFSLDALITHVLPFEK	LLQDSVDFSLADAINTEFK	GTLFLPPEPGPFPGIVDMFGTGGGLLEYR
EDYLDVYVFGVGPLVNQVNINALASK	EVDLKDYEDQQKQLEQVIAK	KFPSGTFEQVSQLVK	GNLEVLLFTIQSR	LLQDSVDFSLADAINTEFKNTR	LLQEGQALEYVCPSGFYPYPVQTR
EEAENTLQSFR	EVGTPHGIILDSVDAAFICPGSSR	KGDTFSCMVGHEALPLAFTQK	QVLLSAAEAAEVILR	LLQEGQALEYVCPSGFYPYPVQTR	IYDDDFFQNLDGVANALDNVDAR
EEAENTLQSFRQDVDNASLAR	EVGVGFATR	KIATFFSSGQSADAHSITTAAMEFGALEIIPVVITFSNVPSVR	TIQNDIMLLQLSR	LLQSNPVLEAFGNAK	VLIFDDSFEHEVWQDASSFR
EEAPSLRPAPPPISGGGYR	EVITAVR	KIEDLGAAMEEALILDNK	VTIAQGGVLPNIQAVLLPKK	LLSGPYFWSLPSR	DLYANTVLSGGTTMYPGIADR
EEEIAALVIDNGSGMCK	EVITAVRK	KIPNPDFFEDLEPFR	EYVLPSFEVIVEPTEK	LLSLMDPLLPLSVLSK	VSNQTLSLFFTVLQDVPVR
EEIFGPVMSILSFDTEAEVLER	EVPFADLSNMEIGMK	KLEVNEAELLR	GPLLVQDVVFTDEMAHFDR	LLTAPELILDQWFQLSSSGPNSR	RFDEILEASDGIMVAR
EELITNWEQIR	EVPLNTIIFMGR	KLFIGGLSFETTDESLR	VIISAPSADAPMFVMGVNHEK	LLTPITTLTSEQIQK	AQLADSFHLQQFFR
EELMMVLASLEQLQIR	EVQGFESATFLGYFK	KLHEEEIQELQAQIQEQHVQIDVDVSKPDLTAALR	AVDQSVLLMKPDAELSASSVYNLLPEK	LLVPLVPDLQDVAQLR	VHLVGIDIFTGK
EELSRLQPVLQPLPSPGVGGK	EVQLVESGGGLVQPGGSLR	KLLEMEEQAAFLVGSATPR	DLTDYLMK	LLVTNRPGVLFFEGDEGLTADFLR	MSATFIGNSTAIQELFKR
EELTAVMR	EVSEAVVDTLESEYLK	KLNNLTFLYLDHNALESVPLNLPESLR	ETDLLLDDSLVSIFGNR	LLVVYPWTQRFFESFGDLSTPDAVMGNPK	DLPETLNELHLDHNK
EELVYELNPLDHR	EVTINQSLLAPLR	KLNPFGNTFLNR	SGLGSQVGLMPGSVGPVGPR	LLWTLESLVTGR	VELNALMTDETISNVPILILGNK
EEPPRPEFLEQPLLGELTVTGVTPDSLR	EVTSDSGSIVVSGLTPGVEYVYTIQVLR	KLPIDVTEGEVISLGLPFGK	AAVATFLQSVQVPEFTPK	LMLLLEVISGER	TVTVWELISSEYFTAEQR
EESGKPGAHVTVK	EVTVPVFYPTEK	KLVAASQAALGL	DVYVVTDQIPVFVTMFQK	LMVTGAAPVSATVLTFLR	SLEAEILQLQEELASSER
EETGQVLER	EVVADSVWVDVK	KMKPLDGSALYTGSALDFVR	KLLEGEESR	LMWIPVYGGK	RYTIAALLSPYSYSTTAVVTNPK
EEYVLNDIGVIFYGEVNDIK	EVVDYIIFGTVIQEVK	KMLEEIMK	QQPPHGGGGGGGGGGGAAMDPASSGPSK	LNDLEDALQQAK	DFSALESQLQDTQELLQEENR
EFADSLGIPFLETSAK	EVVTSEDGSDCPEAMDLGTLSGIGTLDGFR	KPFSIEDVEVAPPK	DVPWGVDSLITLAFQDQR	LNLEAINYMAADGDFK	VTPQSLFILFGVYGDVQR
EFEPLLNWMK	EVWFFGLQYQDTK	KPVEEYANCHLAR	LLPETPSDPFAIWQITDR	LNLLDLDYELAEQLDNIAEK	GMAFLHTLEPLIPR
EFESVLVDAFSHVAR	EVYMPSSIFQDDFVIPDISEPGTWK	KQELSEAEQATR	IPFTDIYIGGAPPEILQSR	LNNLTFLYLDHNALESVPLNLPESLR	NSLYLQMNSLR
EFLASVVQDFDVSLNR	EVYTFASEPNDVFFK	KQNVVPTVLALGSDVDMDVLTTLSLGDR	VHTECCHGDLLECADDR	LNSVQSSERPLFLVHPIEGSTTVFHSLASR	YVTSAPMPEPQAPGR
EFNAETFTFHADICTLSEK	EWFWDLATGTMK	KQTALVELLK	TRPEFYLNSYMNK	LNVDEAFEQLVR	NDEELNKLLGR
EFNAETFTFHADICTLSEKER	EYANQFMWEYSTNYGQAPLSLLVSYTK	KQTALVELVK	LQELESLIANLGTGDEMVTDQAFEDR	LNWEAPPGAFDSFLLR	LYLSHNQLSEIPLNLPK
EFPGFLENQKDPLAVDK	EYGGLDVLVNNAGIAFK	KTVTAMDVVYALK	LPPLPVTPGMEGAGVVIAVGEGVSDR	LPEDPLLSGLLDSPALK	EGLNALITVALDGPADSSDLADLPYIEFGK
EFPVYLWQPFFR	EYGVVLAPDGSTVAVEPLLAGLEAGLQGR	KVADALTNAVAHVDDMPNALSALSDLHAHK	VPQIPFGSSVHIEPYTELYHYSTSVITSSSTR	LPEEWSQWLGGSSWPGYVRPLPPAAIESPAVAAPAYSR	GADGSPGKDGVR
EFQLFSSPHGK	EYQDLLNVK	KVAVFFSNTPTR	VEGTAFVIFGIQDGEQR	LPESENLQEFWDNLIGGVDMVTDDDRR	LVNEVTEFAK
EFSEQFIR	EYQLNDSAAYYLNDLER	KVEGTAFVIFGIQDGEQR	VGLSGMAIADVTLLSGFHALR	LPGLVFLYMEK	DAVTYTEHAK
EFSHLGKEDFTSLSLVLYSR	EYTDASFTNR	KVESLQEEIAFLK	QSVGNEAEIWLGLNDMAAEGTWVDMTGAR	LPGLVFLYMEKNQLEEVPSALPR	TLNQPDSQLQLTTGNGLFLSEGLK
EFTESQLQEGK	EYTDASFTNRK	KVLGAFSDGLAHLDNLK	IITTDFPLYFVIMSR	LPPLPVTPGMEGAGVVIAVGEGVSDR	EFLASVVQDFDVSLNR
EFTPPVQAAYQK	EYVLPSFEVIVEPTEK	KVPDGLPSALEQLYMEHNNVYTVPDSYFR	VDIDAPDVDVHGPDWHLK	LPSGLPVSLLTLYLDNNK	VSPETVDSVIMGNVLQSSSDAIYLAR
EFTPQMQAAYQK	FADDTYTESYISTIGVDFK	KVPQVSTPTLVEVSR	ILDLGITGPEGHVLSRPEEVEAEAVNR	LPSGLPVSLLTLYLDNNKISNIPDEYFK	FGNPLLVQDVESYDPVLNPVLNR
EFTRPEEIIFLR	FADLSEAANR	KVPVIPPR	HHSDLYSHYFGGLAETVLVVR	LPSGLPVSLLTLYLDNNKISNIPDEYFKR	ASLTLAVGTLPFPSQFNFVPPGR
EFVEEFIWPAIQSSALYEDR	FAEVEHVVNAILFLLSDR	KVTFNGLNQMIVIELGTNPLK	AHLESLVASRPSPQPLAETPIPSLPEFPR	LPWAQLFQPTIALLR	AMVALIDVFHQYSGR
EFYLFPTVFDENESLLLEDNIR	FAFNLYR	KYLYEIAR	FPKAEFAEVSKLVTDLTK	LQAMWGQSLLPPVSTSFTTGGLR	MNLYGFHGGQR
EGAPGAEGSPGR	FAGDKGYLTK	LAAVDATVNQVLASR	LAMLQNELEGLGDIFHPMNAEEQAQLAASQPGPK	LQDEIQNMKEEMAR	NLSPYVSNELLEEAFSQFGPIER
EGDLIAAQAR	FAGLHFFNPVPVMK	LAEISDVWEEMK	GAQAAIVVYDITNTDTFAR	LQDFNVGDYIEAVLDR	SDLEMQYETLQEELMALKK
EGDLPPLWWYIVTRPR	FALGIFAINEAVESGDVGK	LAGTQPLEVLEAVQR	EITALAPSTMK	LQEAAELEAVELPVPIR	GGETSEMYLIQPDSSVKPYR
EGDQIVGATIYFDNLQSGEVTQLLNTMGHHTVGLK	FALGLSGGSLVSMLAR	LALDVEIATYR	AVQQPDGLAVLGIFLK	LQEEMLQREEAENTLQSFR	AMDLDQDVLSALAEVEQLSK
EGDVLTLLESER	FALPSPQHILGLPVGQHIYLSAR	LALETALMYGAK	GLLGGVAHTLQK	LQEIEGPSVSIMEK	TPMGIVLDALEQQEEGINR
EGETITEVIHGEPIIK	FANSLVGVQQQLQAFNTYR	LALSNVAPLTGNVYSGFGFHSAQDSALLYYR	VLDFEHFLPMLQTVAK	LQELESLIANLGTGDEMVTDQAFEDR	EHIVDLEMLTVSSIGTFR
EGFGHLSPTGTTEFWLGNEK	FANYIDK	LAMLQNELEGLGDIFHPMNAEEQAQLAASQPGPK	QTALVELVKHKPK	LQETSNWLLSQQQADGSFQDLSPVIHR	AAELIANSLATAGDGLIELR
EGGFLLLHTLLR	FANYIDKVR	LAMQEFMILPVGAANFR	NECFLQHK	LQPVLQPLPSPGVGGK	KQELSEAEQATR
EGGLGPLNIPLLADVTR	FATTFYQHLADSKNDNDNIFLSPLSISTAFAMTK	LAPITSDPTEATAVGAVEASFK	KYLYEIAR	LQPVLQPLPSPGVGGKR	TLSTIATSTDAASVVHSTDLVVEAIVENLK
EGGLGPLNIPLLADVTRR	FDASFFGVHPK	LASGGADLALGSIEK	TVTAMDVVYALKR	LRDPEVVASELGYVFQAITLTR	NNNRPSGISER
EGGPSQIGDALGFAVR	FDEFFSEGCAPGSK	LASMLETLR	IITHPNFNGNTLDNDIMLIK	LREQLGPVTQEFWDNLEK	QTQIFTTYSDNQPGVLIQVYEGER
EGGSIPVTLTFQEATGK	FDEHQSKPEILNLVK	LASTLVHLGEYQAAVDGAR	VSDSFFRPSVMEPILGR	LREQLGPVTQEFWDNLEKETEGLR	SGTIFDNFLITNDEAYAEEFGNETWGVTK
EGHVETVLALLEK	FDEILEASDGIMVAR	LASYLDKVQALEEANNDLENK	IHWESASLLR	LREQLGPVTQEFWDNLEKETEGLRQEMSK	EITALAPSTMK
EGIPALDNFLDKL	FDGALNVDLTEFQTNLVPYPR	LATVGELQAAWR	LSDVDRDGMLDDEEFALASHLIEAK	LRVDPVNFK	GPAGPQGPRGDKGETGEQGDR
EGISQEALHTQMLTAVQEISHLIEPLANAAR	FDLGQDVIDFTGHALALYR	LAVEALSSLDGDLAGR	AYYENSPQQVFSTEFEVK	LSAEDLVLEGAGLR	MELITILEK
EGKEYGVVLAPDGSTVAVEPLLAGLEAGLQGR	FDLVPVPTNLYGDFFTGDAYVILK	LCYVALDFEQEMATAASSSSLEK	HLMLPDFDLLEDIESK	LSASSLTMESFAFLWAGGR	TPSAAYLWVGTGASEAEKTGAQELLR
EGLNALITVALDGPADSSDLADLPYIEFGK	FDMIVPILEK	LDFTGNLIEDIEDGTFSK	LPGLVFLYMEKNQLEEVPSALPR	LSDAGITPLFLTR	MIATDPDDTHAYNVADFESLSR
EGLRGPR	FDPVRGEVPPR	LDIDPETITWQR	SLPAPWLSMAPVSWITPGLK	LSDVDRDGMLDDEEFALASHLIEAK	LRVDPVNFK
EGLRGPRGDQGPVGR	FDQLFDDESDPFEVLK	LDILDTAGQEEFGAMR	LAPITSDPTEATAVGAVEASFK	LSEVASLWEELLEATK	MFLVNSFLK
EGMNIVEAMER	FDSFTVQYK	LDLAGRDLTDYLMK	LHVDPENFR	LSFQHDPETSVLVLR	VIISAPSADAPMFVMGVNHEK
EGNDLYHEMIESGVINLK	FEDENFILK	LDLQEINNWVQAQMK	DIENQYETQITQIEHEVSSSGQEVQSSAK	LSGSHSQGVAYPVR	SAPSTGGVKKPHR
EGPSGSGDSQLSASSRSESGRMK	FEDGVLDPDYPR	LDQRVPQIAFVITGGK	GVSFYEVPPHLFAVADTVYR	LSIIATDHTYR	QLGTVQQVISER
EGPYDVVVLPGGNLGAQNLSESAAVK	FEELNADLFR	LDTLAQEVALLK	SMGGKEDLIWELLNQAQEHFGKDK	LSITGTYDLK	AGIEIFVVVVGR
EGPYSISVLYGDEEVPR	FEIVYNLLSLR	LDVEFKPLAPDGVLLFSGGK	IGWPNAPILIQDFETLPR	LSLLEELSLAENQLLK	EEPPRPEFLEQPLLGELTVTGVTPDSLR
EGQDSEELSSLIK	FEIYSENILNSLK	LEANHGLLVAR	WKNFPSPVDAAFR	LSQLSVTDVTTSSLR	MYSYVTEELPQLINANFPVDPQR
EGQNANMENLYTALQSIDRGEIVNMLEGSGR	FEPGQSYAGVVQYSHSQMQEHVSLR	LEDMEQALSPSVFK	FQPGETLTEILETPATSEQEAEHQR	LSRDELVKFEPGQSYAGVVQYSHSQMQEHVSLR	AVSSAIAQLLGEVAQGNENYAGIAAR
EGQVEVLK	FEVGDIMLIR	LEESLEYQQFVANVEEEEAWINEK	RYTIAALLSPYSYSTTAVVTNPKE	LSSPATLNSR	AITPPHPASQANIIFDITEGNLR
EGRPVYISLPHFLYASPDVSEPIDGLNPNEEEHR	FEVQVTVPK	LEGDTLIIPR	YTIAALLSPYSYSTTAVVTNPKE	LSSWVLLMK	ADVLTTGAGNPVGDKLNVITVGPR
EGSVMLQVDVDTVK	FEWELPLDEAQR	LEGHGLPANLPR	VPVDPATYGQFYGGDSYIILYNYR	LTAKDFADIPNLR	VGAIPANALDDGQWSQGLISAAR
EGTIQVQGQALFFR	FFDSFGNLSSASAIMGNPK	LEGLDTGWNALGR	VGATAAVYSAAILEYLTAEVLELAGNASK	LTEMETLQSQLMAEK	ELAILLGMLDPAEKDEK
EGVHGGLINKK	FFDSFGNLSSASAIMGNPKVK	LEGNPIVLGK	TLTAVHDAILEDLVFPSEIVGK	LTGQLFLGGSIVK	IGGVQQDTILAEGLHFR
EGVQKEDIPPADLSDQVPDTESETR	FFEEVNDPAKNDALEMVEETTWQGLK	LEGVLAEVAQHYQDTLIR	TVTVWELISSEYFTAEQR	LTIGEGQQHHLGGAK	TELRPGETLNVNFLLR
EGVYTVFAPTNEAFR	FFESFGDLSSPDAVMGNPK	LEHLYLNNNSIEK	LYLSHNQLSEIPLNLPK	LTLLAPLNSVFK	NPHPSSAFLNLIGFVSR
EGYYGYTGAFR	FFESFGDLSSPDAVMGNPKVK	LEIGQDLIQVAVAQYADTVRPEFYFNTHPTK	MDIAIHHPWIR	LTSFIGAIAIGDLVK	TDLEKDIISDTSGDFR
EHALLAYTLGVK	FFESFGDLSSPDAVMGNPKVKAHGKK	LEIGQDLIQVAVAQYADTVRPEFYFNTHPTKR	YVAVMPPHIGDQPLTGAYTVTLDGR	LTTPTYGDLNHLVSATMSGVTTCLR	LFAVAPNQNLKEQGLR
EHAPSIIFMDEIDSIGSSR	FFESFGDLSTPDAVMGNPK	LELELRPTGEIEQYSVSATYELQR	MSVQPTVSLGGFEITPPVVLR	LTYAYFAGGDAGDAFDGFDFGDDPSDK	FAGLHFFNPVPVMK
EHIVDLEMLTVSSIGTFR	FFESFGDLSTPDAVMGNPKVK	LENLLLLDLQHNR	IYHSHIDAPK	LVAASQAALGL	TVLGTPEVLLGALPGAGGTQR
EHLELFWSR	FFESFGDLSTPDAVMGNPKVKAHGK	LEQQVPVNQVFGQDEMIDVIGVTK	QVCEQLIQSHMAR	LVARPEPATGYTLEFR	GAGTVFDAFPDQVAIQLNDTHPALAIPELMR
EHLLMALADLDELLIR	FFESFGDLSTPDAVMGNPKVKAHGKK	LESEETMVLEAHDAQGDVPVTVTVHDFPGKK	KTVTAMDVVYALKR	LVAYYTLIGASGQR	FYTEDGNWDLVGNNTPIFFIR
EHLLMALAGIDTLLIR	FFGHGAEDSLADQAANEWGR	LEVNEAELLR	EQHLYYQDQLLPVSR	LVDQNIFSFYLSR	TSESGELHGLTTEEEFVEGIYK
EHMQPTHPIR	FFLHGVTLVPIEEFSPEFVEPR	LFAVAPNQNLK	AELLVTEAPSKPITVTVEEQR	LVDYLDVGFDTTR	IADFELPTIIVPEQTIEIPSIK
EHVAHLLFLR	FFLQGIQLNTILPDAR	LFDQAFGLPR	YNVISHDSIQISWK	LVINGNPITIFQER	DLYANNVLSGGTTMYPGIADR
EHVPQLLLLLTAGQSEDSYLQAANALTR	FFLQGIQLNTILPDARDPAFK	LFDQFFGEHLLESDLFPTSTSLSPFYLRPPSFLR	IINEPTAAAIAYGLDKR	LVLEVAQHLGESTVR	ELHLLGVQVQQFQDVATR
EIAEAYLGYPVTNAVITVPAYFNDSQR	FFPLESWQIGK	LFEAEAQDLFR	SYSPYDMLESIRK	LVRPEVDVMCTAFHDNEETFLKK	GLQYAAQEGLLALQSELLR
EIAQDFK	FFYSDQNVDSRDPVQLNLLYVQAR	LFEAEEQDLFKDIQSLPR	GFGFITFTNPEHASVAMR	LVSSENFDDYMK	YSLLPFWYTLLYQAHR
EIAQDFKTDLR	FGAFHSPALEDADFDGKPMVLVAGQYSTGK	LFELEEQDLFR	AGLGSGLSLSGLVHPELSR	LVSSENFDDYMKEVGVGFATR	LSFQHDPETSVLVLR
EIAQEFKTDLR	FGAQLAHIQALISGIEAQLGDVR	LFENQLVGPESIAHIGDVMFTGTADGR	FGAFHSPALEDADFDGKPMVLVAGQYSTGK	LVTPGETPSWTGSGFVR	LLEALDEMLTHDIAK
EIAVGDSEGQIVIYDVGEQIAVPR	FGDLLNIDDTAK	LFIGGLSFETTDESLR	GHYTEGAELVDSVLDVVRK	LVYEISLQEALAIYGGNSPAAMTTR	LSGSHSQGVAYPVR
EIDYIQYLR	FGEGLLEAELAALCPTTLAPYYLR	LFIGGLSFETTEESLR	VIHLQFNNIASITDDTFCK	LWAYLTIQELLAK	LEGHGLPANLPR
EIETIPYER	FGFDPLAFPEFSWR	LFQFHFHWGSTNEHGSEHTVDGVK	HHGPQTLYLPVTLSSIPVFQR	LWAYLTIQQLLEQTVSASDADQQALR	AVLVDLEPGTMDSVR
EIETYHNLLEGGQEDFESSGAGK	FGFLLPESR	LGDLYEEEMRELR	LIALSIDSVEDHLAWSK	LWEYLLELLR	SSQSLVHSDGNTYLSWLQQRPGQPPR
EIFGLYGQTTGK	FGFNPLEFENFSWR	LGDVYVNDAFGTAHR	GFGFVTFSSMAEVDAAMAARPHSIDGR	LWSGYSLLYFEGQEK	GVTSVSQIFHSPDLAIR
EIGEATEHLTQLEADLTDVQDENFNANHALSGLER	FGFPEGSVELYAEK	LGEHNIDVLEGNEQFINAAK	VSWAPALGSAAALGYHVQFGPLR	LYGPSSVSFADDFVR	FFLHGVTLVPIEEFSPEFVEPR
EIGELYLPK	FGGEHVPNSPFQVTALAGDQPSVQPPLR	LGELPSWILMR	SDLEMQYETLQEELMALKK	LYGSEAFATDFQDSAAAK	TVLLSIQALLSAPNPDDPLANDVAEQWK
EIIDLVLDR	FGGPAGLWTK	LGELWVTDPTPDSLR	DGMLDDEEFALASHLIEAK	LYHSEAFTVNFGDTEEAK	TGLDSPTGIDFSDITANSFTVHWIAPR
EIINVGHSFHVNFEDNDNR	FGLNTVLTTDNSDLFINSIGIVPSVR	LGFAGLVQEISFGTTK	GVDCPYLATYVDWHFLLESQAPK	LYHSEAFTVNFGDTEEAKK	HGGLYHENMR
EIISHDTRR	FGNPLLVQDVESYDPVLNPVLNR	LGFHLPLEVAYQR	RTVAAPSVFIFPPSDEQLK	LYITTSLYSAWDK	AGVETTTPSKQSNNK
EILAELTGR	FGQDFSTFLEAGVEMAGQAPSQEDR	LGFSEVELVQMVVDGVK	IAVGSDADLVIWDPDSVK	LYLSHNQLSEIPLNLPK	EFTPPVQAAYQK
EILDKFTEEVVK	FGVEQDVDMVFASFIR	LGGPEAGLGEYLFER	NALQNIILYHLTPGVFIGK	LYLVQGTQVYVFLTK	MLITILGTVKPNANR
EIMENYNIALR	FHDFLGDSWGILFSHPR	LGGSAVISLEGKPL	KVESLQEEIAFLKK	LYNLDVFQYELYNPMALYGSVPVLLAHNPHR	SAVTALWGK
EIPAWVPFDPAAQITK	FHQLDIDDLQSIR	LGIPMSVLMGANIASEVADEK	EKLQEEMLQREEAENTLQSFR	LYTLVLTDPDAPSR	TPLTATLSK
EIPDEISILLLGVAHFK	FIAVGYVDDTQFVR	LGIWGFFSTGDEHSR	TLEIPGNSDPNMIPDGDFNSYVR	MALDIEIATYRK	QNLFQEAEEFLYR
EIQLDLEMITVNTVINFR	FIDNLRDR	LGLQNDLFSLAR	KIPNPDFFEDLEPFR	MAVTFIGNSTAIQELFK	VVQCSDLGLDKVPK
EIQTAVR	FIFEDQIRPQDR	LGVLTVTDTTPDSMR	NYSPYYNTIDDLKDQIVDLTVGNNK	MAVTFIGNSTAIQELFKR	GVALHRPDVYLLPPAR
EISFQIENIK	FIFEDQIRPQDREELLR	LGVRPSQGGEAPR	ALLAYAFALAGNQDK	MDFLLGNPFSSPVGQR	GPSVFPLAPSSK
EISPDTTLLDLQNNDISELR	FIIHAPPGEFNEVFNDVR	LHEATDYPWRPALTPFEFQK	AFAIDDTGTFQVIVVPSGADYIPALER	MEEVVIAGMSGK	AGVETTTPSK
EISPDTTLLDLQNNDISELRK	FILNLPTFSVR	LHEEEIQELQAQIQEQHVQIDVDVSKPDLTAALR	MFLVNSFLK	MEGPLSVFGDR	WQEEMELYR
EITALAPSTMK	FIQAWQSLPEFGITHFIAR	LHFFMPGFAPLTSR	STITLDGGVLVHVQK	MEIPVPVQPSWLR	GVDCPYLATYVDWHFLLESQAPK
EITALAPSTMKIK	FISDKDASIVGFFDDSFSEAHSEFLK	LHLETDSLALVALGALDTALYAAGSK	KFPSGTFEQVSQLVK	MEYLIGIQGPDYVLVASDR	VQDDEVGDGTTSVTVLAAELLR
EITALAPSTMKIKIIAPPER	FISVGYVDDTQFVR	LHLSGIDANPNALFPPVEFPAPR	VYIGSFWSQPLLVPDNRR	MFLSFPTTK	TGVLKPGSDTLQEVK
EIWDMFGVFFANHPDLR	FITIFGTR	LHTEAQIQEEGTVVELTGR	VGSAADIPINISETDLSLLTATVVPPSGR	MFLSFPTTKTYFPHFDLSHGSAQVK	RPEVDGVRK
EKAEGDVAALNR	FIYITPEELAAVANFIR	LIALSIDSVEDHLAWSK	LEGVLAEVAQHYQDTLIR	MGPTELLIEMEDWK	NECFLQHK
EKAEGDVAALNRR	FKDLGEENFK	LIFIVDVWHPELTPQQR	ILGGVISAISEAAAQYNPEPPPPR	MGPTELLIEMEDWKGDK	YSAELHVAHWNSAK
EKLEATINELV	FKPFTVEIVDSVEAYATMLR	LIFPYVELDLHSYDLGIENR	LGLMEMIAFAK	MGPTELLIEMEDWKGDKVK	EIAQDFKTDLR
EKLQDEDLGFL	FLASVSTVLTSK	LIGQIVSSITASLR	AIQLTYNPDESSKPNMIDAATLK	MIATDPDDTHAYNVADFESLSR	KLTAKDFADIPNLR
EKLQEEMLQR	FLASVSTVLTSKYR	LIPDTLYSVNLVALYSDGEGNPSPAQGR	HQVHGPLLR	MKEFLASVVQDFDVSLNR	AVFPSIVGRPR
EKLQEEMLQREEAENTLQSFR	FLATTPNSLLVSWQPPR	LIPVPANSYFGFSIDSGK	ASQSVSSSYLAWYQQKPGQAPR	MKPLDGSALYTGSALDFVR	NTLYLQMNSLR
EKYLTWASR	FLDLLEPLGR	LISQIVSSITASLR	GGPGSAVSPYPTFNPSSDVAALHK	MLAEDELRDAVLLVFANK	LSITGTYDLK
EKYLTWASRQEPSQGTTTFAVTSILR	FLENEDRR	LISVDTEHSNIYLQNGPDR	SSQSLVHSDGNTYLSWLQQRPGQPPR	MLLADQGQSWKEEVVTVETWQEGSLK	SLHTLFGDK
ELAILLGMLDPAEK	FLEQELETITIPDLR	LISWYDNEFGYSNR	KALEGLQYPFAVTSYGK	MLVVLLQANRDPDAGIDEAQVEQDAQALFQAGELK	QLNLKLLDNWDSVTSTFSK
ELAILLGMLDPAEKDEK	FLEQQNK	LIYAASSLQSGVPSR	VLDPFTIKPLDR	MNSVVALDLAISK	FSVLLLHGIR
ELALPGELTQSR	FLEQQNKILLAELEQLK	LKEDAVSAAFK	VSHLLGINVTDFTR	MPCAEDYLSVVLNQLCVLHEK	YSTIGLAQQWDQLYQLGLR
ELASQPDVDGFLVGGASLKPEFVDIINAK	FLEQQNKILLAELEQLKGQGK	LKNIPTVNENLENYYLEVNQLEK	DIPTNSPELEETLTHTITK	MPCAEDYLSVVLNQLCVLHEKTPVSDR	SGDDVRNPSVVVK
ELAVQIYEEAR	FLEQQNQVLQTK	LKPEDITQIQPQQLVLR	LHSFLGDDVFLR	MPIIPFLL	VPQIPFGSSVHIEPYTELYHYSTSVITSSSTR
ELDESLQVAER	FLEVQYLTGGLIEPDTPGRVPLDEALQR	LKQEYFVVAATLQDIIR	MQPQSVLHSGYFHPLLR	MQPQSVLHSGYFHPLLR	GSFTYFAPSNEAWDNLDSDIRR
ELDRDTVFALVNYIFFK	FLFVLLGPEAPHIDYTQLGR	LLAALLEDEGGSGRPLLQAAK	AGMEWYQTCSNNGLVAGFQSR	MQQNIQELEEQLEEEESAR	GGPGSAVSPYPTFNPSSDVAALHK
ELDSITPEVLPGWK	FLGLTER	LLADPTGAFGK	VDIDVPDVDVQGPDWHLK	MQQQLDEYQELLDIK	AIMTYVSSFYHAFSGAQK
ELEGHISDLQEDLDSER	FLHVPDTFEGHFDGVPVISK	LLASTRYPPPAVESDAADIVFLIDSSEGVRPDGFAHIR	VHEEEDAGSQLIGFYDEIR	MRDVVLSIVNDLTIAESNCPR	VAPEEHPTLLTEAPLNPK
ELEQVCNPIISGLYQGAGGPGPGGFGAQGPK	FLILITDGEAQDIVK	LLAVAATAPPDAPNREEVFDER	HVFFVDDFDAFK	MSATFIGNSTAIQELFKR	YFAHSILTVSEEEWNTGETYTCVVAHEALPNR
ELESQISELQEDLESER	FLILITDGEAQDIVKEPAVVLR	LLDNWDSVTSTFSK	AVTLHDQGTAQWADLSSQFYLR	MSLLQLVEILQSK	VQWKVDNALQSGNSQESVTEQDSK
ELFSNLQEFAGPSGK	FLLDHQGELFPSPDPSGL	LLDNWDSVTSTFSKLR	ILTEAEIDAHLVALAERD	MTDQEAIQDLWQWR	VASNPYTWFTMEALEETWR
ELFSPLHALNFGIGGDTTR	FLLYGLLGK	LLEALDEMLTHDIAK	LGIWGFFSTGDEHSR	MTVSTLVLGEGATEAEISMTSTR	NQGNTWLTAFVLKTFAQAR
ELGEYGFHEYTEVK	FLNEHPGGEEVLLEQAGVDASESFEDVGHSSDAR	LLEMEEQAAFLVGSATPR	RQDLEDSLQAQQYFADANEAESWMR	MVYWTDITEPSIGR	SSGIENGAFQGMK
ELGEYGLQAYTEVK	FLNEMIAPVMR	LLETIDQLYLEYAK	GPGLGSTQGQTIALPAQGLIEFR	MYLGYEYVTAIR	IDFLNNYALFLSPSAQQASWQVSAR
ELGGAIDFGAAYVLEQASSHIGNSTQATVR	FLPLFDR	LLGNQATFSPIVTVEPR	ILGEELGFASLHDLQLLGK	MYSYVTEELPQLINANFPVDPQR	WRPQPPAEGPGGELTVPGTTR
ELGVGIALR	FLSDFRDLMSWINGIR	LLGNVLVCVLAHHFGK	TSHNLAELEAYLAALTQLR	MYVAVWTPYGVLR	GESGPSGPAGPTGAR
ELHLDHNQISR	FLSFPTTK	LLGNVLVCVLAR	LPPNVVAVPDVVQAAEDADILIFVVPHQFIGK	NADPAELEQIVLSPAFILAAESLPK	QNLLSQSHAYQQFLR
ELHLDNNK	FLSQPFQVAEVFTGHMGK	LLHYAGEVTYSVTGFLDKNNDLLFR	AGAAPYVQAFDSLLAGPVAEYLK	NADPAELEQIVLSPAFILAAESLPKIGDLHPQIVNLLK	DGQVINETSQHHDDLE
ELHLDNNKLAR	FLTALAQDGVINEEALSVTELDR	LLIYAASSLQSGVPSR	SESTFKNTEISFILGQEFDEVTADDRK	NADQEELVK	WLQGSQELPR
ELHLDNNKLTR	FLVGPDGIPIMR	LLIYAASTLQSGVPSR	LVPLLDTGDIIIDGGNSEYR	NADQEELVKISLSPEYVFSVSTFR	LMHLEFGR
ELHLLGVQVQQFQDVATR	FLVHDSFWALPEQFLGNK	LLIYAVLPTGDVIGDSAK	ILGDMQPGDYFDLVLFGTR	NADVNELQEIASEPDSTHVYNVAEFDLMHTVVESLTR	TYETTLEK
ELHSEFSEVMNEIWASDQIR	FLVHDSFWALPEQFLGNKVDSYGGSLR	LLIYDASNLETGVPSR	VTWHPLSADEGLHK	NALQNIILYHLTPGVFIGK	SLLSDVEELVEKENQASR
ELIAQTR	FLVLDEADGLLSQGYSDFINR	LLIYWASTR	LQEIEGPSVSIMEK	NAPAIIFIDELDAIAPK	TGTAEMSSILEER
ELIIGDR	FLYFSNWLHGDLR	LLIYYDDLLPSGVSDR	WQEEMELYR	NAYAVLYDIILK	SGNCYLDIRPR
ELIPNIPFQMLLR	FMCAQLPNQVLESISIIDTPGILSGAK	LLLEAQAATGFLLDPVKGER	SSIMAFAIGNK	NDEELNKLLGK	TLSSSTQASLEIDSLFEGIDFYTSITR
ELISNASDALDKIR	FNALQYLR	LLLFSDGNSQGATPAAIEK	AVSMPSFSILGSDVR	NDEELNKLLGR	HSGNITFDEIVNIAR
ELLALIQLER	FNEEHIPDSPFVVPVASPSGDAR	LLLFSDGNSQGATPAAIEKAVQEAQR	YTAILNQIPSHSSSIR	NDFQLIGIQDGYLSLLQDSGEVR	DIIFLLDGSANVGK
ELLESYIDGR	FNFLAPELPAVSEFSTSETMGHSADR	LLLFSPSVVHLGVPLSVGVQLQDVPR	LIPDTLYSVNLVALYSDGEGNPSPAQGR	NDYATMLPDSTEIDQDTINR	AEFAEVSK
ELLLPNWQGSGSHGLTIAQR	FNKPFVFLMIEQNTK	LLLQQVSLPELPGEYSMK	VILQDFTGVPAVVDFAAMR	NDYSYWLSTPEPMPMSMAPITGENIRPFISR	RFVEQVAR
ELLPVLISAMK	FNRPFLMIIVPTDTQNIFFMSK	LLPSFVSSENAFYLSPDIR	GLGTDEDTIIDIITHR	NEEDAAELVALAQAVNAR	FNKPFVFLMIEQNTK
ELLTTMGDRFTDEEVDELYR	FNTANDDNVTQVR	LLQDSVDFSLADAINTEFK	LHLSGIDANPNALFPPVEFPAPR	NEFIGLQLLDVLAR	DASGATFTWTPSSGKSAVQGPPER
ELLWGYR	FNWYVDGVEVHNAK	LLQDSVDFSLADAINTEFKNTR	TDQVIQSLIALVNDPQPEHPLR	NENTFLDLTVQQIEHLNK	FTQVTPTSLSAQWTPPNVQLTGYR
ELMQTPNFR	FNWYVDGVEVHNAKTKPR	LLQYSDALEHLLTTGQGVVLER	ELVDEEADEAYELLSQAESWQR	NFASVQGVSLESGSFPSYSAYR	SFFSFLGEAFDGAR
ELNELVSAIEEHFFQPQK	FPKAEFAEVSK	LLSGPYFWSLPSR	VGVQDFVLLENFTSEAAFIENLR	NFHIFYQLLEGGEEETLR	ALGVLAQLIWSR
ELNLVLSVR	FPKAEFAEVSKLVTDLTK	LLSHCLLVTLAAHLPAEFTPAVHASLDKFLASVSTVLTSK	RAFAIDDTGTFQVIVVPSGADYIPALER	NFHIFYQLLEGGEEETLRR	AGALNSNDAFVLK
ELPEPLLTFDLYPHVVGFLNIDESQR	FPNGVQLSPAEDFVLVAETTMAR	LLTPITTLTSEQIQK	AITPPHPASQANIIFDITEGNLR	NFPSPVDAAFR	VAVFFSNTPTR
ELPEVTNSVFHEINMWVSQR	FPQLDSTSFANSR	LLTPITTLTSEQIQKLLASTR	DYAGVFSDAGLTFTSSSGQQTAQR	NFVINVVNR	IAVAQYSDDVK
ELPNIEER	FQDGDLTLYQSNTILR	LLVFSTDAGFHFAGDGK	VGLVQFSDTPVTEFSLNTYQTK	NGDKGHAGLAGAR	GATTTFSAVER
ELPSFLGK	FQGLDLNEELYLGGYPDYGAIPK	LLVTNRPGVLFFEGDEGLTADFLR	TTPPVLDSDGSFFLYSKLTVDKSR	NIDRTELQTITNDPR	QDIAFAYQR
ELPSLEQK	FQILTLWLPDSLTTWEIHGLSLSK	LLVVYPWTQR	HLGVKVFSVAITPDHLEPR	NIDSEEVGK	IEWHLNAFSTK
ELPSLEQKLLTPITTLTSEQIQK	FQLFGSPSGQK	LLVVYPWTQRFFESFGDLSTPDAVMGNPK	RPWNVASLIYETK	NIDSEEVGKIASNSATAFR	STSESTAALGCLVK
ELPTAFDYVEFTR	FQNALLVR	LMVTGAAPVSATVLTFLR	AGDEAVFAQYDSFHVDSAAEYYR	NIILEEGKEILVGDVGQTVDDPYATFVK	GPSGPQGPGGPPGPK
ELPTEPPYTAYVGNLPFNTVQGDIDAIFK	FQNALLVRYTKKVPQVSTPTLVEVSR	LMWIPVYGGK	FAGLHFFNPVPVMK	NIPTVNENLENYYLEVNQLEK	LHEAFSPVSYQHDLALLR
ELQELVQYPVEHPDK	FQPGETLTEILETPATSEQEAEHQR	LNDLEDALQQAKEDLAR	GTWERPGGAAPLGYDFWYQPR	NIPTVNENLENYYLEVNQLEKFDIK	AVHKAVLTIDEK
ELQFSVEDINR	FQPTLLTLPR	LNEAAAGLNQAATELVQASR	SNYNFEKPFLWLAR	NISFTVWDVGGQDK	QGQIIYNWQGAQSTQDEVAASAILTAQLDEELGGTPVQSR
ELSAVTFPDIIR	FQPVHDLTIGVEFGAR	LNLEAINYMAADGDFK	DFVAEPMGEKPVGSLAGIGEVLGK	NKLNDLEDALQQAK	ESQPLLGTVIDGMLLLK
ELSDFISYLQR	FQSAAIGALQEASEAYLVGLFEDTNLCAIHAK	LNLLDLDYELAEQLDNIAEK	VGAIPANALDDGQWSQGLISAAR	NLDIERPTYTNLNR	QLLQANPILEAFGNAK
ELSDIAHR	FQSAAIGALQEASEAYLVGLFEDTNLCAIHAKR	LNMGITDLQGLR	FLSQPFQVAEVFTGHMGK	NLDLDSIIAEVK	EISPDTTLLDLQNNDISELRK
ELTEEKESAFEFLSSA	FQSVPAQPGQTSPLLQYFGILLDQGQLNK	LNNLTFLYLDHNALESVPLNLPESLR	RPELTETADQFILYLGSK	NLEWIAGGTWTPSALK	VQIGVVQFSDINKEEFQLNR
ELTIGSK	FRENLIYTYIGPVLVSVNPYR	LNVDEAFEQLVR	MAVTFIGNSTAIQELFKR	NLHQSGFSLSGAQIDDNIPR	VGWEQLLTTIAR
ELTPQVVSAAR	FRIEDGFSLK	LNWEAPPGAFDSFLLR	TYLDIEPITGFTLQFAKR	NLMQLNLAHNILR	DSSTWLTAFVLK
ELVASSPEMGQDFDHVTLLR	FSAEFDFR	LPEEWSQWLGGSSWPGYVRPLPPAAIESPAVAAPAYSR	FQSSAVMALQEASEAYLVGLFEDTNLCAIHAKR	NLMSLTEYQIAVFAIYAHTASEGLR	NTLYLQMSSLR
ELVDEEADEAYELLSQAESWQR	FSDHVALLSVFQAWDDAR	LPGIVAEGRDDLYVSDAFHK	NADPAELEQIVLSPAFILAAESLPKIGDLHPQIVNLLK	NLQEAEEWYKSKFADLSEAANR	LAAVDATVNQVLASR
ELYSILQHK	FSFSGNTLVSSSADPEGHFETPIWIER	LPGLVFLYMEK	QLGIIPLLDPEDVFTENPDEK	NLQNLLILTAIK	VNPALAELNLR
EMEENFAVEAANYQDTIGR	FSGNLLVSLLGTWSDTSSGGPAR	LPPGVDPAAVTSALSPEGVLSIQAAPASAQAPPPAAAK	EFVEEFIWPAIQSSALYEDR	NLQPASEYTVSLVAIK	LLLEVTYEAIVDGGINPDSLR
EMMAFLVR	FSGSGAGTDFTLK	LPPLPVTPGMEGAGVVIAVGEGVSDR	HQMDLVATLSQLGLQELFQAPDLR	NLSPYVSNELLEEAFSQFGPIER	LPEEWSQWLGGSSWPGYVRPLPPAAIESPAVAAPAYSR
EMQLDGYSIFAIGVADADYSELVSIGSK	FSGSGSGTDFTLK	LPPNVVAVPDVVQAAEDADILIFVVPHQFIGK	LTYAYFAGGDAGDAFDGFDFGDDPSDK	NLTNPNTVIILIGNK	GIDIYSVGIGDVDDQQLIQITGTAEK
EMQLDGYSIFAIGVADADYSELVSIGSKPSAR	FSGSGSGTDFTLTISR	LPQLPITNFSR	AGFEWNEDGAGTTPSPGLQPAHLTFPLDYHLNQPFIFVLR	NLVVGDETTSSLR	AFYAELYHIISSNLEK
EMTDGGVDFSFEVIGR	FSGSGSGTDFTLTISSLEPEDFAVYYCQQR	LPSEGPRPAHVVVGDVLQAADVDKTVAGQDAVIVLLGTR	IHFPLATYAPVISAEK	NLVWNAGALHYSDEVEIIQGLTR	DAADLLSPLALLR
ENAGEDPGLAR	FSGSIDSSSNSASLTISGLK	LPSGLPVSLLTLYLDNNK	AHYGGFTVQNEANK	NMAEQIIQEIYSQIQSK	EADIDGDGQVNYEEFVQMMTAK
ENFIPTIVNFSAEEISDAIR	FSGSILGNK	LPSGLPVSLLTLYLDNNKISNIPDEYFK	FSQGPTPAAAVPEGTAAEGAPR	NMDPLNDNIATLLHQSSDKFVSELWK	ELHLDNNK
ENFQNWLK	FSGSLLGGK	LQAMWGQSLLPPVSTSFTTGGLR	GADGSPGKDGVR	NNKDSHSLTTNIMEILR	FLASVSTVLTSKYR
ENLIYTYIGPVLVSVNPYR	FSGSNSGNTATLTISR	LQDEIQNMKEEMAR	SINPDEAVAYGAAVQAAILMGDK	NNLAGAEELFAR	VSNKALPAPIEK
ENLLDFIK	FSGTWYAMAK	LQEAAELEAVELPVPIR	DPDQTDGLGLSYLSSHIANVER	NNLFTSSAGYR	EYGVVLAPDGSTVAVEPLLAGLEAGLQGR
ENLLEEQGSIALR	FSGVPDR	LQEEMLQREEAENTLQSFR	AVSSAIAQLLGEVAQGNENYAGIAAR	NNQIDHIDEK	GEMGPAGIPGAPGLMGAR
ENNAVYAFLGLTAPPGSK	FSHEEIAMATVTALR	LQEIEGPSVSIMEK	WVQTLSEQVQEELLSSQVTQELR	NPHPSSAFLNLIGFVSR	MVYWTDVAGR
ENQLEVLEVSWLHGLK	FSLDALITHVLPFEK	LQELESLIANLGTGDEMVTDQAFEDR	GHTPTQPGALNQR	NPSSAGSWNSGSSGPGSTGNR	DLLFKDSAHGFLK
ENTQQHITAR	FSMLVAAIQSAGLTETLNR	LQELHLSSNGLESLSPEFLRPVPQLR	LATQSNEITIPVTFESR	NPVNYFAEVEQIAFDPSNMPPGIEASPDK	DLMTDLKSEISGDLAR
ENYAELLEDAFLK	FSMPGFK	LQETSNWLLSQQQADGSFQDLSPVIHR	RENTQQHITAR	NQEQLLTLASILR	KLDSLTTSFGFPVGAATLVDEVGVDVAK
EPAAEIEALLGMDLVR	FSPLTTNLINLLAENGR	LQLNGNLQLELAQVLAQERPK	SIVPQGGSHSLR	NQGNTWLTAFVLKTFAQAR	DQNVFVAQK
EPAHLMSLFGGKPMIIYK	FSSDFDELSGWMNEK	LQPLDFKENAEQSR	AAVYHHFISDGVR	NQLEEVPSALPR	FSGSGSGTDFTLKISR
EPCVESLVSQYFQTVTDYGK	FSSETWQNLGTLHR	LQPVLQPLPSPGVGGK	LALDMEIHAYR	NQVSLTCLVK	LYHSEAFTVNFGDTEEAK
EPGLQIWR	FSSHVGGTLGQFYQEVLWGSPAASDDGRR	LQPVLQPLPSPGVGGKR	GQYFGELALVTNKPR	NSDPLVGVILDNGGK	AGELEVFNGYFVHFFAPDNLDPIPK
EPGQDLVVLPLSITTDFIPSFR	FSTFDRDQDLFVQNCAALSSGAFWFR	LQQELDDLLVDLDHQR	TSDQIHFFFAK	NSISVPIASTSDK	IGAAQFSDTYHPEFPLGTFIGEK
EPQVYTLPPSR	FSTFLSLLEAADLK	LQQLFNHTMFILEQEEYQR	FHQLDIDDLQSIR	NSLYLQMNSLR	GLNTIPLFVQLLYSPIENIQR
EPQVYTLPPSRDELTK	FSTVAGESGSADTVRDPR	LQSLFDSPDFSK	MEEVEAMLLPETLKR	NSNLVGAAHEELQQSR	ALTDMPQMR
EPQVYTLPPSREEMTK	FSTWTNTEFR	LRDLEDSLAR	DPILFPSFIHSQK	NSSYFVEWIPNNVK	LVARPEPATGYTLEFR
EPWLLPSQHNDIIR	FSVLLLHGIR	LREQLGPVTQEFWDNLEK	LQQLFNHTMFILEQEEYQR	NSVDELNNNVEAVSQTSSSSFQYMYLLK	IITITGTQDQIQNAQYLLQNSVK
EQAGGDATENFEDVGHSTDAR	FSVNLDVK	LRVDPVNFK	YHIGDEILVSGGIGALVR	NTEISFILGQEFDEVTADDR	YHIGDEILVSGGIGALVR
EQAIALLKDQEPGAFIIR	FSVPAGIVIPSFQALTAR	LSAEDLVLEGAGLR	CPAPELLGGPSVFLFPPKPK	NTEISFILGQEFDEVTADDRK	LEGNPIVLGK
EQALGLEPALGR	FSVQGSR	LSASSLTMESFAFLWAGGR	VSFSYAGLSGDDPDLGPAHVVTVIAR	NTFAEVTGLSPGVTYYFK	NIDRTELQTITNDPR
EQAWQRPDGQPATR	FSVVYAK	LSDAGITPLFLTR	FTQVTPTSLSAQWTPPNVQLTGYR	NTLYLQMNSLR	YYCFQGNQFLR
EQFLDGDGWTSR	FTASAGIQVVGDDLTVTNPK	LSDVDRDGMLDDEEFALASHLIEAK	ITYYHLSFPTNIQAPAVVFR	NYAEAKDVFLGMFLYEYAR	LLDLVFLLDGSSR
EQHLYYQDQLLPVSR	FTCTVTHTDLPSPLK	LSEDYGVLKTDEGIAYR	GISEQSLVVSGVQHQSTLELSEVGVEAAAATSIAMSR	PPYTVVYFPVR	DLLGETLAQLIR
EQLAIAEFAR	FTDEEVDELYR	LSFYYLIMAK	QAGLLTTDPR	QAEMEGAVQSIQGELSK	LTLLAPLNSVFK
EQLEEEEEAKHNLEK	FTISRDNSK	LSGSHSQGVAYPVR	WYLFGMGNEVDVHAAFFHGQALTNK	QAFQIGSPWR	VGFYESDVMGR
EQLGEFYEALDCLR	FTLFGIANK	LSIIATDHTYR	NTLYLQMNSLR	QATLEGLQEVVGR	QITVNDLPVGR
EQLGPVTQEFWDNLEK	FTPGTFTNQIQAAFR	LSIIATDHTYRR	VGFYESDVMGR	QDLGSPEGIAVDHLGR	YGTLFTMDR
EQLGPVTQEFWDNLEKETEGLR	FTPGTFTNQIQAAFREPR	LSINTHPSQKPLSITVR	LSSWVLLMK	QDQVDILTDLAAYFEEIGHPDSK	DDNPNLPR
EQLGPVTQEFWDNLEKETEGLRQEMSK	FTPPQPAEPWSFVK	LSLEIEQLELQR	IVYNNADGTEINEVEVDPITTFPLK	QDSLSSQNQLGVLPLSWDIPELVNMGQWK	RLPIGSYF
EQLGPVTQEFWDNLEKETEGLRQEMSKDLEEVK	FTQAGSEVSALLGR	LSLLEELSLAENQLLK	GLEQLLVGGSHLKENK	QEELESTEVGVQGGAFEGTHMGPFVER	TEFLSFMNTELAAFTK
EQLKAVMDDFAAFVEK	FTQVTPTSLSAQWTPPNVQLTGYR	LSLLEELSLAENQLLKLPVLPPK	QSMTLSSEVQIPDFDVDLGTILR	QEPSQGTTTFAVTSILR	VAGLLEDTFPGLLGLR
EQLMASDDFGRDLASVQALLR	FTVDRPFLFLIYEHR	LSLMEPESEFR	AVANETGAFFFLINGPEIMSK	QFAPIHAEAPEFMEMSVEQEILVTGIK	FSGSGAGTDFTLK
EQLQDMGLVDLFSPEK	FVEFFGPGVAQLSIADR	LSLMEPESEFRDIDNPPAEVER	VLLNDGGYYDPETGVFTAPLAGR	QFGVAPFTIAR	ILGLLDAYLK
EQLRQEQALLEEIER	FVEGLPINDFSR	LSNTQGVVSAFSTMMSVHR	TNVKAAWGKVGAHAGEYGAEALER	QFSFPLSSEPFQGSYK	MEIPVPVQPSWLR
EQLSLLDR	FVEQVAR	LSQLSVTDVTTSSLR	ATSNVFAMFDQSQIQEFK	QFVPQFISQLQNEFYLDQVALSWR	TFTCTAAYPESK
EQLSLLDRFTEDAKR	FVFGTTPEDILR	LTAKDFADIPNLR	AVLVDLEPGTMDSVR	QGFSYQCPQGQVIVAVR	LASDLLEWIR
EQQLSANIIEELR	FVLSQAKDEL	LTEMETLQSQLMAEK	SYSPYDMLESIR	QGIPFFGQVR	TSTADYAMFK
EQVANSAFVER	FVSLEGFAQPVAIFLGIPFAKPPLGPLR	LTGEFTVEPVPEGAQLSFGNFAQLGHESFYWQLPETYQGDK	DSGFQMNQLR	QGLLPVLESFK	VTGVVLFR
EQWANLEQLSAIR	FVTHVSDWGALATISTLEAVR	LTGQLFLGGSIVK	ISTVELEDFKR	QGPSGASGERGPPGPMGPPGLAGPPGESGR	SVHPYEVAEVIALPVEQGNFPYLQWVR
EQWDTIEELIR	FVTWIEGVMR	LTIGEGQQHHLGGAK	FTCTVTHTDLPSPLK	QGQIIYNWQGAQSTQDEVAASAILTAQLDEELGGTPVQSR	SALTVQFVQGIFVEK
ESADPLGAWLQDAR	FWEVISDEHGIDPAGGYVGDSALQLER	LTSFIGAIAIGDLVK	VESLQEEIAFLKK	QHLGDVLNFLPL	AFIQLWAFDAVK
ESATITCLVTGFSPADVFVQWMQR	FWEVISDEHGIDPTGTYHGDSDLQLDR	LTVAAPPSGGPGFLSIERPDSRPPR	DLEADIIGDTSGHFQK	QIIQQNPSLLPALLQQIGR	IINEPTAAAIAYGLDKR
ESAYLYAR	FWEVISDEHGIDPTGTYHGDSDLQLER	LTYAYFAGGDAGDAFDGFDFGDDPSDK	TFLVWVNEEDHLR	QINVGNALEYVSR	LIGQIVSSITASLR
ESEIIDFFLGASLKDEVLK	FYALSASFEPFSNK	LVAIVDVIDQNR	RLFELEEQDLFR	QITVNDLPVGR	GDVTAQIALQPALK
ESGVELFAIGVK	FYATGYISSAFLFGATGK	LVARPEPATGYTLEFR	VDIDVPDVNVQGPDWHLK	QIVWNGPVGVFEWEAFAR	SDAKPPAVFTR
ESGVGQTDWSGVEAGEFLK	FYAYNPLAGGLLTGK	LVAYYTLIGASGQR	ALESPERPFLAILGGAK	QKDVDKEFYLFPTVFDENESLLLEDNIR	LEIGQDLIQVAVAQYADTVRPEFYFNTHPTK
ESHPGLFPPTFGAVAPFLADLDTTDGLGK	FYGPAGPYGIFAGR	LVDQNIFSFYLSR	VISGVLQLGNIVFKK	QKLHELQEK	FSTFLSLLEAADLK
ESIESEIRR	FYPEDVSEELIQDITQR	LVDYLDVGFDTTR	QTQIFTTYSDNQPGVLIQVYEGER	QKPDGVFQEDAPVIHQEMIGGLR	IYHSHIDAPK
ESISVSSEQLAQFR	FYTEDGNWDLVGNNTPIFFIR	LVGSGLHTVEAAGEAR	DSFHLDEQFTVPVEMMQAR	QKTGLDSPTGIDFSDITANSFTVHWIAPR	LDTLAQEVALLK
ESKPAQGQFR	FYYIYNEK	LVINGNPITIFQER	LIFIVDVWHPELTPQQR	QLFHPEQLITGKEDAANNYAR	TSDQIHFFFAK
ESKPLTAQQTTK	GAAGEPGRDGVPGGPGMR	LVLEVAQHLGESTVR	LDVEFKPLAPDGVLLFSGGK	QLGTVQQVISER	MLLADQGQSWKEEVVTVETWQEGSLK
ESLLNHFLYEVAR	GADGSPGKDGVR	LVQAFQFTDK	VKWDAVPGASGYLILYAPLTEGLAGDEKEMK	QLHTAYSGLVSSLQGLPAELQQPVGR	GCPAVLPIDHVYGTLGIVGATTTQR
ESPESEGPIYEGLIL	GADQAELEEIAFDSSLVFIPAEFR	LVQNIIQTAVDQFVR	GIDIYSVGIGDVDDQQLIQITGTAEK	QLINALQINNTAVGHALVLPAGR	GWEEGVAQMSVGQR
ESQPLLGTVIDGMLLLK	GAGAFGYFEVTHDITK	LVRPEVDVMCTAFHDNEETFLK	VIILTAAAQGIGQAAALAFAR	QLLLTPNAVVIVEDAK	LLIVSNPVDILTYVAWK
ESSSHHPGIAEFPSR	GAGSYTIMVLFADQATPTSPIR	LVRPEVDVMCTAFHDNEETFLKK	IADFELPTIIVPEQTIEIPSIK	QLLQANPILEAFGNAK	VNSININQGSITFAGGPGR
ESTLHLVLR	GAGTVFDAFPDQVAIQLNDTHPALAIPELMR	LVSQDNFGFDLPAVEAATK	YGINTTDIFQTVDLWEGK	QLNGDAFIGHALQWTLDNVFLSTPNLR	ILSISADIETIGEILKK
ESTVFEDLSDEAERDEYELLCPDNTR	GAHSVGLMWWMLAR	LVSSENFDDYMK	DLPETLNELHLDHNKIQAIELEDLLR	QLNLKLLDNWDSVTSTFSK	VGAVQYADSWDLEFEINK
ESYSVYVYK	GALQNIIPASTGAAK	LVSSENFDDYMKEVGVGFATR	HVPEAVPEAFPELYWQAPPSYLGDR	QLQLQGGSGLNTGSALSYVYANHFTEAGGSR	QKVEPLRAELQEGAR
ETAASLLQAGYK	GAPGAVGAPGPAGATGDRGEAGAAGPAGPAGPR	LVTMQIWDTAGQER	LVAASQAALGL	QLTLLGGPTPNTGAALEFVLR	LGLGHNQIR
ETCFAEEGK	GAQAAIVVYDITNEESFAR	LVTPGETPSWTGSGFVR	LSLMEPESEFR	QLYAWDDGYQIVYK	VYYVHDFDALKDIR
ETDLLLDDSLVSIFGNR	GAQAAIVVYDITNTDTFAR	LVYEISLQEALAIYGGNSPAAMTTR	ALLVEPVINSYLLAER	QLYNVEATSYALLALLQLK	RENTQQHITAR
ETDLLLDDSLVSIFGNRR	GAQGPAGPAGPPGLIGEQGISGPR	LWAYLTIQELLAK	LPPGVDPAAVTSALSPEGVLSIQAAPASAQAPPPAAAK	QMEQVAQFLK	RASGAPSAGPEPAPR
ETDLQELFRPFGSISR	GAQLSSGASKFPPAAEPGGLQEQAGR	LWSGYSLLYFEGQEK	QKDVDKEFYLFPTVFDENESLLLEDNIR	QNCELFEQLGEYK	GDRGPIGSIGPK
ETGEHLVHVK	GASGPAGVR	LYGPSSVSFADDFVR	HYYIAAEEIIWNYAPSGIDIFTK	QNCELFEQLGEYKFQNALLVR	VLEKLPGLVFLYMEK
ETLLQDFR	GASQAGMTGYGRPR	LYGSEAFATDFQDSAAAK	TYETTLEK	QNLFQEAEEFLYR	VHAIPLR
ETLVQDNIQWPTGLAVDYHNER	GASWIDTADGSANHR	LYHSEAFTVNFGDTEEAKK	MGPSSAVPGDSMQLAITGGNEEGFFTTR	QNVVPTVLALGSDVDMDVLTTLSLGDR	VFAVVITDGR
ETNLDSLPLVDTHSK	GATLALTQVTPQDER	LYITTSLYSAWDK	LAALADQWQFLVQK	QPDFISFGLVGGRPEFR	LSQNHISR
ETNLDSLPLVDTHSKR	GATTTFSAVER	LYLSHNQLSEIPLNLPK	EPQVYTLPPSR	QPFVQGLALYTPVVLPR	YYWGGQYTWDMAK
ETSGNLEQLLLAVVK	GATTTFSAVERDR	LYLVQGTQVYVFLTK	IEEIRLEGNPIVLGK	QPSSAFAAFVK	TGEVGPLGER
ETSLIVTIQGSGSSHVPSVSPPIR	GAVQGGLDTTK	LYNLDVFQYELYNPMALYGSVPVLLAHNPHR	LIGQIVSSITASLR	QQNAQGGFSSTQDTVVALHALSK	VPSHAVVAR
ETTDTDTADQVIASFK	GAVQTGVDTAK	LYTLVLTDPDAPSR	DSTLIMQLLR	QQSLETAMSFVAR	DVYVVTDQIPVFVTMFQK
ETVAYLQAHALTTEGIFR	GAYPLSIEPIGVR	MADEAGSEADHEGTHSTK	RDQALTEEHAR	QQVEGTAQEAVSAAGAAAQQVVDQATEAGQK	DYFEEYGKIDTIEIITDR
ETVQTTEDQILKR	GCPAALPLSNLYETLGVVGSTTTQLYTDR	MALDIEIATYR	LSGSHSQGVAYPVR	QSGVVPFIFQAK	TTPDVIFVFGFR
ETVTILPGASFFSSDESFAMIR	GCPAVLPIDHVYGTLGIVGATTTQR	MASVGLSDIAMDTTVTHATSHGR	YEDFSNLGTTHLLR	QSLGELIGTLNAAK	VALLSHAPPDFLPNTQK
ETVVEVPQVTWEDIGGLEDVKR	GDADQASNILASFGLSAR	MAVTFIGNSTAIQELFK	FSHEEIAMATVTALR	QSMTLSSEVQIPDFDVDLGTILR	LLVFSTDAGFHFAGDGK
EVAAFAQFGSDLDAATQQLLSR	GDAGPKGADGSPGKDGVR	MAVTFIGNSTAIQELFKR	RPTPQDSPIFLPVDDTSFR	QSNNKYAASSYLSLTPEQWK	DGYLFQLLR
EVAFDLEIPK	GDELADSALEIFK	MDIAIHHPWIR	HTAMVSWGGVSIPNSPFR	QSPEHNLTHPELSVAVEMLSSVALINR	VPTAIHQLYLDSNK
EVDDLEQWIAER	GDFSSANNRDNTYNR	MEDPTLYIVERPLPGYPDAEAPEPSSAGAQAAEEPSGAGSEELIK	KEEPPRPEFLEQPLLGELTVTGVTPDSLR	QSVGNEAEIWLGLNDMAAEGTWVDMTGAR	DFADIPNLR
EVDIGIPDATGR	GDGGPPGMTGFPGAAGR	MEEVEAMLLPETLKR	RPLIDQVVQTALSETQDPEEVSVTVK	QTALVELVK	VAGSVTELIQAAEAMK
EVDLKDYEDQQK	GDKGDPGFPGQPGMPGR	MELERPGGNEITR	VTQLYMQLLHEIIR	QTQIFTTYSDNQPGVLIQVYEGER	DAVSTGLTGAVNVAK
EVDLKDYEDQQKQLEQVIAK	GDKGEPGGPGADGVPGK	MFGIDRDAIAQAVR	LVQIEYALAAVAGGAPSVGIK	QTQVSVLPEGGETPLFK	NLDLDSIIAEVK
EVEELEQLTQQLMQDMEHPQR	GDKGEPGGPGADGVPGKDGPR	MFLSFPTTK	QFAPIHAEAPEFMEMSVEQEILVTGIK	QVCEQLIQSHMAR	SASNMAIVDVK
EVENSEDPKFR	GDLENAFLNLVQCIQNKPLYFADR	MFLSFPTTKTYFPHFDLSHGSAQVK	EIAEAYLGYPVTNAVITVPAYFNDSQR	QVELALWDTAGQEDYDR	VTIMPKDIQLAR
EVGTPHGIILDSVDAAFICPGSSR	GDLGIEIPAEK	MFTTAPDQVDKEDEDFQESNK	EDYLDVYVFGVGPLVNQVNINALASK	QVGSGVTTDQVQAEAK	ATFQTPDFIVPLTDLR
EVGVGFATR	GDLPFVVPR	MGPTELLIEMEDWK	TVAAPSVFIFPPSDEQLKSGTASVVCLLNNFYPR	QVQSLTCEVDALKGTNESLER	IGVAIGDQILDLSIIK
EVITAVR	GDLQSQAMVR	MGPTELLIEMEDWKGDK	MGPTELLIEMEDWKGDKVK	QVREPGQDLVVLPLSITTDFIPSFR	AADDTWEPFASGK
EVITAVRK	GDPNWFMK	MIAGQVLDINLAAEPK	LVNEVTEFAK	QVTITGSAASISLAQYLINAR	GFEPTLEALFGK
EVMDLLR	GDRGDAGPKGADGSPGKDGVR	MIATDPDDTHAYNVADFESLSR	GGSTSYGTGSETESPR	QVYEEEYGSSLEDDVVGDTSGYYQR	EQHLYYQDQLLPVSR
EVPFADLSNMEIGMK	GDRSEDFGVNEDLADSDAR	MKGLIDEVNQDFTNR	LQAMWGQSLLPPVSTSFTTGGLR	RAEDGSVIDYELIDQDAR	ISGLIYEETR
EVPLNTIIFMGR	GDTFSCMVGHEALPLAFTQK	MKPLDGSALYTGSALDFVR	AGVETTTPSK	RAFAIDDTGTFQVIVVPSGADYIPALER	VELEDWNGR
EVQGFESATFLGYFK	GDTVAPGAEGLLNLRPDDFVFYVGGYPSTFTPPPLLR	MLITILGTVKPNANR	SVPMVPPGIKYLYLR	RDDDPLNAR	RLFELEEQDLFR
EVQLVESGGGLVQPGGSLR	GDVTAQIALQPALK	MLLADQGQSWKEEVVTVETWQEGSLK	VASNPYTWFTMEALEETWR	RDILFLFDGSANLVGQFPVVR	FNALQYLR
EVQVFEITENSAK	GDVVLQSDHVIETLTK	MLPTIIADNAGYDSADLVAQLR	TTIEKPVWLGFLGPIIK	RDSFQEVLR	NLDIERPTYTNLNR
EVSEAVVDTLESEYLK	GDWSQFTLWQQGR	MLVVLLQANRDPDAGIDEAQVEQDAQALFQAGELK	VVESLDVGQDR	REEAPSLRPAPPPISGGGYR	ASSLESGVPSR
EVTINQSLLAPLR	GEADAMSLDGGYVYTAGK	MNVDHEVNLLVEEIHR	IKEDEDDKTVLDLAVVLFETATLR	RFDEILEASDGIMVAR	NLHQSGFSLSGAQIDDNIPR
EVTLPLPRPQDLK	GEAGAAGPAGPAGPR	MPCAEDYLSVVLNQLCVLHEK	FGEGLLEAELAALCPTTLAPYYLR	RFLVHDSFWALPEQFLGNK	ALQDEWDAVMLHSFTLR
EVTSDSGSIVVSGLTPGVEYVYTIQVLR	GEAGPQGPR	MQNDAGEFVDLYVPR	EDPQTFYYAVAVVK	RGGAVPIGIGIGNADITEMQTISFIPDFAVAIPTFR	LADLFGWSQLIYNHITTR
EVTVPVFYPTEK	GEAGPQGPRGSEGPQGVR	MQPQSVLHSGYFHPLLR	DTVTISGPQAPVFEFVEQLRK	RHPDYSVVLLLR	LLAVAATAPPDAPNREEVFDER
EVVADSVWVDVK	GEAGVPAEFSIWTR	MQQNIQELEEQLEEEESAR	GGFVLLDGETFEVK	RHPYFYAPELLFFAK	FPQLDSTSFANSR
EVVDYIIFGTVIQEVK	GECQAEGVLFFQGDREWFWDLATGTMK	MQQQLDEYQELLDIK	VFAVVITDGR	RHPYFYAPELLFFAKR	LASTLVHLGEYQAAVDGAR
EVVTSEDGSDCPEAMDLGTLSGIGTLDGFR	GEIGAVGNAGPAGPAGPR	MRDVVLSIVNDLTIAESNCPR	KDDFKGLQHLYALVLVNNK	RLDFTGNLIEDIEDGTFSK	DDGVFVQEVTQNSPAAR
EVWFFGLQYQDTK	GEIGNPGR	MSAEINEIIR	EIPDEISILLLGVAHFK	RLDFTGNLIEDIEDGTFSKLSLLEELSLAENQLLK	GPGLGSTQGQTIALPAQGLIEFR
EVYMPSSIFQDDFVIPDISEPGTWK	GEIGNPGRDGAR	MSQYLESMQIGDTIEFR	TYMLAFDVNDEK	RLLLFSDGNSQGATPAAIEK	YYGYTGAFR
EVYTFASEPNDVFFK	GEMGPAGIPGAPGLMGAR	MTDQEAIQDLWQWR	AVLHVHGGGGPR	RLYLSHNQLSEIPLNLPK	ESTLHLVLR
EWFWDLATGTMK	GEQGFMGNTGPTGAVGDRGPK	MTQIMFETFNTPAMYVAIQAVLSLYASGR	GPSGPQGPGGPPGPK	RNDFQLIGIQDGYLSLLQDSGEVR	FGEGLLEAELAALCPTTLAPYYLR
EWFWDLATGTMKER	GERGDLQSQAMVR	MVTAVASALSSR	VLHLTPAPAVSSTK	RPCFSALEVDETYVPK	GPGDLEAPSNLVISER
EWTDGLFTHVLR	GESGKPGANGLSGER	MVTLYDNEEVGSESAQGAQSLLTELVLR	IGLAQYSGDPR	RPDSLQHVLLPVLDR	EALAQTVLAEVPTQLVSYFR
EYANQFMWEYSTNYGQAPLSLLVSYTK	GESGPSGPAGPTGAR	MVYWTDITEPSIGR	IMNVIGEPIDER	RPVLFQEYLDIDQMIFNR	RPELTETADQFILYLGSK
EYFGGFGEVESIELPMDNK	GETGDDGRDGVGSEGR	MVYWTDVAGR	ILYHGYSLLYVQGNER	RQDLEDSLQAQQYFADANEAESWMR	ETNLDSLPLVDTHSKR
EYFSWEGAFQHVGK	GETGDDGRDGVGSEGRR	MYLGYEYVTAIR	IDSLSAQLSQLQK	RQNDLEANVQFQQYLADLHEAETWIR	ESISVSSEQLAQFR
EYGGLDVLVNNAGIAFK	GETGPAGPAGPVGPVGAR	MYYSAVDPTKDIFTGLIGPMK	MALLMAEMSR	RYTIAALLSPYSYSTTAVVTNPK	GFESKVDAILNR
EYGVVLAPDGSTVAVEPLLAGLEAGLQGR	GETGPSGPVGPAGAVGPR	NADPAELEQIVLSPAFILAAESLPK	LVTPGETPSWTGSGFVR	RYTIAALLSPYSYSTTAVVTNPKE	DTVTISGPQAPVFEFVEQLR
EYQDLLNVK	GETVNDCHAEIISR	NADVNELQEIASEPDSTHVYNVAEFDLMHTVVESLTR	DAGTIAGLNVLR	SADFVVEAIGDDVGTLGFSVEGPSQAK	SVLGQLGITK
EYQLNDSAAYYLNDLER	GEVQAMLGQSTEELR	NALQNIILYHLTPGVFIGK	LQSLFDSPDFSK	SAFSVGLETYVTIPNMPIR	GETGDDGRDGVGSEGR
EYSGTIASEANTYLNSK	GEYVLLEAALTDLR	NAPAIIFIDELDAIAPK	FEELNADLFR	SAGWNIPIGLLYCDLPEPR	GFEPGVTNILK
EYTDASFTNR	GFDVSSILDLQLSHNQLTK	NDANPETHAFVTSPEIVTALAIAGTLK	FNEEHIPDSPFVVPVASPSGDAR	SALSGHLETVILGLLK	DRIEEIRLEGNPIVLGK
EYTDASFTNRK	GFEESEPLTGFLTTVPDGPTQLR	NDEELNKLLGK	FGFLLPESR	SALTVQFVQGIFVEK	AAVATFLQSVQVPEFTPK
EYVLPSFEVIVEPTEK	GFEFSVPFTEMK	NDEELNKLLGR	GLEEELQFSLGSK	SAQSPGAPPGPGLEDEVATPAAPRPGFPAVPR	TVTAMDVVYALK
FADDQLIIDFDNFVR	GFEPGVTNILK	NDFQLIGIQDGYLSLLQDSGEVR	LFEAEAQDLFR	SASNMAIVDVK	QSMTLSSEVQIPDFDVDLGTILR
FADDTYTESYISTIGVDFK	GFEPTLEALFGK	NDYATMLPDSTEIDQDTINR	IPGDQVVSVVFIK	SAVTALWGK	LQDFNVGDYIEAVLDR
FADLSEAANR	GFESKVDAILNR	NECFLQHKDDNPNLPR	LAVEALSSLDGDLAGR	SAVTALWGKVNVDEVGGEALGR	NLVTMTTAPR
FADLSEAANRNNDALR	GFFDPNTEENLTYLQLMER	NEDSLVFVQTDK	WTSQDSLLGMEFSGR	SDAKPPAVFTR	GFSGLDGAK
FADQHVPGSPFSVK	GFFDPNTHENLTYLQLLER	NEEDAAELVALAQAVNAR	NPVDYMDLPFSSSPSR	SDDEVDDPAVELK	DAHKSEVAHR
FAELAQIYAQR	GFGEPFVLNPGTWALR	NENTFLDLTVQQIEHLNK	MVYWTDITEPSIGR	SDFYDIVLVATPLNR	FKDLGEENFK
FAEVEHVVNAILFLLSDR	GFGFGQGAGALVHSE	NFASVQGVSLESGSFPSYSAYR	TTNIQGINLLFSSR	SDLEMQYETLQEELMALKK	ARFEELNADLFR
FAFNLYR	GFGFITFTNPEHASVAMR	NFATSLYSMIK	AMDFNGILTIR	SDQALEALSASLGTR	TQLVNVAIFGPPWMAFK
FAGDKGYLTK	GFGFVLFK	NFHIFYQLLEGGEEETLR	FTPGTFTNQIQAAFR	SDQVNGVLVLSLLDK	CEGPIPDVTFELLR
FAGLHFFNPVPVMK	GFGFVTFDDHDPVDKIVLQK	NFHIFYQLLEGGEEETLRR	QFSFPLSSEPFQGSYK	SEDFGVNEDLADSDAR	NFPSPVDAAFR
FAHYVVTSQVVNTANEAR	GFGFVTFSSMAEVDAAMAARPHSIDGR	NFPPSQDASGDLYTTSSQLTLPATQCLAGK	SVLEGGDIPLQGLSGLK	SELDQLRQEAEQLKNQIR	IHFPLATYAPVISAEK
FAIQDISVEETSAK	GFGFVTYATVEEVDAAMNARPHK	NGDKGHAGLAGAR	LYITTSLYSAWDK	SELEQLRQEAEQLR	LEGDTLIIPR
FALGIFAINEAVESGDVGK	GFGTDEQAIVDVVANR	NGETGPQGPPGPTGPGGDK	MDVNIAPLR	SELTQQLNALFQDK	GYDFPAVLR
FALGLSGGSLVSMLAR	GFIPNIR	NHLVEIPPNLPSSLVELR	VVAVTPTTLELGWLRPQAEVDR	SESTFKNTEISFILGQEFDEVTADDR	AIGYLNTGYQR
FALPSPQHILGLPVGQHIYLSAR	GFLLLASLR	NIDRTELQTITNDPR	GLTSLYGLILNNNK	SESTFKNTEISFILGQEFDEVTADDRK	GYEEWLLNEIR
FANSLVGVQQQLQAFNTYR	GFLLWYSGR	NIFWTDSNLDRIEVAK	WLAISFASAHLTLTEPYR	SETAPAAPAAPAPAEK	ITLPVDFVTADKFDENAK
FANYIDK	GFMYDRPLR	NILVSSAGSRITEGVPQLLIVLTADR	LLGNVLVCVLAR	SFFSFLGEAFDGAR	IAVQPGTVGPQGR
FANYIDKVR	GFMYDRPLRLNLLDLDYELAEQLDNIAEK	NIPTVNENLENYYLEVNQLEK	DTADGILTDVILK	SFGTTVSPWVVPMDALMPFAVPNPK	DSTLIMQLLR
FANYIEKVR	GFPEISFQPSSAVVVTWESVAPYQGPSR	NIPTVNENLENYYLEVNQLEKFDIK	ALTLGALTLPLAR	SFIPVAEDSDFPIHNLPYGVFSTR	LSPLGEEMR
FATTFYQHLADSK	GFPGLPGPSGEPGK	NKPGVYTDVAYYLAWIR	NLQNLLILTAIK	SGAQASSTPLSPTR	LVAASQAALGL
FATTFYQHLADSKNDNDNIFLSPLSISTAFAMTK	GFPGLPGPSGEPGKQGPSGASGER	NLATTVTEEILEK	TFAEVTDLDNEVNNMLK	SGDDVRNPSVVVK	LAALADQWQFLVQK
FDAGELITQR	GFPIKEDFLEQSEQLFGAKPVSLTGK	NLDIERPTYTNLNR	DLDDFQSWLSR	SGDDVRNPSVVVKR	DLDDFQSWLSR
FDAGSGMATIR	GFPSVLR	NLEWIAGGTWTPSALK	MEEVVIAGMSGK	SGDRGETGPAGPAGPVGPVGAR	VLFPATGYLSIVWK
FDASFFGVHPK	GFQLDLR	NLGLEELGIELDPR	SLVWGPGLQAAVVLPVR	SGDRGETGPAGPAGPVGPVGARGPAGPQGPR	VLSAEQGSYFVR
FDEFFSEGCAPGSK	GFSGLDGAK	NLHALILVNNK	FFEVILIDPFHK	SGETEDTFIADLVVGLCTGQIK	LMWIPVYGGK
FDEHQSKPEILNLVK	GFSGLDGAKGDAGPAGPK	NLHQSGFSLSGAQIDDNIPR	SLDIFTVGGSGDGVVTNSAWETFQR	SGIPIVTSPYQIHFTK	IDQTVEELRR
FDEILEASDGIMVAR	GFSGLQGPPGPPGSPGEQGPSGASGPAGPR	NLMQLNLAHNILR	YSTIGLAQQWDQLYQLGLR	SGLGSQVGLMPGSVGPVGPR	TCVADESAENCDK
FDGALNVDLTEFQTNLVPYPR	GFSLYTGSSGALSPGGPQAQIAPR	NLMSLTEYQIAVFAIYAHTASEGLR	VAMQDATAQMAMLQFISSGLSK	SGNTFRPEVHLLPPPSEELALNELVTLTCLAR	ALLELQLEPEELYQTFQR
FDLGQDVIDFTGHALALYR	GFSPKDVLVR	NLQNLLILTAIK	AWQTATTTLNASNLIYPIFVTDVPDDIQPITSLPGVAR	SGPAGAR	SGAQATWTELPWPHEK
FDLVPVPTNLYGDFFTGDAYVILK	GFSPKDVLVRWLQGSQELPR	NLQPASEYTVSLVAIK	GVPGPPGAVGPAGK	SGPFGQIFRPDNFVFGQSGAGNNWAK	GLDGYQGPDGPR
FDMIVPILEK	GFSVVADTPELQR	NLQPDTSYTVTVVPVYTEGDGGR	GLATDVATFTQGAAPGREDTGLLATTHGPEEAPR	SGPVEDFVSLAMVGGHLEFR	TLAQLNPESSLFIIASK
FDPVRGEVPPR	GFTIPEAFR	NLQVALTSKQQSLETAMSFVAR	FQGLDLNEELYLGGYPDYGAIPK	SGTASVVCLLNNFYPR	AAGVNVEPFWPGLFAK
FDQLFDDESDPFEVLK	GFYPSDIAVEWESNGQPENNYK	NLVANAHSSAR	MEIPVPVQPSWLR	SGTIFDNFLITNDEAYAEEFGNETWGVTK	AVLHVHGGGGPR
FDSFTVQYK	GGAVPIGIGIGNADITEMQTISFIPDFAVAIPTFR	NLVTMTTAPR	AILVDLEPGTMDSVR	SGTSASLAISGLR	NLGLEELGIELDPR
FDTGSGPAVLTSAVPVEPGQWHR	GGEGTGYFVDFSVR	NLVVGDETTSSLR	EGLNALITVALDGPADSSDLADLPYIEFGK	SHCIAEVENDEMPADLPSLAADFVESK	KLEGDSTDLSDQIAELQAQIAELK
FEDENFILK	GGETSEMYLIQPDSSVKPYR	NLVWNAGALHYSDEVEIIQGLTR	TPLTATLSK	SHIQIPPGLTELLQGYTVEVLR	GLPGPPGAPGPQGFQGPPGEPGEPGASGPMGPR
FEDGVLDPDYPR	GGFVLLDGETFEVK	NNKDSHSLTTNIMEILR	QFGVAPFTIAR	SHSMIHYNPR	WFLLEQPEIQVAHFPFK
FEELNADLFR	GGGGNFGPGPGSNFR	NNQIDHIDEK	SIYAVFESDVNLK	SINPDEAVAYGAAVQAAILMGDK	TNISDEESEQATEMLVHNAQNLMQSVK
FEIVYNLLSLR	GGGGSFGYSYGGGSGGGFSASSLGGGFGGGSR	NNVILQPLQPDTPYK	DPENFPFVVLGNK	SISTAYLQWSSLK	IEDGVPQHLVLVLGGKSQDDVSR
FEIWDTAGQER	GGHFAAFEEPELLAQDIR	NPQTHLKDPDMVWDFWSLRPESLHQVSFLFSDR	FGAQLAHIQALISGIEAQLGDVR	SIVDYKPNLDLLEQQHQLIQEALIFDNK	QLSQSLLPAIVELAEDAK
FEIYSENILNSLK	GGHFAAFEEPELLAQDIRK	NPSSAGSWNSGSSGPGSTGNR	GPSVFPLAPCSR	SIVEEIEDLVAR	SFGTTVSPWVVPMDALMPFAVPNPK
FEPGQSYAGVVQYSHSQMQEHVSLR	GGIVGMTLPIAR	NPVDYMDLPFSSSPSR	DSLLQDGEFSMDLR	SIYAVFESDVNLK	WYVDGVEVHNAK
FEVGDIMLIR	GGKPDEVVVDGTVSSTVLK	NPVGYPLAWQFLR	EALAQTVLAEVPTQLVSYFR	SIYGEKFEDENFILK	EGPYDVVVLPGGNLGAQNLSESAAVK
FEVNISELPDEIDISSYIEQTR	GGLGSPGPK	NPVNYFAEVEQIAFDPSNMPPGIEASPDK	GEMGPAGIPGAPGLMGAR	SKLPGIVAEGRDDLYVSDAFHK	GVGAAATAVTQALNELLQHVK
FEVQVTVPK	GGNTLTGLALNYIFENSFKPEAGSR	NQITHTVSVFSER	TAAINADELPTDVAGGEVLLDR	SLADELALVDVLEDK	GLTGPIGPPGPAGAPGDKGESGPSGPAGPTGAR
FEWELPLDEAQR	GGNTLTGMALNFIR	NQLEEVPSALPR	RPRPGTGPGR	SLAELGGHLDQQVEEFR	GIASETHVVLILR
FFDSFGNLSSASAIMGNPK	GGPFSDSYR	NQVALNPQNTVFDAK	KDNEQHVFK	SLAELGGHLDQQVEEFRR	GYSFVTTAER
FFDSFGNLSSASAIMGNPKVK	GGPGSAVSPYPTFNPSSDVAALHK	NQVSLTCLVK	SGNCYLDIRPR	SLDEISQPAQELK	NFHIFYQLLEGGEEETLRR
FFEEVNDPAKNDALEMVEETTWQGLK	GGPPFAFVEFEDPRDAEDAVYGR	NSDPLVGVILDNGGK	MVTAVASALSSR	SLDEISQPAQELKR	HDPRDDDLNLR
FFESFGDLSSPDAVMGNPK	GGPVQVLEDEELK	NSLYLQMNSLR	QPSSAFAAFVK	SLEAEILQLQEELASSER	VDIETPNLEGTLTGPR
FFESFGDLSSPDAVMGNPKVK	GGSFQLNELQGLK	NSNLVGAAHEELQQSR	LEGDTLIIPR	SLEDLQLTHNK	AWDDFFPGSDR
FFESFGDLSSPDAVMGNPKVKAHGKK	GGSGGSYGGGGSGGGYGGGSGSR	NSSYFVEWIPNNVK	IEWHLNAFSTK	SLEYLDLSFNQIAR	FANYIDKVR
FFESFGDLSTPDAVMGNPK	GGSPLNTGK	NSVDELNNNVEAVSQTSSSSFQYMYLLK	GTVTDFPGFDER	SLGQNPTEAELQDMINEVDADGNGTIDFPEFLTMMAR	DGFFGLSISDR
FFESFGDLSTPDAVMGNPKVK	GGSPLNTGKALEFVAR	NTEISFILGQEFDEVTADDR	TMLESAGGLIQTAR	SLHTLFGDK	EGISQEALHTQMLTAVQEISHLIEPLANAAR
FFESFGDLSTPDAVMGNPKVKAHGK	GGSTSYGTGSETESPR	NTEISFILGQEFDEVTADDRK	TSIAIDTIINQK	SLHTLFGDKLCTVATLR	DLFEDELVPLFEK
FFESFGDLSTPDAVMGNPKVKAHGKK	GGTLGTPQTGSENDALYEYLR	NTFAEVTGLSPGVTYYFK	HVTIIELVGQPPQEVGR	SLILLDLSYNHLR	DAFDRNPELQNLLLDDFFK
FFFDVGSNK	GGVEDEVTLSAYITIALLEIPLTVTHPVVR	NTIEETGNLAEQAR	MLITILGTVKPNANR	SLLQAVANLPYK	ITWDPPSSPVK
FFGHGAEDSLADQAANEWGR	GGVLFAITDAFQK	NTLYLQMNNLR	GDVVLQSDHVIETLTK	SLLSDVEELVEKENQASR	LGLMEMIAFAK
FFGNSWAETYR	GGVQVPAVDISSSLGGR	NTLYLQMNSLR	VHLVGIDIFTGK	SLLSNVEGDNAVPMQHNNRPTQPLK	SSIMAFAIGNK
FFHLAFEEEFGR	GGVVTSNPLGF	NWRDPDQTDGLGLSYLSSHIANVER	LVTMQIWDTAGQER	SLLVNPEGPTLMR	TNFDNDIALVR
FFLDRDGFLFR	GGYTLVSGYPK	NYAEAKDVFLGMFLYEYAR	IAQWQSFQLEGGLK	SLNNQFASFIDK	FAFNLYR
FFLHGVTLVPIEEFSPEFVEPR	GHAAPILYAVWAEAGFLAEAELLNLRK	NYSPYYNTIDDLKDQIVDLTVGNNK	IYGLGSLALYEK	SLPAPWLSMAPVSWITPGLK	LTSFIGAIAIGDLVK
FFLQDPQSQELDVQVK	GHAGLAGAR	PPYTVVYFPVR	DAGVIAGLNVLR	SLPVSDSVLSGFEQR	GPLLVQDVVFTDEMAHFDR
FFLQGIQLNTILPDAR	GHFSISIPVK	QAALQVAEGFISR	GSYGDLGGPIITTQVTIPK	SLQDIIAILGMDELSEEDKLTVSR	EGMNIVEAMER
FFLQGIQLNTILPDARDPAFK	GHIYQGSEADSVFSGFLIFPSA	QAEMEGAVQSIQGELSK	MIAGQVLDINLAAEPK	SLQWMAGGTFTGEALQYTR	SLDEISQPAQELK
FFLSSGLIDKVDNFK	GHTELLTVEQALADFAELLR	QAFQIGSPWR	MSATFIGNSTAIQELFKR	SLVASLAEPDFVVTDFAK	GPSGPQGIR
FFPLESWQIGK	GHTPTQPGALNQR	QAPQTIHLPSGEILDVFDAAER	AFVHWYVGEGMEEGEFSEAREDMAALEK	SLYASSPGGVYATR	SVPMVPPGIK
FFVGGNWK	GHYTEGAELVDAVLDVVR	QATLEGLQEVVGR	SELTQQLNALFQDK	SLYQSAGVAPESFEYIEAHGTGTK	QSVGNEAEIWLGLNDMAAEGTWVDMTGAR
FFVMTSLR	GHYTEGAELVDSVLDVVR	QAWFIENEEQEYVQTVK	AIMTYVSSFYHAFSGAQK	SLYSAISLFNNPVK	AQLGVQAFADALLIIPK
FFYSDQNVDSRDPVQLNLLYVQAR	GHYTEGAELVDSVLDVVRK	QDIAVISDSYFPR	GYAFIEFASFEDAK	SLYVSATVILHSGSDMVQAER	DLGEELEALKTELEDTLDSTATQQELR
FGAFHSPALEDADFDGKPMVLVAGQYSTGK	GHYTIGK	QDLGSPEGIAVDHLGR	NLGLEELGIELDPR	SMEAEMIQLQEELAAAER	GIPEFWFTIFR
FGAQLAHIQALISGIEAQLGDVR	GIDIYSVGIGDVDDQQLIQITGTAEK	QEAFLLNEDLGDSLDSVEALLK	ENQLEVLEVSWLHGLK	SMGGKEDLIWELLNQAQEHFGK	VPSYQALLR
FGDLLNIDDTAK	GIDIYSVGIGDVDDQQLIQITGTAEKK	QEELESTEVGVQGGAFEGTHMGPFVER	IAALQAFADQLIAAGHYAK	SMGGKEDLIWELLNQAQEHFGKDK	ALVLIAFAQYLQQCPFEDHVK
FGEGLLEAELAALCPTTLAPYYLR	GIHSAIDASQTPDVVFASILAAFSK	QELFPFGPGQGDLELEDGDDFVSPALELSGALR	FLVHDSFWALPEQFLGNKVDSYGGSLR	SMQGGLVGNDETVALTAFVTIALHHGLAVFQDEGAEPLK	TIAMDGTEGLVR
FGFDPLAFPEFSWR	GIISALLVPPETEEAK	QEPSQGTTTFAVTSILR	TTPDVIFVFGFR	SNLDEDIIAEENIVSR	GGTLGTPQTGSENDALYEYLR
FGFLLPESR	GILADEDSSRPVWLK	QFAPIHAEAPEFMEMSVEQEILVTGIK	LMLLLEVISGER	SNLVGMGVIPLEYLPGENADALGLTGQER	IVSQLLTLMDGLK
FGFNPLEFENFSWR	GILSGTSDLLLTFDEAEVR	QFGFIVLTTSAGIMDHEEAR	LWAYLTIQELLAK	SPAYTLVWTR	DTLQEANDILNNLKDFDR
FGFPEGSVELYAEK	GILSGTSDLLLTFDEAEVRK	QFGVAPFTIAR	GGETSEMYLIQPDSSVKPYR	SPVPPGPAPPLQFYPQGPR	EPQVYTLPPSR
FGGEHVPNSPFQVTALAGDQPSVQPPLR	GIPEFWFTIFR	QFPPILVVLASSESEDNVEEASK	RDILFLFDGSANLVGQFPVVR	SPYLYPLYGLGELPQGFAR	WLSTSIPEAQWHSSLAR
FGGGNPELLTQMVSK	GIPEFWLTVFK	QFSFPLSSEPFQGSYK	LQEGQTLEFLVASVPK	SQHPYVLTEDTLK	GSTSHHLVSR
FGGPAGLWTK	GIPGEDGYR	QFVPQFISQLQNEFYLDQVALSWR	TLFSNIVLSGGSTLFK	SQPGSTPLHGQPLVVLQGNNIILEHHVAQEPSPGQPSTFIVPFR	DLQFVEVTDVK
FGLNTVLTTDNSDLFINSIGIVPSVR	GIPGPVGAAGATGAR	QGFGELLQAVPLADSFR	LGDLYEEEMR	SQTSQDLFSYQALYSYIPQNDDELELR	EVVDYIIFGTVIQEVK
FGMAAALAGTMR	GISEQSLVVSGVQHQSTLELSEVGVEAAAATSIAMSR	QGFSYQCPQGQVIVAVR	VAVVQYSDR	SSDRVDGPASNLK	DGAGFLINLIDSPGHVDFSSEVTAALR
FGMFEFLSNHMR	GITLHPELFSIDNGLLTPTMK	QGLLPVLESFK	ITLLSALVETR	SSEDPNEDIVER	GGGGSFGYSYGGGSGGGFSASSLGGGFGGGSR
FGNPLLVQDVESYDPVLNPVLNR	GIVDQSQQAYQEAFEISK	QGPSGASGERGPPGPMGPPGLAGPPGESGR	DSPVLIDFFEDTER	SSGIENGAFQGMK	TTNIQGINLLFSSR
FGQDFSTFLEAGVEMAGQAPSQEDR	GIVGMPGQR	QGPVNLLSDPEQGVEVTGQYER	NQLEEVPSALPR	SSGIVSLGVGDR	QMEQVAQFLK
FGTVLTEHVAAAELGAR	GIVTDSVR	QGQIIYNWQGAQSTQDEVAASAILTAQLDEELGGTPVQSR	FLVHDSFWALPEQFLGNK	SSGSLLNNAIK	VTISVDTSK
FGVEQDVDMVFASFIR	GKPIHHFLGTSTFSQYTVVDENAVAK	QIIDAINKVVYK	DNDGWLTSDPR	SSIMAFAIGNK	LRDLEDSLAR
FGVPSPSTLEPHPR	GLAGAVSELLR	QIIQQNPSLLPALLQQIGR	ALLELQLEPEELYQTFQR	SSLSSAQADFNQLAELDR	NDEELNKLLGK
FGVVVVGVGR	GLAGEVGNK	QINVGNALEYVSR	SYWLSTTAPLPMMPVAEDEIKPYISR	SSLSVPYVIVPLK	SYWLSTTAPLPMMPVAEDEIKPYISR
FGYVDFESAEDLEK	GLASANVDFAFSLYK	QITVNDLPVGR	KDLYANTVLSGGSTMYPGIADR	SSLSVPYVIVPLKTGLQEVEVK	INVNEIFYDLVR
FHDFLGDSWGILFSHPR	GLATDVATFTQGAAPGR	QIVWNGPVGVFEWEAFAR	APNHAVVTR	SSQSLVHSDGNTYLSWLQQRPGQPPR	GHYTEGAELVDSVLDVVRK
FHQLDIDDLQSIR	GLATDVATFTQGAAPGREDTGLLATTHGPEEAPR	QKEFDPTITDASLSLPSR	TCVADESAENCDK	SSQSLVYSDGNTYLNWFQQRPGQSPR	LWEYLLELLR
FIAVGYVDDTQFVR	GLDGYQGPDGPR	QKPDGVFQEDAPVIHQEMIGGLR	ASSLESGVPSR	SSSGTPDLPVLLTDLK	QFGVAPFTIAR
FICPLTGLWPINTLK	GLEEELQFSLGSK	QKTGLDSPTGIDFSDITANSFTVHWIAPR	LVQAFQFTDK	SSTSPTTNVLLSPLSVATALSALSLGAEQR	AALLELWELR
FIDNLRDR	GLELEPGAGLFVAQAGGADPDKFQGVIAELK	QLFHPEQLITGKEDAANNYAR	LGIVQGIVGAR	STDYGIFQINSR	SSGIVSLGVGDR
FIFEDQIRPQDR	GLEQLLVGGSHLK	QLGTVQQVISER	DIDISSPEFK	STGEAFVQFASQEIAEK	VTMWVFEEDIGGKK
FIFEDQIRPQDREELLR	GLEQLLVGGSHLKENK	QLHTAYSGLVSSLQGLPAELQQPVGR	LSQLSVTDVTTSSLR	STGGAPTFNVTVTK	FTDEEVDELYR
FIIHAPPGEFNEVFNDVR	GLEWMGIIYPGDSDTR	QLLLTPNAVVIVEDAK	LVILEGELER	STGGISVPGPMGPSGPR	EDAQVAAEILEIADTPSGDKTSLETR
FILNLPTFSVR	GLEWVANIK	QLLQANPILEAFGNAK	QAFQIGSPWR	STLINSLFLTDLYPER	DSGFQMNQLR
FIQAWQSLPEFGITHFIAR	GLEWVGFIR	QLNLKLLDNWDSVTSTFSK	LGVLTVTDTTPDSMR	STQDTVIALDALSAYWIASHTTEER	AHENEITK
FISDKDASIVGFFDDSFSEAHSEFLK	GLEWVGR	QLQLQGGSGLNTGSALSYVYANHFTEAGGSR	EGMNIVEAMER	STSESTAALGCLVK	DYFMPCPGR
FISVGYVDDTQFVR	GLFIIDDK	QLSSGVSEIR	DDGVFVQEVTQNSPAAR	STSGGTAALGCLVK	LVETLQADSGLLLDALLAR
FITIFGTR	GLFIIDDKGILR	QLTLLGGPTPNTGAALEFVLR	EVVADSVWVDVK	SVDPTLALSVYLR	MKGLIDEVNQDFTNR
FIYITPEELAAVANFIR	GLFIIDGK	QLYNVEATSYALLALLQLKDFDFVPPVVR	GVIDMGNSLIER	SVEDAQDVSLALTQR	QFPILLDFK
FKDLGEEHFKGLVLIAFSQYLQQCPFDEHVK	GLFIIDPNGVIK	QMEQVAQFLK	DTSISTAYMELSR	SVGMIAGGTGITPMLQVIR	IMNVIGEPIDER
FKDLGEENFK	GLGTDEDAIISVLAYR	QMQLENVSVALEFLDR	DAGYGGLSLSIEGPSK	SVHNGAPAPVSGEKDVVFLLDGSEGVR	FQSSAVMALQEACEAYLVGLFEDTNLCAIHAKR
FKPFTVEIVDSVEAYATMLR	GLGTDEDSLIEIICSR	QNCELFEQLGEYK	LAAVDATVNQVLASR	SVHPYEVAEVIALPVEQGNFPYLQWVR	YICENQDSISSK
FLASVSTVLTSK	GLGTDEDTIIDIITHR	QNCELFEQLGEYKFQNALLVR	ILAQATSDLVNAIK	SVLEGGDIPLQGLSGLK	VAMQDATAQMAMLQFISSGLSK
FLASVSTVLTSKYR	GLGTDEDTLIEILASR	QNLEPLFEQYINNLR	FVEGLPINDFSR	SVPMVPPGIK	VSFSYAGLSGDDPDLGPAHVVTVIAR
FLATTPNSLLVSWQPPR	GLGTDEESILTLLTSR	QNLFQEAEEFLYR	EIDYIQYLR	SVPSDIFQIQATTIYANTINTFR	GGSLPSHHQTR
FLDLLEPLGR	GLIAEAAQLGPVGGVFNLAVVLR	QNVQVFEFQLTSEEMK	YSLTYIYTGLSK	SWAQELGAPIISIDYSLAPEAPFPR	KPIQEVLK
FLEEHPGGEEVLR	GLIDEVNQDFTNR	QNVVPTVLALGSDVDMDVLTTLSLGDR	LVAIVDVIDQNR	SWVPHTFESELSDPVELLVAES	LTIGEGQQHHLGGAK
FLENEDRR	GLKSLEYLDLSFNQIAR	QPFVQGLALYTPVVLPR	GLAGAVSELLR	SYELPDGQVITIGNER	GPSVFPLAPCSR
FLEQELETITIPDLR	GLLGGVAHTLQK	QPQAIITWYK	AVPHPDSQPDTIDHDLLLLQLSEK	SYSCQVTHEGSTVEK	TTPPVLDSDGSFFLYSKLTVDK
FLEQQNK	GLNNLAK	QPSSAFAAFVK	WSGPLSLQEVDEQPQHPLHVTYAGAAVDELGK	SYSPYDMLESIR	FQGLDLNEELYLGGYPDYGAIPK
FLEQQNKILLAELEQLK	GLNTIPLFVQLLYSPIENIQR	QQNAQGGFSSTQDTVVALHALSK	HVFIVDDFESFEK	SYTVAIAGYALAQMGR	GFGEPFVLNPGTWALR
FLEQQNKILLAELEQLKGQGK	GLPAPIEK	QQPPDLVEFAVEYFTR	YSFLQFDPAPR	SYWLSTTAPLPMMPVAEDEIKPYISR	LELELRPTGEIEQYSVSATYELQR
FLEQQNQVLQTK	GLQYAAQEGLLALQSELLR	QQSLETAMSFVAR	SNAHYNLQNAFNLAEQHLGLTK	TAAINADELPTDVAGGEVLLDR	NILVSSAGSRITEGVPQLLIVLTADR
FLEVQYLTGGLIEPDTPGR	GLTGPIGPPGPAGAPGDKGESGPSGPAGPTGAR	QQVAPTDDETGKELVLALYDYQEK	IMVANIEEVLQR	TAEYDVAYGESHLFR	SLLSDVEELVEK
FLEVQYLTGGLIEPDTPGRVPLDEALQR	GLTLLDGDLPEQENVLQR	QQVEGTAQEAVSAAGAAAQQVVDQATEAGQK	HQILEQAVEDYAETVHQLSK	TAFDEAIAELDTLSEESYK	CYTAVVPLVYGGETK
FLFVLLGPEAPHIDYTQLGR	GLTSLYGLILNNNK	QQYESVAAK	LGVYELLLK	TAGWNIPMGLLYNK	LTEMETLQSQLMAEK
FLGDKVTSYGGELR	GLVAEGHR	QRPPDLDTSSNAVDLLFFTDESGDSR	AIEDYINEFSVR	TALINSTGEEVAMR	AGQVVTIWAAGAGATHSPPTDLVWK
FLGLTER	GLVDKFPLFMAVYK	QSGVVPFIFQAK	GFYPSDIAVEWESNGQPENNYK	TATESFASDPILYRPVAVALDTK	ARHTQAELQR
FLGTEPEPDAVGLDSGHIR	GLVEPVDVVDNADGTQTVNYVPSR	QSLGELIGTLNAAK	SGTLYSLTLYGLR	TAVNALWGKVNVDAVGGEALGR	LNLAFIANLFNR
FLHNPDAAQGFVGCALSSTIQR	GLVSSDELAKDVTGAEALLER	QSPEHNLTHPELSVAVEMLSSVALINR	FVFGTTPEDILR	TCVADESAENCDK	GVFHQTVSR
FLHVPDTFEGHFDGVPVISK	GLVWVSR	QSVGNEAEIWLGLNDMAAEGTWVDMTGAR	GMAFLHTLEPLIPR	TDLEKDIISDTSGDFR	STDYGIFQINSR
FLILITDGEAQDIVK	GMAFLHTLEPLIPR	QTALVELLKHKPK	AQFEGIVTDLIR	TDLEKDIISDTSGDFRK	VESLQEEIAFLK
FLILITDGEAQDIVKEPAVVLR	GMDLEETSVLTQALAQSGQQLEWPEAWR	QTALVELVK	AFPALTSLDLSDNPGLGER	TDMFQTVDLFEGK	DVNFEFPEFQL
FLLDHQGELFPSPDPSGL	GMGLSMGSMICGWDKKGPGLYYVDEHGTR	QTIIVVLENVQR	ALAPTWEQLALGLEHSETVK	TDTSHHDQDHPTFNK	SLDLDSIIAEVK
FLLELQISNNR	GMLREDAVLEYLK	QTQIFTTYSDNQPGVLIQVYEGER	SWFEPLVEDMQR	TEFLSFMNTELAAFTK	ITESEEVVSR
FLLFGIQDGK	GMSLNLEPDNVGVVVFGNDK	QTQTFTTYSDNQPGVLIQVYEGER	GFEPTLEALFGK	TEHPFTVEEFVLPK	NTLIIYLDK
FLLYGLLGK	GMVFGIPDGVLELVPQR	QTQVSVLPEGGETPLFK	MTDQEAIQDLWQWR	TELQTITNDPR	NADQEELVK
FLNEHPGGEEVLLEQAGVDASESFEDVGHSSDAR	GMYDGPVFDLTTTPK	QTVAVGVIK	GHYTEGAELVDAVLDVVR	TELRPGETLNVNFLLR	VGALTNTLSR
FLNEMIAPVMR	GNDISSGTVLSDYVGSGPPK	QVCEQLIQSHMAR	IFNTNNLWISLAAVK	TEVSSNHVLIYLDK	GVVGLPGQR
FLPLFDR	GNDVAFHFNPR	QVELALWDTAGQEDYDR	FIQAWQSLPEFGITHFIAR	TFAEVTDLDNEVNNMLK	LATVGELQAAWR
FLQDYFDGNLKR	GNFNYIEFTR	QVGSGVTTDQVQAEAK	AFIQLWAFDAVK	TFESLVDFSK	YTVQTMAR
FLSDFRDLMSWINGIR	GNILIPGINEAVAAVTEEEHK	QVIQQNPALLPALLQQLGQENPQLLQQISR	FSDHVALLSVFQAWDDAR	TFLSEVVGMFNIAPHK	AFLTLAEDILR
FLSFPTTK	GNLEVLLFTIQSK	QVLLSAAEAAEVILR	QLASGLLLVTGPLVLNR	TFPGFFSPMLGEFVSETESR	FADLSEAANR
FLSQPFQVAEVFTGHMGK	GNLEVLLFTIQSR	QVQSLTCEVDALK	EEAAEHIPLLFFAFPSAK	TFSHELSDFGLESTAGEIPVVAIR	VAVVQYSDR
FLTALAQDGVINEEALSVTELDR	GNLYWTDWNR	QVQSLTCEVDALKGTNESLER	NLTQYSWLLDGFPR	TFTCTAAYPESK	SDILGHLR
FLTWILNR	GNSIIMLEALERV	QVREPGQDLVVLPLSITTDFIPSFR	ILSISADIETIGEILKK	TFVNITPAEVGVLVGK	TLAESALQLLYTAK
FLVGPDGIPIMR	GNWGHLDQVAALR	QVTITGSAASISLAQYLINAR	MVTLYDNEEVGSESAQGAQSLLTELVLR	TFVQEDIYDEFVER	DAVSTGLTGAVNLAK
FLVHDSFWALPEQFLGNK	GPAEEVPTLFEYEERPPGYSGVMFTK	QVYEEEYGSSLEDDVVGDTSGYYQR	RLPIGSYF	TGAIVDVPVGEELLGR	TLGDQLSLLLGAR
FLVHDSFWALPEQFLGNKVDSYGGSLR	GPAFNMASPESDFGINLK	RAEDGSVIDYELIDQDAR	DFADIPNLR	TGGSAQPETPYSGPGLLIDSLVLLPR	TLMNLGGLAVAR
FLVLDEADGLLSQGYSDFINR	GPAGLGPR	RAFAIDDTGTFQVIVVPSGADYIPALER	GYTSWAIGLSVADLAESIMK	TGHPGTVGPAGIR	FANYIDK
FLYFSNWLHGDLR	GPAGPMGLTGR	RDILFLFDGSANLVGQFPVVR	EFTPPVQAAYQK	TGLDSPTGIDFSDITANSFTVHWIAPR	AACLLPK
FMCAQLPNQVLESISIIDTPGILSGAK	GPAGPQGPR	RDSFQEVLR	EHMQPTHPIR	TGPAATTLPDGAAAESLVESSEVAVIGFFK	SLYVSATVILHSGSDMVQAER
FMEQVIFK	GPAGPQGPRGDKGETGEQGDR	RDVVFLIDGSQSAGPEFQYVR	EALAIVFFGR	THLAPYSDELR	IAIYELLFK
FNALQYLR	GPAGPSGPAGK	REEAPSLRPAPPPISGGGYR	LGLGHNQIR	THNLEPYFESFINNLR	SYSPYDMLESIRK
FNEEHIPDSPFVVPVASPSGDAR	GPAGPSGPAGKDGR	RFDEILEASDGIMVAR	FALGIFAINEAVESGDVGK	TIGGGDDSFNTFFSETGAGK	HQLYIDETVNSNIPTNLR
FNFLAPELPAVSEFSTSETMGHSADR	GPEEEHLGILGPVIWAEVGDTIR	RFLVHDSFWALPEQFLGNK	QIIQQNPSLLPALLQQIGR	TIPIDGNFFTYTR	AVDQSVLLMKPDAELSASSVYNLLPEK
FNKPFVFLMIEQNTK	GPELMAIEGLENGEGPATAGPR	RGGAVPIGIGIGNADITEMQTISFIPDFAVAIPTFR	EGNDLYHEMIESGVINLK	TIQGLEIELQSQLSMK	GQLVPLETVLDMLR
FNRPFLMIIVPTDTQNIFFMSK	GPEVQLVAHSPWLK	RHPDYSVVLLLR	ALTVPELTQQMFDAK	TIQNDIMLLQLSR	HDLGHFMLR
FNTANDDNVTQVR	GPFPPVWNPITYLDHNNFWR	RHPYFYAPELLFFAK	NLVTMTTAPR	TITLEVEPSDTIENVK	IGTDGTQVAMVQFTDDPR
FNWYVDGVEVHNAK	GPGAGAR	RIPIEDGSGEVVLSR	NSLYLQMNSLR	TLAESALQLLYTAK	YALSNSIGPVR
FNWYVDGVEVHNAKTKPR	GPGAPGAPGAAGAER	RLDFTGNLIEDIEDGTFSK	TVTAMDVVYALK	TLAQLNPESSLFIIASK	IVDLVKELDRDTVFALVNYIFFK
FPGQLNADLR	GPGDLEAPSNLVISER	RLFELEEQDLFR	GFPGLPGPSGEPGK	TLDGGLNVIQLETAVGAAIK	VLLNDGGYYDPETGVFTAPLAGR
FPKAEFAEVSK	GPGEPGTPGVDK	RLLLFSDGNSQGATPAAIEK	NTIEETGNLAEQAR	TLFATEDALEVR	VSQMAQYFEPLTLAAVGAASK
FPKAEFAEVSKLVTDLTK	GPGGVWAAEAISDAR	RLYLSHNQLSEIPLNLPK	FLEQQNQVLQTK	TLFELAAESDVSTAIDLFR	LQELESLIANLGTGDEMVTDQAFEDR
FPLFGGWK	GPGLGSTQGQTIALPAQGLIEFR	RMPCAEDYLSVVLNQLCVLHEK	STSGGTAALGCLVK	TLFPVVLEQLDDYNAK	MMEMFGLVEK
FPNGVQLSPAEDFVLVAETTMAR	GPGPSGSPGPNGPPGK	RPCFSALEVDETYVPK	GKPIHHFLGTSTFSQYTVVDENAVAK	TLGDQLSLLLGAR	LKPYGALVDK
FPQLDSTSFANSR	GPGSEGPLR	RPDSLQHVLLPVLDR	LSPFMADIR	TLGSFFGSLPGFSSAR	DGFFGNPR
FPVFMGR	GPGTSFEFALAIVEALNGK	RPELTETADQFILYLGSK	KVEGTAFVIFGIQDGEQR	TLLEGSGLESIISIIHSSLAEPR	ALEILQEEDLIDEDDIPVR
FQDGDLTLYQSNTILR	GPHKADSIQGTAR	RPFFPFHSPSR	EAPVDVLTQIGR	TLMFGSYLDDEKNWGLSFYADKPETTK	VPLALFALNR
FQGLDLNEELYLGGYPDYGAIPK	GPIGSIGPK	RPLIDQVVQTALSETQDPEEVSVTVK	APVPTGEVYFADSFDR	TLNQPDSQLQLTTGNGLFLSEGLK	ATAVVDGAFK
FQILTLWLPDSLTTWEIHGLSLSK	GPKMDIDAPDVDVHGPDWHLK	RPTPQDSPIFLPVDDTSFR	SAVVEMLIMR	TLQTTISAVTWAPAAVLGMAGR	SPYQLVLQHSR
FQLFGSPSGQK	GPLLVQDVVFTDEMAHFDR	RPVLFQEYLDIDQMIFNR	EVTINQSLLAPLR	TLSDYNIQKESTLHLVLR	HGVQELEIELQSQLSK
FQNALLVR	GPLLVQDVVFTDEMAHFDRER	RPWNVASLIYETK	EGVYTVFAPTNEAFR	TLSGTPEESKR	YGRPPDSHHSR
FQNALLVRYTKKVPQVSTPTLVEVSR	GPLPAAPPVAPER	RQDLEDSLQAQQYFADANEAESWMR	AFQVWSDVTPLR	TLSGTPEVHSNKR	ADLFYDVEALDLESPK
FQPGETLTEILETPATSEQEAEHQR	GPPGPMGPPGLAGPPGESGR	RQVEDLQATFSSIHSFQDLSSSILAQSR	VIGNQSLVNELAFTAR	TLSSSTQASLEIDSLFEGIDFYTSITR	NNQIDHIDEK
FQPTLLTLPR	GPQGACACECPLRIGVAPSTVR	RSALLDSDEPLVYFYDDVTTLYEGFQR	ANDTTFGLAAGVFTR	TLTYFNYDQSGDFQTVTFEGPEIR	HGTDDGVVWMNWK
FQPVHDLTIGVEFGAR	GPRGDQGPVGR	RTHLPEVFLSK	EQLWLANEGLITR	TLVLSNLSYSATEETLQEVFEK	VSFLSALEEYTK
FQSAAIGALQEASEAYLVGLFEDTNLCAIHAK	GPSGPQGIR	RTVAAPSVFIFPPSDEQLK	MQQNIQELEEQLEEEESAR	TLYGFGG	IMGIPEEEQMGLLR
FQSAAIGALQEASEAYLVGLFEDTNLCAIHAKR	GPSGPQGPGGPPGPK	RVLFETDLVNPR	LDTLAQEVALLK	TMQALPYSTVGNSNNYLHLSVLR	DAGTIAGLNVLR
FQSSHHPTDITSLDQYVER	GPSLLFLDEMDALCPQR	RYTIAALLSPYSYSTTAVVTNPK	NSSYFVEWIPNNVK	TMTIHNGMFFSTYDRDNDGWLTSDPR	LRSEIDNVKK
FQSVFTVTR	GPSVFPLAPCSR	SADESGQALLAAGHYASDEVR	TGAIVDVPVGEELLGR	TMTQSLVTLAEDNIAFFSSQGPGETAQR	ADLSGITGAR
FQSVPAQPGQTSPLLQYFGILLDQGQLNK	GPSVFPLAPSSK	SADFVVEAIGDDVGTLGFSVEGPSQAK	VFLQNLLSVSQAR	TMYWTDSVLDKIESALLDGSER	LYNLDVFQYELYNPMALYGSVPVLLAHNPHR
FQVWDYEEGEVEALLDR	GPSVFPLAPSSKSTSGGTAALGCLVK	SADTLWGIQK	IGSFGPGEDLLYLR	TNEKVELQELNDR	LDQLIYIPLPDEK
FQWDLNAWTK	GPSWDPFR	SAEAQPEAQPALEPTLEPEPPQDTEEDPGRPGAAEEALLQMESVA	FEWELPLDEAQR	TNISDEESEQATEMLVHNAQNLMQSVK	LIALLEVLSQK
FRENLIYTYIGPVLVSVNPYR	GPSWDPFRDWYPHSR	SAGLAFSLYQAMAK	GTIEILSDVQLIK	TNVKAAWGK	SQAPVLDAIR
FRIDELEPR	GPTGDPGKNGDKGHAGLAGAR	SAGSRIEDGVLQFLVLLVAGR	LMNFFVFSR	TPAVEGLTEAEEEELRAELTKVEEEIVTLR	AGYQSTLTR
FRIEDGFSLK	GPTQEFK	SAGWNIPIGLLYCDLPEPR	GFDVSSILDLQLSHNQLTK	TPEVTCVVVDVSHEDPEVK	WCAVSEHEATK
FSAEFDFR	GPTVGGGLPGIGVQGLEGNLQMPGIK	SALSGHLETVILGLLK	AIWNVINWENVTER	TPFLLVGTQIDLR	EIPAWVPFDPAAQITK
FSDHVALLSVFQAWDDAR	GPVGPSGPPGK	SAQSPGAPPGPGLEDEVATPAAPRPGFPAVPR	AAGVNVEPFWPGLFAK	TPGAAANLELIFVGPQHAGNYR	ILQAVNFPFLVK
FSFSGNTLVSSSADPEGHFETPIWIER	GPVYIGELPQDFLR	SASNMAIVDVK	DAASLESQLQDTQELLQEETR	TPIGSFLGSLSLLPATK	EISFQIENIK
FSGIDEHGHLTIDTELEGR	GQAGVMGFPGPK	SATASPQQPQAQQR	TIEYLEEVAITFAK	TPLTATLSK	SLYYYIQQDTK
FSGNLLVSLLGTWSDTSSGGPAR	GQELAFPLSPDWQVDYESYTWR	SAVTALWGKVNVDEVGGEALGR	LLDLVFLLDGSSR	TPMGIVLDALEQQEEGINR	LLVTPTSGGK
FSGSGAGTDFTLK	GQETSTNPIASIFAWTR	SDAKPPAVFTR	GDLQSQAMVR	TPSAAYLWVGTGASEAEK	AFDITYVR
FSGSGSGTDFTLK	GQLVPLETVLDMLR	SDDEVDDPAVELK	MYSYVTEELPQLINANFPVDPQR	TPSAAYLWVGTGASEAEKTGAQELLR	RQVDQLTNDKAR
FSGSGSGTDFTLKISR	GQPGVMGFPGPK	SDDKVTLEER	DDNPNLPR	TPTQEQLLAAAMAAAR	AAALAHLDR
FSGSGSGTDFTLTISR	GQQPEAIR	SDFYDIVLVATPLNR	QGIPFFGQVR	TPTQEQLLAAAMAAARGEDEDEVSEAQETPDHAIFR	QTVSWAVTPK
FSGSGSGTDFTLTISSLEPEDFAVYYCQQR	GQTLLEGQPWMETYLQDILR	SDILGHLR	WFYIASAFR	TQLEELEDELQATEDAK	GTWERPGGAAPLGYDFWYQPR
FSGSIDSSSNSASLTISGLK	GQVDLVDTMAFLVIPNSTRDDSGK	SDKPDMAEIEKFDK	VGWEQLLTTIAR	TQLVNVAIFGPPWMAFK	LDELRDEGK
FSGSILGNK	GQVEQANQELQELIQSVK	SDLEMQYETLQEELMALKK	ENLIYTYIGPVLVSVNPYR	TQTSDPAMLPTMIGLLAEAGVR	SYSPYDMLESIR
FSGSLLGGK	GQVLNSDELQELYEGLR	SDQALEALSASLGTR	LEIGQDLIQVAVAQYADTVRPEFYFNTHPTK	TRPEFYLNSYMNK	YSVQTADHR
FSGSNSGNTATLTISR	GQYFGELALVTNKPR	SDQVNGVLVLSLLDK	SGLPNFLAVALALGELGYR	TRPEFYLNSYMNKQDVVNAVR	LTFVDFLTYDILDQNR
FSGTWYAMAK	GRPGAPGPAGAR	SEDFGVNEDLADSDAR	GFSGLDGAK	TSESGELHGLTTEEEFVEGIYK	NQLKELPEKMPK
FSGVPDR	GRSGPPPGSQR	SEFPIWMMFASALPALLVFILIFLESQITTLIVSKPER	SESTFKNTEISFILGQEFDEVTADDR	TSFIQYLLEQEVPGSR	AYLPVNESFGFTADLR
FSHEEIAMATVTALR	GSAADSEESPAIEAIHLLR	SELDQLRQEAEQLK	EIGELYLPK	TSHNLAELEAYLAALTQLR	VELQELNDR
FSHEEIAMATVTALRR	GSEGPQGVR	SELTQQLNALFQDK	NECFLQHKDDNPNLPR	TSLEDFYLDEER	NFVINVVNR
FSIAILGSYNR	GSELETAMETLINVFHAHSGK	SESTFKNTEISFILGQEFDEVTADDR	YTVQTMAR	TTGIVLDSGDGVTHNVPIYEGYALPHAIMR	YPGAYYIFQIK
FSLDALITHVLPFEK	GSELWLGVDALGLNIYEQNDR	SEWGSLLEELVAEGK	FSSDFDELSGWMNEK	TTGIVMDSGDGVTHTVPIYEGYALPHAILR	ISNIPDEYFK
FSLENNFLLQHNIR	GSESGIFTNTK	SFENSLGINVPR	HYEGSTVPEK	TTIEKPVWLGFLGPIIK	LLIYDASSR
FSMLVAAIQSAGLTETLNR	GSFEFPVGDAVSK	SFIKDYPVVSIEDPFDQDDWGAWQK	HYDGSYSTFGER	TTNIQGINLLFSSR	LSSPATLNSR
FSMPGFK	GSFPWQAK	SFIPVAEDSDFPIHNLPYGVFSTR	EYTDASFTNR	TTPDVIFVFGFR	SIYGEKFEDENFILK
FSMPGFKGEGPDVDVNLPK	GSFTYFAPSNEAWDNLDSDIR	SFTPDHVVYAR	ALGQNPTNAEVLK	TTPPMLDSDGSFFLYSK	ENLLEEQGSIALR
FSPLTTNLINLLAENGR	GSFTYFAPSNEAWDNLDSDIRR	SFYPEEVSSMVLTK	LSINTHPSQKPLSITVR	TTPPMLDSDGSFFLYSKLTVDK	QQYESVAAK
FSSDFDELSGWMNEK	GSLLSYVDAEGNPVGVVQMTFLR	SGALDVLQMKEEDVLK	GYSFVTTAER	TTPPVLDSDGSFFLYSK	TYSLGSALRPSTSR
FSSETWQNLGTLHR	GSPAINVAVHVFR	SGAQASSTPLSPTR	AATVGSLAGQPLQER	TTPPVLDSDGSFFLYSKLTVDK	GASGPAGVR
FSSHVGGTLGQFYQEVLWGSPAASDDGRR	GSPGADGPAGAPGTPGPQGIAGQR	SGAQATWTELPWPHEK	AEGPEVDVNLPK	TTPPVLDSDGSFFLYSR	AEDTAVYYCAR
FSSVQLR	GSQAQAEDLSAQLALIISSQNFLQPGSK	SGDDVRNPSVVVK	VDLSFSPSQSLPASHAHLR	TTPPVLDSDGSFFLYSRLTVDK	EASMVITESPAALQLR
FSTFDRDQDLFVQNCAALSSGAFWFR	GSQAQPDSPSAQLALIAASQSFLQPGGK	SGDRGETGPAGPAGPVGPVGAR	VDVSAPDVEAHGPEWNLK	TTPPVLDSDGSFFLYSRLTVDKSR	TTPPMLDSDGSFFLYSK
FSTFLSLLEAADLK	GSSTWLTAFVLK	SGGGGGGGLGSGGSIR	TMTIHNGMFFSTYDR	TVAAPSVFIFPPSDEQLK	QLSFEEFIMLMAR
FSTVAGESGSADTVRDPR	GSTAPVGGGAFPTIVEREPWDGR	SGLGSQVGLMPGSVGPVGPR	VDVNAPDVQAPDWHLK	TVAGQDAVIVLLGTR	NILVSSAGSR
FSTWTNTEFR	GSTPEAAAQVVQWVSFADSDIVPPASTWVFPTLGIMHHNK	SGLSTGWTQLSK	EIMENYNIALR	TVDWALAEYMAFGSLLK	SPAYTLVWTR
FSVLLLHGIR	GSWYSMR	SGNTFRPEVHLLPPPSEELALNELVTLTCLAR	GEVQAMLGQSTEELR	TVIGDHGDELFSVFGAPFLK	LYIGLAGLATDVQTVAQR
FSVNLDVK	GSYGDLGGPIITTQVTIPK	SGPFGQIFRPDNFVFGQSGAGNNWAK	QKPDGVFQEDAPVIHQEMIGGLR	TVLGTPEVLLGALPGAGGTQR	GFPGLPGPSGEPGK
FSVPAGIVIPSFQALTAR	GTCNYYANAYSFWLATIER	SGPVEDFVSLAMVGGHLEFR	ENLLEEQGSIALR	TVLIMELINNVAK	VGLEHLR
FSVQGSR	GTDVNVFNTILTTR	SGTASVVCLLNNFYPR	YGGDEIPFSPYR	TVLLSIQALLSAPNPDDPLANDVAEQWK	ISEQFTAMFR
FSVVYAK	GTEAAGAMFLEAIPMSIPPEVK	SGTIFDNFLITNDEAYAEEFGNETWGVTK	GGVQVPAVDISSSLGGR	TVMVNIENPEGIPVK	DSAHGFLK
FTASAGIQVVGDDLTVTNPK	GTEDFIVESLDASFR	SGTLYSLTLYGLR	IEVIEIMTDR	TVTAMDVVYALK	ESAYLYAR
FTCTVTHTDLPSPLK	GTETTLALPMASDLLLYDVTENSMR	SGTSASLAISGLR	NIPGITLLNVSK	TVTAMDVVYALKR	LFAVAPNQNLK
FTDEEVDELYR	GTEWVDPEDPTVIAETELLGAAASIEAAAK	SGVSLAALKK	YISPDQLADLYK	TVTVWELISSEYFTAEQR	IGGIGTVPVGR
FTEQVEAAVEALSSDPAQPMDENEFIDASR	GTFATLSELHCDKLHVDPENFR	SHCIAEVENDEMPADLPSLAADFVESK	MMEMFGLVEK	TWWNQFSVTALQLLQANR	LQSLFDSPDFSK
FTGVITQGR	GTHVDLGLASANVDFAFSLYK	SIAQYWLGCPAPGHL	FGGEHVPNSPFQVTALAGDQPSVQPPLR	TYFPHFDLSHGSAQVK	AVANETGAFFFLINGPEIMSK
FTISRDNSK	GTIEILSDVQLIK	SIEYSPQLEDAGSR	GSFGELALMYNTPR	TYFPHFDLSHGSAQVKGHGK	QGHNSVFLIK
FTITPPTAQVVGVLK	GTLVQTK	SINPDEAVAYGAAVQAAILMGDK	YVRPGGGFVPNFQLFEK	TYLDIEPITGFTLQFAK	DDGLFSGDPNWFPK
FTLFGIANK	GTVIDVTDFVNWASSINDAPVLISQK	SISTAYLQWSSLK	VYGALMWSLGK	TYMLAFDVNDEK	AAFQLGSPWR
FTPGTFTNQIQAAFR	GTVLLDLQETSLAGVANQLLDR	SIVDYKPNLDLLEQQHQLIQEALIFDNK	QSLGELIGTLNAAK	TYSLGSALRPSTSR	FWEVISDEHGIDPAGGYVGDSALQLER
FTPGTFTNQIQAAFREPR	GTVQTGVDASK	SIVPQGGSHSLR	EAIVTSEELGQDLEHVEVLQK	VADALTNAVAHVDDMPNALSALSDLHAHK	DLPPDTTLLDLQNNKITEIK
FTPPQPAEPWSFVK	GTVQTGVDTAK	SIYAVFESDVNLK	AELQHIATDDNLVFTVPEFR	VADALTNAVAHVDDMPNALSALSDLHAHKLR	AGLGSGLSLSGLVHPELSR
FTQAGSEVSALLGR	GTVTDFPGFDER	SKYDEIFYNLAPADGK	SIQFVDWCPTGFK	VADDLLFEGLLTPEGAQIR	SAVQGPPER
FTQVTPTSLSAQWTPPNVQLTGYR	GTVTDFPGFDERADAETLR	SLADELALVDVLEDK	AGVNFSEFTGVWK	VAEQTPLTALYVANLIK	LLTPITTLTSEQIQKLLASTR
FTVDRPFLFLIYEHR	GTWERPGGAAPLGYDFWYQPR	SLAELGGHLDQQVEEFR	ALVSAQWVAEALR	VAGLLEDTFPGLLGLR	IIAVDINKDK
FVDHVFDEQVIDSLTVK	GTYIPVPIVSELQSGK	SLAELGGHLDQQVEEFRR	LVLLNAIYLSAK	VAGSVTELIQAAEAMK	ISGLIYEETRGVLK
FVEFFGPGVAQLSIADR	GVAALTSDPAVQAIVLDTASDVLDK	SLAMEMVLTGDR	TPFLLVGTQIDLR	VALLSHAPPDFLPNTQK	LQQELDDLLVDLDHQR
FVEGLPINDFSR	GVAALTSDPAVQAIVLDTASDVLDKASSLIEEAKK	SLDEISQPAQELK	SALTVQFVQGIFVEK	VALTGLTVAEYFR	VLSIGDGIAR
FVEQVAR	GVAGVPAEFSIWTR	SLDEISQPAQELKR	ILDDDTIITTLENLKR	VAMQDATAQMAMLQFISSGLSK	GCPAALPLSNLYETLGVVGSTTTQLYTDR
FVFGTTPEDILR	GVALHRPDVYLLPPAR	SLDFTELDVAAEK	RQVEDLQATFSSIHSFQDLSSSILAQSR	VAPEEHPTLLTEAPLNPK	LNEAAAGLNQAATELVQASR
FVFSLVDAMNGK	GVDCPYLATYVDWHFLLESQAPK	SLDFTELDVAAEKIDR	LASDLLEWIR	VAPEEHPVLLTEAPLNPK	SASLHLPK
FVLSQAKDEL	GVDEATIIDILTK	SLDIFTVGGSGDGVVTNSAWETFQR	SIVEEIEDLVAR	VASSLWTFSFGLGAFSGPR	VQHIQLLQK
FVNVVPTFGK	GVDEATIIDILTKR	SLDLDSIIAEVK	DRVGVQDFVLLENFTSEAAFIENLRR	VAVFFSNTPTR	VPQIAFVITGGK
FVSLEGFAQPVAIFLGIPFAKPPLGPLR	GVDEVTIVNILTNR	SLEAEILQLQEELASSER	FGLNTVLTTDNSDLFINSIGIVPSVR	VAVIQFSDDPK	LFYADHPFIFLVR
FVSSSSSGGYGGGYGGVLTASDGLLAGNEK	GVDIVMDPLGGSDTAK	SLEDLQLTHNK	VFQSSANYAENFIQSIISTVEPAQR	VAVIQFSDDPKVEFLLNAHSSKDEVQNAVQR	LSNIFVIGK
FVSTTSSSR	GVDLVLNSLAEEK	SLEYLDLSFNQIAR	SGTIFDNFLITNDEAYAEEFGNETWGVTK	VAVVQYSGTGQQRPER	QDVVNAVR
FVTHVSDWGALATISTLEAVR	GVFHGIENFINEASYMSILGMTPGFGDK	SLHTLFGDK	NDYSYWLSTPEPMPMSMAPITGENIRPFISR	VAVVTYNNEVTTEIR	ISETSLPPDMYECLR
FVTWIEGVMR	GVFHQTVSR	SLHTLFGDKLCTVATLR	GVLKVFLENVIR	VDAASLKGLNNLAK	LLDFEFSSGR
FWANFAR	GVFSGLR	SLILLDLSYNHLR	EKYLTWASR	VDIDVPDVNIEGPDAK	AAATLMSER
FWEVISDEHGIDPAGGYVGDSALQLER	GVGAAATAVTQALNELLQHVK	SLLSNVEGDNAVPMQHNNRPTQPLK	SNLVGMGVIPLEYLPGENADALGLTGQER	VDIETPNLEGTLTGPR	LLGNVLVCVLAR
FWEVISDEHGIDPTGTYHGDSDLQLDR	GVGASGSFR	SLLVNPEGPTLMR	GYSFTTTAER	VDIVAINDPFIDLNYMVYMFQYDSTHGK	AAFDDAIAELDTLSEESYK
FWEVISDEHGIDPTGTYHGDSDLQLER	GVGLGPGPMGLMGPR	SLNNQFASFIDK	LEGNPIVLGK	VDNALQSGNSQESVTEQDSK	VSGQGLHEGHTFEPAEFIIDTR
FYALSASFEPFSNK	GVIDMGNSLIER	SLPAPWLSMAPVSWITPGLK	QGIFPITYVDVIK	VDNALQSGNSQESVTEQDSKDSTYSLSSTLTLSK	VAFTGSTEIGR
FYATGYISSAFLFGATGK	GVIINTASVAAFEGQVGQAAYSASK	SLPVSDSVLSGFEQR	TFVNITPAEVGVLVGK	VDNALQSGNSQESVTEQDSKDSTYSLSSTLTLSKADYEK	SVDPTLALSVYLR
FYAYNPLAGGLLTGK	GVLKVFLENVIR	SLQDIIAILGMDELSEEDKLTVSR	EDLIWELLNQAQEHFGK	VDPVNFK	DTLQEANDILNNLK
FYGPAGPYGIFAGR	GVLQGLSGR	SLQWMAGGTFTGEALQYTR	NPDPWAK	VEEGVPQVLVLISAGPSSDEIR	LDGAWWFLR
FYPEDVSEELIQDITQR	GVMLAVDAVIAELK	SLVWGPGLQAAVVLPVR	FLLDHQGELFPSPDPSGL	VEFLLNAHSSKDEVQNAVQR	DLMLWMEDVIR
FYTEDGNWDLVGNNTPIFFIR	GVNECDIESFVLGVWGR	SLYASSPGGVYATR	GPSGPQGIR	VEKFDLVPVPTNLYGDFFTGDAYVILK	ALYLQYTDETFR
FYYIYNEK	GVNLPGAAVDLPAVSEKDIQDLK	SLYQSAGVAPESFEYIEAHGTGTK	STLINSLFLTDLYPER	VELNALMTDETISNVPILILGNK	DDDPLNAR
GAAGEPGRDGVPGGPGMR	GVNLQEFLNVTSVHLFK	SLYSAISLFNNPVK	AESSSDEAVADTSRR	VEPLYELVTATDFAYSSTVR	EASLGEASKLQQFLR
GADGSPGKDGVR	GVPESLASGEGAGAGLPALDLAK	SLYVSATVILHSGSDMVQAER	YSSLAEAASK	VEQIAAIAQELNELDYYDSPSVNAR	SGVSLAALKK
GADQAELEEIAFDSSLVFIPAEFR	GVPGPPGAVGPAGK	SLYYYIQQDTK	LFAYPDTHR	VESLQEEIAFLK	VKWDAVPGASGYLILYAPLTEGLAGDEKEMK
GAGAFGYFEVTHDITK	GVPGPPGAVGPAGKDGEAGAQGPPGPAGPAGER	SMEAEMIQLQEELAAAER	GLDGYQGPDGPR	VETGVLKPGMVVTFAPVNVTTEVK	HVPEAVPEAFPELYWQAPPSYLGDR
GAGSYTIMVLFADQATPTSPIR	GVQGPPGPAGPR	SMGGKEDLIWELLNQAQEHFGK	VGEYSLYIGR	VEVERDNLAEDIMR	VVAVTPTTLELGWLRPQAEVDR
GAGTDDHTLIR	GVQSASSLAAWSMEPVVR	SNALDIIFQTDLTGQK	DSPSVWAAVPGK	VFAIPPSFASIFLTK	AIFLADGNVFTTGFSR
GAGTVFDAFPDQVAIQLNDTHPALAIPELMR	GVQWMELVK	SNLDEDIIAEENIVSR	AHENEITK	VFDEFKPLVEEPQNLIK	LWAYLTIQELLAK
GAHSVGLMWWMLAR	GVSFYEVPPHLFAVADTVYR	SNLVGMGVIPLEYLPGENADALGLTGQER	YLLSAVLTGHR	VFEVSLADLQNDEVAFR	ILGGHLDAK
GALQNIIPASTGAAK	GVTDNVVDTVVHYVPLPR	SNYLLNTTIAGVEEADVVLLVGTNPR	QFYPDLIR	VFGETTNSLSVAWDHADGPVQQYR	GGVQVPAVDISSSLGGR
GAPAAATAPAPTAHK	GVTFLLR	SPAYTLVWTR	FSVLLLHGIR	VFIGNLNTLVVK	DTAEFAANTR
GAPGAVGAPGPAGATGDRGEAGAAGPAGPAGPR	GVTIASGGVLPNIHPELLAK	SPFSVAVSPSLDLSK	GWVTDGFSSLK	VFLQNLLSVSQAR	ALPFWNEEIVPQIK
GAQAAIVVYDITNEESFAR	GVTSVSQIFHSPDLAIR	SPVGVQPILNEHTFCAGMSK	VFGETTNSLSVAWDHADGPVQQYR	VFQSSANYAENFIQSIISTVEPAQR	ANLQIDQINTDLNLER
GAQAAIVVYDITNTDTFAR	GVVDSEDLPLNISR	SPVISIDPPSSTVQQGQDASFK	SLAMEMVLTGDR	VFSNGADLSGVTEEAPLK	GSESGIFTNTK
GAQGPAGPAGPPGLIGEQGISGPR	GVVGLPGQR	SPVPPGPAPPLQFYPQGPR	AIVAIENPADVSVISSR	VFSNGADLSGVTEEAPLKLSK	GAVQTGVDTAK
GAQLSSGASKFPPAAEPGGLQEQAGR	GVVPLAGTDGETTTQGLDGLSER	SPYLYPLYGLGELPQGFAR	LPFPIIDDR	VFSVAITPDHLEPR	NLQGISSFR
GASGPAGVR	GVVQGGLDTTR	SQAPVLDAIRR	EGPYSISVLYGDEEVPR	VGAGAPVYLAAVLEYLTAEILELAGNAAR	LKQEYFVVAATLQDIIR
GASIVEDKLVEDLR	GVYSSDVFDIFPGTYQTLEMFPR	SQHPYVLTEDTLK	EQWANLEQLSAIR	VGAGAPVYMAAVLEYLTAEILELAGNAAR	NQVSLTCLVK
GASQAGMTGYGRPR	GWEEGVAQMSVGQR	SQPGSTPLHGQPLVVLQGNNIILEHHVAQEPSPGQPSTFIVPFR	QLWGLLIEETEKR	VGAHAGEYGAEALER	VHTECCHGDLLECADDR
GASWIDTADGSANHR	GWGVSVVVGVAASGEEIATRPFQLVTGR	SQTSQDLFSYQALYSYIPQNDDELELR	SEDLLDYGPFR	VGAIPANALDDGQWSQGLISAAR	GYVIIKPLVWV
GATLALTQVTPQDER	GWVIHPLGLR	SQVEEELFSVR	IMGIPEEEQMGLLR	VGAVQYADSWDLEFEINK	ITFELVYEELLKR
GATTTFSAVER	GWVTDGFSSLK	SSDRVDGPASNLK	YMTISGFQIEETIDR	VGINYQPPTVVPGGDLAK	LLPLEEHYR
GATTTFSAVERDR	GYDFPAVLR	SSEDPNEDIVER	HFIPADYLESTEEFIR	VGLNELYNGQILETIGGK	LSASSLTMESFAFLWAGGR
GAVGALLVYDIAK	GYDYGPHFQGILEASLEGDSGR	SSGIENGAFQGMK	DQGPNVCALQQILGTK	VGLSGMAIADVTLLSGFHALR	STITLDGGVLVHVQK
GAVNMPFMDFLTEDGFEKGPEELR	GYEEWLLNEIR	SSGIVSLGVGDR	DTLQEANDILNNLK	VGLVQFSDTPVTEFSLNTYQTK	GPAGPQGPR
GAVQGGLDTTK	GYFVQPTVFSNVTDEMR	SSGPTSLFAVTVAPPGAR	LIPVPANSYFGFSIDSGK	VGNVQELSELSEQVLETLHDAMHETLCPGVTDAAK	QVDQLTNDKAR
GAVQTGVDTAK	GYILQEDGR	SSGSLLNNAIK	LLIYYDDLLPSGVSDR	VGSAADIPINISETDLSLLTATVVPPSGR	LSNENHGIAQR
GAYPLSIEPIGVR	GYPTLLLFR	SSIMAFAIGNK	GFSPKDVLVRWLQGSQELPR	VGVQDFVLLENFTSEAAFIENLR	EAIKSLQWMAGGTFTGEALQYTR
GCPAALPLSNLYETLGVVGSTTTQLYTDR	GYPTLLWFR	SSLSSAQADFNQLAELDR	VLDVNLMGTFNVIR	VGVQDFVLLENFTSEAAFIENLRR	YIETDPANR
GCPAVLPIDHVYGTLGIVGATTTQR	GYSFTTTAER	SSPVVIDASTAIDAPSNLR	TLGDQLSLLLGAR	VGVVQFSNDVFPEFYLK	DTLFTAESGTR
GDADQASNILASFGLSAR	GYSFVTTAER	SSQSLVHSDGNTYLSWLQQRPGQPPR	TLGSFFGSLPGFSSAR	VGVVQFSNDVFPEFYLKTYR	IDSLSSFK
GDAGPKGADGSPGKDGVR	GYTQQLAFR	SSSGTPDLPVLLTDLK	VEQIAAIAQELNELDYYDSPSVNAR	VGVVQYSHEGTFEAIQLDDER	VGYVSGWGR
GDELADSALEIFK	GYTSWAIGLSVADLAESIMK	SSSNEEVMFLTVQVK	ETSGNLEQLLLAVVK	VGVVQYSHEGTFEAIQLDDERIDSLSSFK	ILGPLSYSK
GDFSSANNRDNTYNR	GYVIIKPLVWV	SSTSPTTNVLLSPLSVATALSALSLGAEQR	VLNLIQSWADAFR	VGWEQLLTTIAR	ATWSGAVLAGR
GDGGPPGMTGFPGAAGR	HAVSEGTKAVTK	SSYDVFQLEFNDGAYNIK	SFFSFLGEAFDGAR	VGYTPDWIFLLR	DLDVAILVGSMPR
GDKGDPGFPGQPGMPGR	HDPRDDDLNLR	STDYGIFQINSR	TPAVEGLTEAEEEELRAELTKVEEEIVTLR	VHIQSSQTVESSGLYTLQSILK	RPFFPFHSPSR
GDKGEPGGPGADGVPGK	HDTSLKPISVSYNPATAK	STGGISVPGPMGPSGPR	GIHSAIDASQTPDVVFASILAAFSK	VHLTPEEK	FLSQPFQVAEVFTGHMGK
GDKGEPGGPGADGVPGKDGPR	HEEAPGHRPTTNPNASK	STGTFVVSQPLNYR	SGDDVRNPSVVVK	VHLTPEEKSAVTALWGK	ELIPNIPFQMLLR
GDLENAFLNLVQCIQNKPLYFADR	HEERPDEHGFVAR	STITLDGGVLVHVQK	AMDYDLLLR	VHLTPEEKSAVTALWGKVNVDEVGGEALGR	EQADFAIEALAK
GDLGIEIPAEK	HEERQDEHGYISR	STPAITLESPDIKYPLR	LYTLVLTDPDAPSR	VHQYFNVELIQPGAVK	ELGVGIALR
GDLPFVVPR	HFIPADYLESTEEFIR	STQDTVIALDALSAYWIASHTTEER	GLIAEAAQLGPVGGVFNLAVVLR	VHTECCHGDLLECADDR	SVIPSDGPSVACVK
GDLQSQAMVR	HFLENLVTAFDVGSEK	STSESTAALGCLVK	RSALLDSDEPLVYFYDDVTTLYEGFQR	VIGNQSLVNELAFTAR	IAVGSDADLVIWDPDSVK
GDPNWFMK	HFLLEEDKPEEPTAHAFVSTLTR	STSGGTAALGCLVK	GFESKVDAILNR	VIHDNFGIVEGLMTTVHAITATQK	GNLEVLLFTIQSK
GDRGDAGPKGADGSPGKDGVR	HGFFVNPSDSVAVIAANIFSIPYFQQTGVR	SVDPTLALSVYLR	VSPGAFTPLVKLER	VIHLQFNNIASITDDTFCK	SIEYSPQLEDAGSR
GDRGPIGSIGPK	HGNRGETGPSGPVGPAGAVGPR	SVEDAQDVSLALTQR	KKADIVFLLDGSINFR	VIILTAAAQGIGQAAALAFAR	TFLVWVNEEDHLR
GDRSEDFGVNEDLADSDAR	HGPVPVEAR	SVGGSGGGSFGDNLVTR	TTPPMLDSDGSFFLYSKLTVDK	VIISAPSADAPMFVMGVNHEK	VVHCSDLGLTSVPTNIPFDTR
GDTFSCMVGHEALPLAFTQK	HGTDDGVVWMNWK	SVHNGAPAPVSGEKDVVFLLDGSEGVR	ISEQFTAMFR	VILQDFTGVPAVVDFAAMR	AAGVPSATITWR
GDTVAPGAEGLLNLRPDDFVFYVGGYPSTFTPPPLLR	HGVQELEIELQSQLSK	SVIPSDGPSVACVK	GSEGPQGVR	VISGVLQLGNIVFK	GNFNYIEFTR
GDVTAQIALQPALK	HGVQELEIELQSQLSKK	SVLEGGDIPLQGLSGLK	DEVQNAVQR	VISSGSVASYVTSPQGFQFR	EVGVGFATR
GDVVLQSDHVIETLTK	HHGPQTLYLPVTLSSIPVFQR	SVNESLNNLFITEEDYQALR	RPFFPFHSPSR	VISTITNNIQQIIEIEDTFETLR	ILISGLEPSTPYR
GDWSQFTLWQQGR	HHSDLYSHYFGGLAETVLVVR	SVPSDIFQIQATTIYANTINTFR	EEAENTLQSFR	VKDLATVYVDVLK	MYVAVWTPYGVLR
GDYDAFFEAR	HIHEYLQR	SYELPDGQVITIGNER	NNLFTSSAGYR	VKWDAVPGASGYLILYAPLTEGLAGDEK	AALLWALAAALER
GEADAMSLDGGYVYTAGK	HITVVELVGVFPTLIGR	SYSPYDMLESIRK	AMATSQFHFNLR	VKWDAVPGASGYLILYAPLTEGLAGDEKEMK	SLETENAGLR
GEAGAAGPAGPAGPR	HKQEADDIVR	SYTVAIAGYALAQMGR	TNFDNDIALVR	VKWDISDSDVQQFR	TDEGIAYR
GEAGPQGPR	HLDLSNVAGYKAIYHDLEQSIR	SYWLSTTAPLPMMPVAEDEIKPYISR	LTVAAPPSGGPGFLSIERPDSRPPR	VLDFEHFLPMLQTVAK	WDPAPGPVLQYR
GEAGPQGPRGSEGPQGVR	HLEGISDEDIINITLPTGVPILLELDENLR	SYYYAISDFAVGGR	VVDVLDSIK	VLDPAIPIPDPYSSR	GTHVDLGLASANVDFAFSLYK
GEAGVPAEFSIWTR	HLEGLSEEAIMELNLPTGIPIVYELDK	TAEYDVAYGESHLFR	FPQLDSTSFANSR	VLEKLPGLVFLYMEK	AGTFQAFEQFGQQLLAHGHYASPEIK
GECQAEGVLFFQGDREWFWDLATGTMK	HLGVKVFSVAITPDHLEPR	TAFDEAIAELDTLSEESYK	ISMPDVDLHLK	VLELSIPASAEQIQHLAGAIAER	ISTGGGETEETLKK
GEGPEVDVNLPK	HLISTHFAPGDFQGFALVNPQR	TAGWNIPMGLLYNK	WDPAPGPVLQYR	VLFETDLVNPR	QAPGQELGWMGR
GEHPGLSIGDVAK	HLMLPDFDLLEDIESK	TALINSTGEEVAMR	DAVSTGLTGAVNLAK	VLFPATGYLSIVWK	LVQAFQFTDK
GEIGAVGNAGPAGPAGPR	HLQLAIRNDEELNK	TATESFASDPILYRPVAVALDTK	ILISGLEPSTPYR	VLGAFSDGLAHLDNLK	LSSWVLLMK
GEIGNPGR	HLQLAVR	TATPQQAQEVHEK	VLQPTVFPVVPR	VLGSEPAPVSAETLLSQAVEQLR	LGLQLLELPPEESLPLGPLLGDTAVIQGDTALITRPWSPAR
GEIGNPGRDGAR	HLVPGAPFLLQALVR	TATSEYQTFFNPR	GVDIVMDPLGGSDTAK	VLGSSVPLEASVLVTIEPAGSVPALGVTPTVR	LDVEFKPLAPDGVLLFSGGK
GEMGPAGIPGAPGLMGAR	HNKPEVEVR	TATSLAEGLSLVVSPDSIHSVAPENEGR	IIPGFMCQGGDFTR	VLIFDDSFEHEVWQDASSFR	IAQSDYIPTQQDVLR
GEQGFMGNTGPTGAVGDRGPK	HNQRPTFR	TAVNALWGKVNVDAVGGEALGR	QAALQVAEGFISR	VLLNDGGYYDPETGVFTAPLAGR	EQALGLEPALGR
GERGDLQSQAMVR	HPDYSVVLLLR	TCVADESAENCDK	SSGPTSLFAVTVAPPGAR	VLNNMEIGTSLFDEEGAK	YADFSISPNAVSAEEDGYTLFVAGFEDGGAGDSLSYHSGQK
GESGKPGANGLSGER	HPTPLALGHFHTVTLLR	TDLEKDIISDTSGDFR	LQNVQIALDYLR	VLQALGSEPIQYAVPVVK	ELLLPNWQGSGSHGLTIAQR
GESGNKGEPGSAGPQGPPGPSGEEGKR	HPYFYAPELLFFAK	TDQVIQSLIALVNDPQPEHPLR	AQFAQPEILIGTIPGAGGTQR	VLSAEQGSYFVR	GAQGPAGPAGPPGLIGEQGISGPR
GESGPSGPAGPTGAR	HPYFYAPELLFFAKR	TDTSHHDQDHPTFNK	SIAQYWLGCPAPGHL	VLSALQAVQGLLVAQGR	ELSDFISYLQR
GETGDDGRDGVGSEGR	HQGTITVNEEGTQATTVTTVGFMPLSTQVR	TEAPSATGQASSLLGGR	VYGALMWALGK	VLSPADKTNVKAAWGKVGAHAGEYGAEALER	VFLENVIR
GETGDDGRDGVGSEGRR	HQGVMVGMGQK	TEFLSFMNTELAAFTK	TFAPEEISAMVLTK	VLTPPMGTVMDVLK	QGLLPVLESFK
GETGPAGPAGPVGPVGAR	HQILEQAVEDYAETVHQLSK	TEHPFTVEEFVLPK	GGNTLTGMALNFIR	VLTQIGTSIQDFIEAEDDLSSFR	LQDAEIAR
GETGPSGPVGPAGAVGPR	HQLYIDETVNSNIPTNLR	TELQTITNDPR	NLDLDSIIAEVK	VLVLEMFSGGDAAALER	STGEAFVQFASQEIAEK
GETVNDCHAEIISR	HQMDLVATLSQLGLQELFQAPDLR	TELRPGETLNVNFLLR	AALLELWELR	VNDDIIVNWVNETLR	DSLLQDGEFSMDLR
GEVQAMLGQSTEELR	HQTHGSLLR	TEVSSNHVLIYLDK	LSPDDADFVDVLHTFTR	VNHFVPEAGSR	DLPLLLFR
GEWVALNPLR	HQTVPQNTGGK	TEWTPAPGPVDAYEIQFIPTTEGASPPFTAR	NVFDEAILAALEPPEPK	VNPALAELNLR	ASITPGTILIILTGR
GEYVLLEAALTDLR	HQTVPQNTGGKNPDPWAK	TFAEVTDLDNEVNNMLK	VPADLGAEAGLQQLLGALR	VNPTVFFDIAVDGEPLGR	HLQLAIR
GFAFVTFDDHDSVDK	HQVHGPLLR	TFAPEEISAMVLTK	ISGSILNELIGLVR	VNSININQGSITFAGGPGR	NLAVSQVVHK
GFAFVTFDDHDTVDKIVVQK	HRHPDEAAFFDTASTGK	TFLSEVVGMFNIAPHK	ATTAALLLEAQAATGFLVDPVR	VNTFSALANIDLALEQGDALALFR	VAEQVLNAVNK
GFDVSSILDLQLSHNQLTK	HSQDLAFLSMLNDIAAVPATAMPFR	TFPGFFSPMLGEFVSETESR	LLSHCLLVTLAAHLPAEFTPAVHASLDKFLASVSTVLTSK	VNVDAVGGEALGR	TTLTAFGFASADLIEIGLEGK
GFEESEPLTGFLTTVPDGPTQLR	HSQTIDDPQCPSGTK	TFSHELSDFGLESTAGEIPVVAIR	SAVQGPPER	VNVDEVGGEALGR	ISVYYNEATGGK
GFEFSVPFTEMK	HSTIFENLANK	TFTCTAAYPESK	EDGGGWWYNR	VNVEDAGGETLGR	FMCAQLPNQVLESISIIDTPGILSGAK
GFEFTLMVVGESGLGK	HTAMVSWGGVSIPNSPFR	TFVNITPAEVGVLVGK	TIPIDGNFFTYTR	VPFPWVGTGQLVYGGFLYFAR	VTEIWQEVMQR
GFEPGVTNILK	HTDNVIQWLNAMDEIGLPK	TFVQEDIYDEFVER	SFFPENWLWR	VPIPWVSGTSASTPVFGGILSLINEHR	HLISTHFAPGDFQGFALVNPQR
GFEPTLEALFGK	HTFAFELR	TGAIVDVPVGEELLGR	ILINTDIGLPNGLTFDPFSK	VPQIAFVITGGK	GSQAQPDSPSAQLALIAASQSFLQPGGK
GFESKVDAILNR	HTFMGVVSLGSPSGEVSHPR	TGEVGPLGER	LSPLGEEMR	VPQIAFVITGGKSVEDAQDVSLALTQR	MQAHELFR
GFFDPNTEENLTYLQLMER	HTQAELQR	TGGSAQPETPYSGPGLLIDSLVLLPR	QTALVELVK	VPQIPFGSSVHIEPYTELYHYSTSVITSSSTR	IVVLMLTGEVPEQQLEEAQR
GFFDPNTHENLTYLQLLER	HVEDVPAFQALGSLNDLQFFR	TGHPGTVGPAGIR	DGFFGLSISDR	VPQVSTPTLVEVSR	IMNGEADAMSLDGGFVYIAGK
GFGEPFVLNPGTWALR	HVFFVDDFDAFK	TGLDSPTGIDFSDITANSFTVHWIAPR	DIIFLLDGSANVGK	VPQVSTPTLVEVSRNLGK	YLTVATVFR
GFGFGQGAGALVHSE	HVFFVDDFDAFKK	TGLQEVEVK	VPFPWVGTGQLVYGGFLYFAR	VPSYQALLR	DTSTSTVYMELSSLR
GFGFILFK	HVLVTLGEK	TGPAATTLPDGAAAESLVESSEVAVIGFFK	IPPDSEATLVLVGR	VPSYTLILPSLELPVLHVPR	AGLQFPVGR
GFGFITFTNPEHASVAMR	HVPEAVPEAFPELYWQAPPSYLGDR	TGTAEMSSILEER	AVFPSIVGRPR	VPVAVQGEDTVQSLTQGDGVAK	SDIAPVAR
GFGFVDFNSEEDAK	HVTIIELVGQPPQEVGR	TGVLKPGSDTLQEVK	LSITGTYDLK	VPVDPATYGQFYGGDSYIILYNYR	SFFPENWLWR
GFGFVLFK	HYDGSYSTFGER	THLAPYSDELR	LSLLEELSLAENQLLKLPVLPPK	VQDDEVGDGTTSVTVLAAELLR	VTILELFR
GFGFVTFDDHDPVDK	HYEGSTVPEK	THNLEPYFESFINNLR	SVPMVPPGIK	VQIGVVQFSDINKEEFQLNR	VIGNQSLVNELAFTAR
GFGFVTFDDHDPVDKIVLQK	HYEGSTVPEKK	TIEYLEEVAITFAK	HGPLVAEAK	VQLSNDFDEYIMAIEQTIK	NQITHTVSVFSER
GFGFVTFSSMAEVDAAMAARPHSIDGR	HYYIAAEEIIWNYAPSGIDIFTK	TINEVENQILTR	NPANPVQR	VQWKVDNALQSGNSQESVTEQDSK	SGDRGETGPAGPAGPVGPVGARGPAGPQGPR
GFGFVTYATVEEVDAAMNARPHK	IAALQAFADQLIAAGHYAK	TIPIDGDFFSYTR	GAVQTGVDTAK	VQWKVDNALQSGNSQESVTEQDSKDSTYSLSSTLTLSK	MKEFLASVVQDFDVSLNR
GFGSDKEAILDIITSR	IADFELPTIIVPEQTIEIPSIK	TIQNDIMLLQLSR	ECCEKPLLEK	VSDSFFRPSVMEPILGR	TAFINGSAPAEVNSR
GFGTDEQAIVDVVANR	IAELSATAQEIIK	TITLEVEPSDTIENVK	VPSSASAYDQR	VSFLSALEEYTK	VLNLIQSWADAFR
GFHQVPFAPIVFIER	IAHVELADAGQYR	TKGVDEVTIVNILTNR	QDVVNAVR	VSFSYAGLSGDDPDLGPAHVVTVIAR	LEVNEAELLR
GFIPNIR	IAIDLFK	TLAEMLLQEAEEEK	TEVSSNHVLIYLDK	VSGQGLHEGHTFEPAEFIIDTR	AILVDLEPGTMDSVR
GFLLLASLR	IAIFGATGQTGLTTLAQAVQAGYEVTVLVR	TLAESALQLLYTAK	FGGPAGLWTK	VSHLLGINVTDFTR	LLDNWDSVTSTFSKLR
GFLLWYSGR	IAIPGLAGAGNSVLLVSNLNPER	TLAPLLASLLSPGSVLVLSAR	SLYYYIQQDTK	VSLDVNHFAPDELTVK	ITLLSALVETR
GFMYDRPLR	IAIYELLFK	TLDEFTIIQNLQPQYQFR	IGFGSFVEK	VSNQTLSLFFTVLQDVPVR	YLTVAAVFR
GFMYDRPLRLNLLDLDYELAEQLDNIAEK	IALDFQR	TLDGGLNVIQLETAVGAAIK	IVGGNAAQLAQFDPR	VSPETVDSVIMGNVLQSSSDAIYLAR	GSYGDLGGPIITTQVTIPK
GFPEISFQPSSAVVVTWESVAPYQGPSR	IALTDNALIAR	TLDSWRDEFLIQASPR	NNVILQPLQPDTPYK	VSQMAQYFEPLTLAAVGAASK	NQLEEVPSALPR
GFPGLPGPSGEPGK	IALVITDGR	TLEIPGNSDPNMIPDGDFNSYVR	IIYSPTVGDPIDEYTTVPGRR	VSVQLEASPAFLAVPVEK	QVNEPHIR
GFPGLPGPSGEPGKQGPSGASGER	IALVITDGRSDTQR	TLFATEDALEVR	AFLSSHLQDLSTIVR	VSVVANTPSGPVEAFDFDEYQPEMLEK	WQIGEQEFEALMR
GFPIKEDFLEQSEQLFGAKPVSLTGK	IAQDLEMYGVNYFSIK	TLFELAAESDVSTAIDLFR	DAVLLVFANK	VSVVANTPSGPVEAFDFDEYQPEMLEKFR	AQFEGIVTDLIR
GFPSVLR	IAQLEEELEEEQGNTELINDR	TLFPVVLEQLDDYNAK	FDEILEASDGIMVAR	VSWDPSPSPVLGYK	NNLAGAEELFAR
GFQLDLR	IAQLPLTGSMSIIFFLPLK	TLLDIDNTR	DTFNHLTTWLEDAR	VTASDPLDTLGSEGALSPGGVASLLR	FEVQVTVPK
GFSGLDGAK	IAQSDYIPTQQDVLR	TLMNLGGLAVAR	GNILIPGINEAVAAVTEEEHK	VTEIWQEVMQR	SLLSNVEGDNAVPMQHNNRPTQPLK
GFSGLDGAKGDAGPAGPK	IAQWQSFQLEGGLK	TLNDMRQEYEQLIAK	GILSGTSDLLLTFDEAEVRK	VTFNGLNQMIVIELGTNPLK	KFDVNTSAVQVLIEHIGNLDR
GFSGLQGPPGPPGSPGEQGPSGASGPAGPR	IAQWQSFQLEGGLKQFSFPLSSEPFQGSYK	TLNQPDSQLQLTTGNGLFLSEGLK	GSFTYFAPSNEAWDNLDSDIR	VTIAQGGVLPNIQAVLLPK	GAVQGGLDTSK
GFSLEELR	IASELKDTISTR	TLQTTISAVTWAPAAVLGMAGR	LIALLEVLSQK	VTMWVFEEDIGGK	LLIYYDDLLPSGVSDR
GFSLYTGSSGALSPGGPQAQIAPR	IASNSATAFR	TLSDYNIQKESTLHLVLR	AFLTLAEDILR	VTMWVFEEDIGGKK	GLATDVATFTQGAAPGR
GFSPKDVLVR	IAVAQYSDDVK	TLSGTPEESKR	LPFTALGSGQDAALAVLEDR	VTPQSLFILFGVYGDVQR	SVGGSGGGSFGDNLVTR
GFSPKDVLVRWLQGSQELPR	IAVAQYSDDVKVESR	TLTAVHDAILEDLVFPSEIVGK	EFADSLGIPFLETSAK	VTVTPIYTDGEGVSVSAPGK	MFGIDRDAIAQAVR
GFSVVADTPELQR	IAVGSDADLVIWDPDSVK	TLTIVDTGIGMTK	DASIVGFFDDSFSEAHSEFLK	VTWAPPPSIDLTNFLVR	VFAVGVR
GFTIPEAFR	IAVQPGTVGPQGR	TLTYFNYDQSGDFQTVTFEGPEIR	GTCNYYANAYSFWLATIER	VTWHPLSADEGLHK	GALQNIIPASTGAAK
GFYPSDIAVEWESNGQPENNYK	IDAASPLEK	TMLESAGGLIQTAR	WDAVPGASGYLILYAPLTEGLAGDEK	VTYMTAQGDPEEEVIGTVMVPGSQNNLLLKPLLPDTEYK	GLEEELQFSLGSK
GGADVSGGVSAPDISLGEGHLSVK	IDFLNNYALFLSPSAQQASWQVSAR	TMQALPYSTVGNSNNYLHLSVLR	DGVPGGPGETGK	VVAGVANALAHK	AGALQLLLVGDKVPHDLDMLLR
GGAVPIGIGIGNADITEMQTISFIPDFAVAIPTFR	IDGNLVVRPYTPISSDDDKGFVDLVIK	TMTIHNGMFFSTYDR	DLATVYVDVLK	VVAGVANALAHKYH	VSEEWYNR
GGEGTGYFVDFSVR	IDLRPVLGEGVPILASFLR	TMTIHNGMFFSTYDRDNDGWLTSDPR	ASSIIDELFQDR	VVAQGVGIPEDSIFTMADR	VGYTPDWIFLLR
GGETSEMYLIQPDSSVKPYR	IDQLEGDHQLIQEALIFDNK	TMTQSLVTLAEDNIAFFSSQGPGETAQR	EISPDTTLLDLQNNDISELRK	VVDVLDSIK	LFEAEAQDLFR
GGFVLLDGETFEVK	IDQTVEELRR	TNEKVELQELNDR	ASLTLAVGTLPFPSQFNFVPPGR	VVESLDVGQDR	KYLYEIAR
GGGGNFGPGPGSNFR	IDSGLYLGSGYFTAIQNLR	TNFDNDIALVR	MSLLQLVEILQSK	VVGSSGTQEASVLVTIQQR	DVTEQEFER
GGGGSFGYSYGGGSGGGFSASSLGGGFGGGSR	IDSLSAQLSQLQK	TNLESILSYPK	NILVSSAGSR	VVHCSDLGLTSVPTNIPFDTR	TAVNALWGK
GGHFAAFEEPELLAQDIR	IDTIEIITDR	TNQELQEINR	TLDEFTIIQNLQPQYQFR	VVIGMDVAASEFFR	GFSVVADTPELQR
GGHFAAFEEPELLAQDIRK	IDYANLTGISVSSLSDSLFVLHVQR	TPEVTCVVVDVSHEDPEVK	QQYESVAAK	VVIHFTDGADGDLADLHR	YYTYLIMNK
GGIVGMTLPIAR	IEDANLIPPVPDDKFQDLVDAVR	TPGAAANLELIFVGPQHAGNYR	VTIKPAPETEK	VVLAYEPVWAIGTGK	VAAEDWKK
GGKPDEVVVDGTVSSTVLK	IEDGVLQFLVLLVAGR	TPLAVELEVLDGHDPDPGR	YIETDPANR	VVLLFSDGLDDDVEKLEQK	FEDGVLDPDYPR
GGLGSPGPK	IEDGVPQHLVLVLGGK	TPLGDTTHTCPR	DTAEFAANTR	VVPLADIITPNQFEAELLSGR	ACNLDVILGFDGSR
GGNFGFGDSR	IEDGVPQHLVLVLGGKSQDDVSR	TPLTATLSK	LSQEDPDYGIR	VVPYFTQTPYSFLPLPTIK	DYGVLLEGSGLALR
GGNTLTGLALNYIFENSFKPEAGSR	IEDLGAAMEEALILDNK	TPMGIVLDALEQQEEGINR	NLVVGDETTSSLR	VVSMDENFHPLNELIPLVYIQDPK	DFEPSLGPVCPFR
GGNTLTGMALNFIR	IEEELGSK	TPSAAYLWVGTGASEAEK	EHVAHLLFLR	VVSVLTVLHQDWLNGK	LSFFFDFR
GGNVGINSFGFGGSNVHIILRPNTQPPPAPAPHATLPR	IEEGVPQFLVLISSGK	TPSAAYLWVGTGASEAEKTGAQELLR	TINEVENQILTR	VVSVLTVLHQDWLNGKEYK	DALNIETAIK
GGPFSDSYR	IEEGVPQFLVLISSGKSDDEVDDPAVELK	TPSALAILENANVLAR	FDEFFSEGCAPGSK	VVSVLTVVHQDWLNGK	DSFQEVLR
GGPGSAVSPYPTFNPSSDVAALHK	IEEIRLEGNPIVLGK	TPTQEQLLAAAMAAAR	IQVVVLSASDASPPPVK	VVVQVLAEEPEAVLK	LDQRVPQIAFVITGGK
GGPPFAFVEFEDPRDAEDAVYGR	IEGEPEFR	TQLEELEDELQATEDAK	LSNIFVIGK	VVWTAQPDTFAYFQLR	TLFLGVTNLQAK
GGPVQVLEDEELK	IEGNLIFDPNNYLPK	TRPEFYLNSYMNK	FAFNLYR	VYACEVTHQGLSSPVTK	FEIYSENILNSLK
GGSFQLNELQGLK	IEGSNKVPVDPATYGQFYGGDSYIILYNYR	TRPEFYLNSYMNKQDVVNAVR	VGVEVPDVNIEGPEGK	VYGALMWALGK	ISMPDFDLHLK
GGSGGSHGGGSGFGGESGGSYGGGEEASGSGGGYGGGSGK	IEISELNR	TSFIQYLLEQEVPGSR	YLTVATVFR	VYGSFLVNPESGYNVSLLYDLENLPASK	NTLYLQMNNLR
GGSGGSYGGGGSGGGYGGGSGSR	IEQLSPFPFDLLLK	TSHNLAELEAYLAALTQLR	VDINAPDVDVQGPDWHLK	VYIGSFWSQPLLVPDNR	TIVTTLQDSIR
GGSLPSHHQTR	IEVIEIMTDR	TSIAIDTIINQK	VDIETPNLEGTLTGPR	VYIGSFWSQPLLVPDNRR	MEGPLSVFGDR
GGSPLNTGK	IEWHLNAFSTK	TSLEDFYLDEER	DLAGIIAIQR	VYYVHDFDALKDIR	LVFDEYLK
GGSPLNTGKALEFVAR	IEWHLNAFSTKDEVIEAVR	TTGIVLDSGDGVTHNVPIYEGYALPHAIMR	VAVIQFSDDPKVEFLLNAHSSK	WDAVPGASGYLILYAPLTEGLAGDEK	CCTESLVNR
GGSSEIAFHTIPVIQR	IFASQASGFSDALTGMVK	TTGIVMDSGDGVTHTVPIYEGYALPHAILR	FISVGYVDDTQFVR	WDAVPGASGYLILYAPLTEGLAGDEKEMK	TTPPVLDSDGSFFLYSRLTVDK
GGSTSYGTGSETESPR	IFEGTNDILR	TTIEKPVWLGFLGPIIK	NLTNPNTVIILIGNK	WDPAPGPVLQYR	YLGEEYVKAVGNLR
GGTLGTPQTGSENDALYEYLR	IFGVTTLDIVR	TTPDVIFVFGFR	ISMPDIDLNLK	WFLLEQPEIQVAHFPFK	EAFSLFDKDGDGTITTK
GGVEDEVTLSAYITIALLEIPLTVTHPVVR	IFNTNNLWISLAAVK	TTPPMLDSDGSFFLYSK	DLASVQALLR	WFYIASAFR	LGIVQGIVGAR
GGVLFAITDAFQK	IFSFDGKDVLR	TTPPVLDSDGSFFLYSK	IIVVMDAYGSELVER	WGDAGAEYVVESTGVFTTMEK	SLYASSPGGVYATR
GGVQVPAVDISSSLGGR	IFTVNHK	TTPPVLDSDGSFFLYSR	DLLLDPAWEK	WGTDEAQFIYILGNR	EYQDLLNVK
GGVVTSNPLGF	IFVEESIYDEFVR	TTQQIDLQGPGPWGFR	LGELWVTDPTPDSLR	WGTDEEKFITIFGTR	GDVAFVK
GGYTLVSGYPK	IFVGGIKEDTEEYNLR	TVAAPSVFIFPPSDEQLK	DFLLQQTMLR	WKNFPSPVDAAFR	LLIYDASNR
GHAAPILYAVWAEAGFLAEAELLNLRK	IGAAQFSDTYHPEFPLGTFIGEK	TVAGQDAVIVLLGTR	GFLLWYSGR	WLQGSQELPR	MTDQEAIQDLWQWR
GHAGLAGAR	IGAEVYHNLK	TVGLLPPQNIHISDEWYTR	NFATSLYSMIK	WQQGNVFSCSVMHEALHNHYTQK	VYGALMWALGK
GHFSISIPVK	IGDLHPQIVNLLK	TVIGDHGDELFSVFGAPFLK	TLADLTLLDSPIK	WRPQPPAEGPGGELTVPGTTR	GSFEFPVGDAVSK
GHIYQGSEADSVFSGFLIFPSA	IGEHTPSALAIMENANVLAR	TVKEEAEKPER	IISFLYSTVGALNK	WSGPLSLQEVDEQPQHPLHVTYAGAAVDELGK	FGFLLPESR
GHLFLQTDQPIYNPGQR	IGEWELIQESGVPLKPLFGPGYTGIR	TVTAMDVVYALKR	ILQAVNFPFLVK	WTAISALEYGVPVTLIGEAVFAR	LLVPYLMEAIR
GHNGWVTQIATTPQFPDMILSASR	IGFPWSEIR	TVTVWELISSEYFTAEQR	LGELPSWILMR	WTVPEGEFDSFVIQYK	AGDFLEANYMNLQR
GHTELLTVEQALADFAELLR	IGGIGTVPVGR	TWIEGLTGLSIGPDFQK	DFSPSGIFGAFQR	YAASSYLSLTPEQWK	SGTLYSLTLYGLR
GHTPTQPGALNQR	IGGVQQDTILAEGLHFR	TWWNQFSVTALQLLQANR	LSFFFDFR	YAASSYLSLTPEQWKSHR	VIESTQDLGNDLAGVMALQR
GHVFEESQVAGTPMFVVK	IGILITDGK	TYAEPLTAAMVEFYTMSQER	GFEESEPLTGFLTTVPDGPTQLR	YAASSYLSLTPEQWR	DLPETLNELHLDHNKIQAIELEDLLR
GHYTEGAELVDAVLDVVR	IGLAQYSGDPR	TYFPHFDLSHGSAQVK	QVTITGSAASISLAQYLINAR	YAATSQVLLPSK	EGGLGPLNIPLLADVTRR
GHYTEGAELVDSVLDVVR	IGLFGGAGVGK	TYLDIEPITGFTLQFAK	SFEALLADLTR	YADDPEVLFYLDDFGTK	LEDMEQALSPSVFK
GHYTEGAELVDSVLDVVRK	IGPAPAFTGDTIALNIIK	TYMLAFDVNDEK	ATENDIYNFFSPLNPVR	YADFSISPNAVSAEEDGYTLFVAGFEDGGAGDSLSYHSGQK	TLAPLLASLLSPGSVLVLSAR
GHYTIGK	IGSFGPGEDLLYLR	VAAGAFQGLR	EEPPRPEFLEQPLLGELTVTGVTPDSLR	YALSNSIGPVR	EIISHDTRR
GHYTIGKEIIDLVLDR	IGSTVEDNPLYVLK	VADALTNAVAHVDDMPNALSALSDLHAHK	INVNEIFYDLVR	YDPSLKPLSVSYDQATSLR	MELERPGGNEITR
GIAYIEFK	IGTDGTQVAMVQFTDDPR	VADALTNAVAHVDDMPNALSALSDLHAHKLR	VQDDEVGDGTTSVTVLAAELLR	YEASILTHDSSIR	STPAITLESPDIKYPLR
GIDIYSVGIGDVDDQQLIQITGTAEK	IGTDVLSTR	VADDLLFEGLLTPEGAQIR	VAGLLEDTFPGLLGLR	YEDFSNLGTTHLLR	GGFVLLDGETFEVK
GIDIYSVGIGDVDDQQLIQITGTAEKK	IGVAIGDQILDLSIIK	VAEQTPLTALYVANLIK	DAADLLSPLALLR	YFAHSILTVSEEEWNTGETYTCVVAHEALPNR	WINLDNNR
GIDVQQVSLVINYDLPTNR	IGWPNAPILIQDFETLPR	VAGSVTELIQAAEAMK	ESQPLLGTVIDGMLLLK	YFKPGMPFDLMVFVTNPDGSPAYR	DLMSWINGIR
GIHSAIDASQTPDVVFASILAAFSK	IGYNPDTVAFVPISGWNGDNMLEPSANMPWFK	VALLSHAPPDFLPNTQK	YLGEEYVKAVGNLR	YGGLHFSDQVEVFSPPGSDR	LFELEEQDLFR
GIISALLVPPETEEAK	IHFPLATYAPVISAEK	VALTGLTVAEYFR	NFVINVVNR	YGINTTDIFQTVDLWEGK	AKPALEDLR
GILADEDSSRPVWLK	IHKPDHSYGVK	VAPEEHPTLLTEAPLNPK	TNQELQEINR	YHIGDEILVSGGIGALVR	LVAIVDVIDQNR
GILFVGSGVSGGEEGAR	IHLISTQSAIPYALR	VAPEEHPVLLTEAPLNPK	GFGFGQGAGALVHSE	YIYGPIESTIYPISGSSLDWAYDLGIK	SIVDYKPNLDLLEQQHQLIQEALIFDNK
GILSGTSDLLLTFDEAEVR	IHVLPIDDTVEGITGNLFEVYLKPYFLEAYRPIR	VASSLWTFSFGLGAFSGPR	SFPNLAFIR	YLGEEYVKAVGNLR	YSLTYIYTGLSK
GILSGTSDLLLTFDEAEVRK	IHWESASLLR	VAVEEVDEEGKFVR	ELAILLGMLDPAEKDEK	YLHPEGLPSDYTISFLFR	LVINGNPITIFQER
GIPEFWFTIFR	IIALGPTGAQFLSPVIVEIPHFASHGR	VAVFFSNTPTR	GPVGPSGPPGK	YLTWASRQEPSQGTTTFAVTSILR	EGIPALDNFLDKL
GIPEFWLTVFK	IIAPPER	VAVIQFSDDPK	EHIVDLEMLTVSSIGTFR	YMNPAIVAPDAFDIIDLSAGGQLTTDQR	GGVLFAITDAFQK
GIPGEDGYR	IIAVDINK	VAVIQFSDDPKVEFLLNAHSSK	GVGASGSFR	YNVISHDSIQISWK	AASYFFDGSGYAVVR
GIPGPVGAAGATGAR	IIAVDINKDK	VAVVTYNNEVTTEIR	NILTSNNIDVK	YPGAYYIFQIK	LAHYNKR
GIRPAINVGLSVSR	IIAVSFPSTANEENFR	VCPFAGILENGAVR	ESISVSSEQLAQFR	YPIEHGIITNWDDMEK	DLPPDTTLLDLQNNK
GISEQSLVVSGVQHQSTLELSEVGVEAAAATSIAMSR	IIDELNVKPEGTR	VDAASLKGLNNLAK	NTLIIYLDK	YPPPAVESDAADIVFLIDSSEGVRPDGFAHIR	DASIVGFFDDSFSEAHSEFLK
GITLHPELFSIDNGLLTPTMK	IIDGVPVEITEK	VDGPASNLK	SPVISIDPPSSTVQQGQDASFK	YPPPAVESDAADIVFLIDSSEGVRPDGFAHIRDFVSR	MVYWTDITEPSIGR
GIVDQSQQAYQEAFEISK	IIGAVDQIQLTQAQLEER	VDIDVPDVDVQGPDWHLK	VVLPIEAPIR	YRGDQDATMSILDISMMTGFAPDTDDLK	FSDHVALLSVFQAWDDAR
GIVGMPGQR	IIGLDQVAGMSETALPGAFK	VDIDVPDVNIEGPEGK	GYDFPAVLR	YRLPPGVDPAAVTSALSPEGVLSIQAAPASAQAPPPAAAK	LMLLLEVISGER
GIVTDSVR	IINEPTAAAIAYGLDK	VDIETPNLEGTLTGPR	FGDLLNIDDTAK	YRVPDVLVADPPIAR	LIDREIISHDTR
GKDLIGVQNLLK	IINEPTAAAIAYGLDKR	VDINAPDVDVQGPDWHLK	EASMVITESPAALQLR	YSDMIVAAIQAEK	GPVGPSGPPGK
GKPIHHFLGTSTFSQYTVVDENAVAK	IINEPTAAAIAYGLDR	VDLSFSPSQSLPASHAHLR	YLGLLENLR	YSLLPFWYTLLYQAHR	TFESLVDFSK
GLAEDIENEVVQITWNR	IIPGFMCQGGDFTR	VDNALQSGNSQESVTEQDSK	VTEIWQEVMQR	YSLTYIYTGLSK	TFVNITPAEVGVLVGK
GLAGAVSELLR	IIPPGSGIIHQVNLEYLAR	VDNALQSGNSQESVTEQDSKDSTYSLSSTLTLSK	APSTWLTAYVVK	YSLTYIYTGLSKHVEDVPAFQALGSLNDLQFFR	GLIDEVNQDFTNR
GLAGEVGNK	IISFLYSTVGALNK	VDRDVEVEDFQR	DVTEAIQWIK	YSSLAEAASKADGLAVIGVLMK	IQLVEEELDRAQER
GLAPGQEYQVTVR	IISLETYNLLR	VDVEVPDVSLEGPEGK	LTLYDIAHTPGVAADLSHIETK	YTAILNQIPSHSSSIR	LRGGSPLNTGK
GLASANVDFAFSLYK	IITHPNFNGNTLDNDIMLIK	VDVIPVNLPGEHGQR	EGDVLTLLESER	YTIAALLSPYSYSTTAVVTNPK	IGPAPAFTGDTIALNIIK
GLATDVATFTQGAAPGR	IITLTGPTNAIFK	VDVSAPDVEAHGPEWNLK	DVVLTTTFVDDIK	YTIAALLSPYSYSTTAVVTNPKE	EGGPSQIGDALGFAVR
GLATDVATFTQGAAPGREDTGLLATTHGPEEAPR	IITTDFPLYFVIMSR	VEAAVGEDLFQEAHEVILK	DTSTSTVYMELSSLR	YVGGQEHFAHLLILR	LGDVYVNDAFGTAHR
GLDGYQGPDGPR	IIVPLNNR	VEEGVPQVLVLISAGPSSDEIR	DLADLAAYTALK	YVSHFETEGPHVLLYFDSVPTSR	ANRPFLVFIR
GLDVDSLVIEHIQVNK	IIVVMDAYGSELVER	VEFLLNAHSSKDEVQNAVQR	IPLYSFSMVLVDK	YVTSAPMPEPQAPGR	GLFIIDDKGILR
GLEEELQFSLGSK	IIYLNQLLQEDSLNVADLTSLR	VEGTAFVIFGIQDGEQR	ALQDEWDAVMLHSFTLR	YYCFQGNQFLR	VVAQGVGIPEDSIFTMADR
GLELEPGAGLFVAQAGGADPDKFQGVIAELK	IIYSPTVGDPIDEYTTVPGR	VEQIAAIAQELNELDYYDSHNVNTR	GVNLQEFLNVTSVHLFK	YYGGGYGSTQATFMVFQALAQYQK	SPVGVQPILNEHTFCAGMSK
GLEQLLVGGSHLK	IIYSPTVGDPIDEYTTVPGRR	VEQIAAIAQELNELDYYDSPSVNAR	TIDWVAFAEIIPQNQK	YYTYLIMNK	KGEWVALNPLR
GLEQLLVGGSHLKENK	IKDAFDRNPELQNLLLDDFFK	VESLQEEIAFLK	LPEDPLLSGLLDSPALK	YYWGGQYTWDMAK	HPNSFICLK
GLESDVAELR	IKEDEDDKTVLDLAVVLFETATLR	VESLQEEIAFLKK	VPIPWVSGTSASTPVFGGILSLINEHR	AATFGLILDDVSLTHLTFGK	DIFTGLIGPMK
GLEVTITAR	IKWGDAGAEYVVESTGVFTTMEK	VESLSQVEVILQHSAADIAR	TDLEKDIISDTSGDFR	AAVYHHFISDGVR	GIFEALRPLETLPVEGLIR
GLEWMGIIYPGDSDTR	ILAIGLINEALDEGDAQK	VETGVLKPGMVVTFAPVNVTTEVK	GLFIIDGKGVLR	AGLAASLAGPHSIVGR	DGIDLAGFK
GLEWVANIK	ILAQATSDLVNAIK	VEVERDNLAEDIMR	TKGVDEVTIVNILTNR	AGLGSGLSLSGLVHPELSR	VSWDPSPSPVLGYK
GLEWVGFIR	ILATPPQEDAPSVDIANIR	VFAIPPSFASIFLTK	MVYWTDVAGR	ALGVLAQLIWSR	QGPSGASGER
GLEWVGR	ILDDDTIITTLENLKR	VFAVGVRNIDSEEVGK	ISNIPDEYFK	ALQVELVPTGEIIR	GTEDFIVESLDASFR
GLFEVNPWK	ILDLGITGPEGHVLSRPEEVEAEAVNR	VFDEFKPLVEEPQNLIK	LFELEEQDLFR	ANRPFLVFIR	NSLFEYQK
GLFIIDDK	ILEFFGLK	VFDKDGNGYISAAELR	FSTFLSLLEAADLK	ASLSLAPVNIFK	LVSGWVKPIIIGR
GLFIIDDKGILR	ILGADTSVDLEETGR	VFEVSLADLQNDEVAFR	ISGLIYEETR	ATSNVFAMFDQSQIQEFK	ETLLQDFR
GLFIIDGK	ILGDMQPGDYFDLVLFGTR	VFGETTNSLSVAWDHADGPVQQYR	VFLENVIR	AVGPHQFLGDQEAIQAAIK	SLAMEMVLTGDR
GLFIIDPNGVIK	ILGEELGFASLHDLQLLGK	VFHLLGVDTLVVTNAAGGLNPK	FVTWIEGVMR	AWDDFFPGSDR	FLLYGLLGK
GLGTDEDAIISVLAYR	ILGGHLDAK	VFLENVIRDAVTYTEHAK	LSASSLTMESFAFLWAGGR	AYYENSPQQVFSTEFEVK	QHLGDVLNFLPL
GLGTDEDSLIEIICSR	ILGGVISAISEAAAQYNPEPPPPR	VFQSSANYAENFIQSIISTVEPAQR	LMHLEFGR	DDNPNLPR	TNQELQEINR
GLGTDEDTIIDIITHR	ILGLLDAYLK	VFSNGADLSGVTEEAPLK	EFLASVVQDFDVSLNR	DFHINLFQVLPWLK	FSMPGFK
GLGTDEDTLIEILASR	ILGPLSYSK	VFSVAITPDHLEPR	IDAASPLEK	DGMLDDEEFALASHLIEAK	FYGPAGPYGIFAGR
GLGTDEESILTLLTSR	ILINTDIGLPNGLTFDPFSK	VGAGAPVYLAAVLEYLTAEILELAGNAAR	QSEDSTFYLGER	DLMLWMEDVIR	IALTDNALIAR
GLIAEAAQLGPVGGVFNLAVVLR	ILISGLEPSTPYR	VGAGAPVYMAAVLEYLTAEILELAGNAAR	SLDEISQPAQELK	DLQFVEVTDVK	QKPDGVFQEDAPVIHQEMIGGLR
GLIDEVNQDFTNR	ILLAELEQLK	VGAHAGEYGAEALER	SADTLWDIQK	EHVAHLLFLR	ALGISPFHEHAEVVFTANDSGPR
GLIENPALLR	ILLAELEQLKGQGK	VGAIPANALDDGQWSQGLISAAR	TATSEYQTFFNPR	ENNAVYAFLGLTAPPGSK	FQNALLVR
GLKSLEYLDLSFNQIAR	ILLANFLAQTEALMR	VGALTNTLSR	YWEMQPATFR	EVDDLEQWIAER	SLNEEAVKK
GLLEFEHQR	ILLGGYQSR	VGATAAVYSAAILEYLTAEVLELAGNASK	GSFEFPVGDAVSK	FAGLHFFNPVPVMK	LAVEALSSLDGDLAGR
GLLGGVAHTLQK	ILLMDLNEEDPTVLELGITGSK	VGAVQYADSWDLEFEINK	AAFQLGSPWR	GGKPDEVVVDGTVSSTVLK	DAGYGGLSLSIEGPSK
GLLLYGPPGTGK	ILLQGTPVAQMTEDAVDAER	VGEYSLYIGR	GVVDSEDLPLNISR	GGVLFAITDAFQK	LSDAGITPLFLTR
GLNNLAK	ILMVGLDAAGK	VGLNELYNGQILETIGGK	DLQFVEVTDVK	GHTPTQPGALNQR	DRVGVQDFVLLENFTSEAAFIENLRR
GLNTIPLFVQLLYSPIENIQR	ILPDTPQEPFALWEILNK	VGLSGMAIADVTLLSGFHALR	VSFELFADK	GLPGPPGAPGPQGFQGPPGEPGEPGASGPMGPR	LQDLYSIVR
GLPAPIEK	ILQAVNFPFLVK	VGLVQFSDTPVTEFSLNTYQTK	LVLPSLISSR	GRPGAPGPAGAR	QLWGLLIEETEKR
GLPDNISSVLNK	ILQAVNFPFLVR	VGNVQELSELSEQVLETLHDAMHETLCPGVTDAAK	DLSSVQTLLTK	GVDEATIIDILTKR	APVPTGEVYFADSFDR
GLQHLYALVLVNNK	ILQAVQAAEDAAGQALQQADHTWATVVR	VGPEADKYR	ALCDRDVTVTAIGIGDMFHEK	GYDFPAVLR	WGTDEEKFITIFGTR
GLQYAAQEGLLALQSELLR	ILSGRPPLGFLNPR	VGSAADIPINISETDLSLLTATVVPPSGR	SSSNEEVMFLTVQVK	HDADGQATLLNLLLR	MDVNIAPLR
GLSEDTTEETLKESFDGSVR	ILSISADIETIGEILK	VGVEVPDVNIEGPEGK	SEIDLFNIR	HEERPDEHGFVAR	VTSIQDWVQK
GLTGPIGPPGPAGAPGDKGESGPSGPAGPTGAR	ILSISADIETIGEILKK	VGVNDFCPMGFGVK	VVVQVLAEEPEAVLK	HFIPADYLESTEEFIR	LDILDTAGQEEFGAMR
GLTLLDGDLPEQENVLQR	ILTEAEIDAHLVALAERD	VGVQDFVLLENFTSEAAFIENLR	YLTVAAIFR	HGTDDGVVWMNWK	RGDLPFVVPR
GLTPSQIGVILR	ILTVEDHYYEGGIGEAVSSAVVGEPGITVTHLAVNR	VGVVQFSNDVFPEFYLK	EADDIVNWLK	HQTHGSLLR	LIALSIDSVEDHLAWSK
GLTSLYGLILNNNK	ILVATNLFGR	VGVVQFSNDVFPEFYLKTYR	DLTSWVTEMK	IDQLEGDHQLIQEALIFDNK	VPQVSTPTLVEVSRNLGK
GLVAEGHR	ILYHGYSLLYVQGNER	VGVVQYSHEGTFEAIQLDDER	TLNDELEIIEGMK	ILISGLEPSTPYR	VDAASLK
GLVDKFPLFMAVYK	IMEGPAFNFLDAPAVR	VGVVQYSHEGTFEAIQLDDERIDSLSSFK	VNLLSVLEAAK	ILSISADIETIGEILKK	YFESVLDR
GLVEPVDVVDNADGTQTVNYVPSR	IMGIPEEEQMGLLR	VGWEQLLTTIAR	QAPQTIHLPSGEILDVFDAAER	INEGFDLLHSGK	VVFVFGPDK
GLVSSDELAKDVTGAEALLER	IMNGEADAMSLDGGFVYIAGK	VHIQSSQTVESSGLYTLQSILK	MNVDHEVNLLVEEIHR	IRIDSLSAQLSQLQK	RQIIDAINK
GLVWVSR	IMNTFSVVPSPK	VHLTPEEK	VEQIAAIAQELNELDYYDSHNVNTR	ISGLIYEETR	SLPVSDSVLSGFEQR
GLVYETSVLDPDEGIR	IMNVIGEPIDER	VHLTPEEKSAVTALWGK	GTEDFIVESLDASFR	KDPEGLFLQDNIVAEFSVDETGQMSATAK	ITWDPPSSPVKGYR
GMAFLHTLEPLIPR	IMSLVDPNHSGLVTFQAFIDFMSR	VHLVGIDIFTGK	SAFSVGLETYVTIPNMPIR	KLEGDSTDLSDQIAELQAQIAELK	RPSGVPDR
GMDLEETSVLTQALAQSGQQLEWPEAWR	IMVANIEEVLQR	VHQYFNVELIQPGAVK	VGYTPDWIFLLR	LKEDAVSAAFK	ILVATNLFGR
GMGLSLMR	INEGFDLLHSGK	VIGNQSLVNELAFTAR	IPAFLNVVDIAGLVK	LKPYGALVDK	LSQRFPKAEFAEVSK
GMGLSMGSMICGWDKKGPGLYYVDEHGTR	INFDVNGYIVGANIETYLLEK	VIHDNFGIVEGLMTTVHAITATQK	AQLGVQAFADALLIIPK	LNEAAAGLNQAATELVQASR	SLMPYFLLTQAVR
GMLREDAVLEYLK	INTGTPQVLLVLTDGQSQDEVAQAAEALR	VIHLQFNNIASITDDTFCK	DLLGETLAQLIR	LQELHLSSNGLESLSPEFLRPVPQLR	LQNVQIALDYLR
GMQDLVEDFK	INVNEIFYDLVR	VIISAPSADAPMFVMGVNHEK	LLGGVTIAQGGVLPNIQAVLLPK	LQLNGNLQLELAQVLAQERPK	LGVRPSQGGEAPR
GMSLNLEPDNVGVVVFGNDK	INYTEGR	VIQVAAGSSNLKR	NFPSPVDAAFR	LSGTGSAGATIR	GWVTDGFSSLK
GMVFGIPDGVLELVPQR	IPADVDPLTITSSLSSDGVLTVNGPR	VISGVLQLGNIVFKK	ATFAGLYSLDVGEEGDQAIAEALAAPSR	LSIIATDHTYRR	QSNNKYAASSYLSLTPEQWK
GMYDGPVFDLTTTPK	IPAFLNVVDIAGLVK	VISSGSVASYVTSPQGFQFR	GAYPLSIEPIGVR	LSWTVAQGPFDSFVVQYR	AQPVQVAEGSEPDGFWEALGGK
GNDISSGTVLSDYVGSGPPK	IPFTDIYIGGAPPEILQSR	VISTITNNIQQIIEIEDTFETLR	YTKKVPQVSTPTLVEVSR	LVAIVDVIDQNR	IFGVTTLDIVR
GNDVAFHFNPR	IPGDQVVSVVFIK	VKDLATVYVDVLK	LDGAWWFLR	LVQNIIQTAVDQFVR	IIVPLNNR
GNFNYIEFTR	IPGIFELGISSQSDR	VKWDAVPGASGYLILYAPLTEGLAGDEK	YPGAYYIFQIK	MDIAIHHPWIR	FTPGTFTNQIQAAFR
GNFNYVEFTR	IPGLLSPHPLLQLSYTATDR	VKWDISDSDVQQFR	VLEKLPGLVFLYMEK	MFGIDRDAIAQAVR	WLAISFASAHLTLTEPYR
GNILIPGINEAVAAVTEEEHK	IPGYVFGHMEPGLEYLYLSFNK	VLDFEHFLPMLQTVAK	SGPGPGLGSGSTSGPADSVMR	MYYSAVDPTKDIFTGLIGPMK	LLQSNPVLEAFGNAK
GNLEVLLFTIQSK	IPIEDGSGEVVLSR	VLDVNLMGTFNVIR	GFEPGVTNILK	NEDSLVFVQTDK	MVTLYDNEEVGSESAQGAQSLLTELVLR
GNLEVLLFTIQSR	IPLYSFSMVLVDK	VLEKLPGLVFLYMEK	LRGGSPLNTGK	NFATSLYSMIK	HVLVTLGEK
GNLYWTDWNR	IPNFWVTTFVNHPQVSALLGEEDEEALHYLTR	VLELSIPASAEQIQHLAGAIAER	SVLGQLGITK	NILVSSAGSR	GYTSWAIGLSVADLAESIMK
GNLYWTDWNRDNPK	IPPDSEATLVLVGR	VLFYTDLVNPR	RPEVDGVRK	NPPGFAFVEFEDPR	GVAALTSDPAVQAIVLDTASDVLDK
GNPTVEVDLFTSKGLFR	IPPGVFSK	VLGAFSDGLAHLDNLK	EIISHDTRR	NVFDEAILAALEPPEPK	GGYTLVSGYPK
GNSIIMLEALERV	IPPGVFSKLENLLLLDLQHNR	VLGSSVPLEASVLVTIEPAGSVPALGVTPTVR	SATASPQQPQAQQR	QITDNIFLTTAEVIAQQVSDK	VVDLMAHMASKE
GNVQVVIPFLTESYSSSQDPPEK	IPPVNTNLENLYLQGNR	VLIFDDSFEHEVWQDASSFR	SHSMIHYNPR	QNLLSQSHAYQQFLR	LLDNWDSVTSTFSK
GNWGHLDQVAALR	IPSAVGYQPTLATDMGTMQER	VLLDQLGTTISFER	ITESEEVVSR	QQPPDLVEFAVEYFTR	QLLLTADDR
GPAEEVPTLFEYEERPPGYSGVMFTK	IPSETLNR	VLLNDGGYYDPETGVFTAPLAGR	NLAVSQVVHK	RENTQQHITAR	IALVITDGR
GPAFNMASPESDFGINLK	IPWFQYPIIYDIR	VLLPLIFR	TPAQFDADELR	RFNALQYLR	ALGVPSSPYTWLTVEVLER
GPAGLGPR	IQAIELEDLLR	VLNNMEIGTSLFDEEGAK	SVIPSDGPSVACVK	RPFFPFHSPSR	LYGPSSVSFADDFVR
GPAGPMGLTGR	IQEGVESLAGYADIFLR	VLQALGSEPIQYAVPVVK	MKPVPDLVPGNFK	SASDLTWDNLK	EIGELYLPK
GPAGPQGPR	IQGTLQPHAR	VLSALQAVQGLLVAQGR	DALNIETAIK	SGAQATWTELPWPHEK	LGVLTVTDTTPDSMR
GPAGPQGPRGDKGETGEQGDR	IQLVEEELDR	VLSPADKTNVK	YYCFQGNQFLR	SLDLDSIIAEVK	QGSFQGGFR
GPAGPSGPAGK	IQLVEEELDRAQER	VLTPPMGTVMDVLK	LVSGWVKPIIIGR	STITLDGGVLVHVQK	QSGVVPFIFQAK
GPAGPSGPAGKDGR	IQPGSQQADFLDALIVSMDVIQHETIGK	VLTQIGTSIQDFIEAEDDLSSFR	VSWDPSPSPVLGYK	SYSPYDMLESIRK	ASAPLPGLSAPGR
GPAYGLSR	IQVTPPGFQLVFLPFADDKR	VLVLEMFSGGDAAALER	MDILSYMR	TDQVIQSLIALVNDPQPEHPLR	TELQTITNDPR
GPEEEHLGILGPVIWAEVGDTIR	IQVVVLSASDASPPPVK	VLVSLSAGGRDEGNYLDDALVR	LSNTQGVVSAFSTMMSVHR	TGVLKPGSDTLQEVK	SATASPQQPQAQQR
GPELMAIEGLENGEGPATAGPR	IQYQLVDISQDNALRDEMR	VMGSSGPLEASVLVTIEASGSSAVHVPAPGGAPPIR	DTDTGALLFIGK	TILDDLRAEDHFSVIDFNQNIR	ILINTDIGLPNGLTFDPFSK
GPEVQLVAHSPWLK	IREEYPDR	VNHFVPEAGSR	GDWSQFTLWQQGR	TLAGAVSDLLK	GNDISSGTVLSDYVGSGPPK
GPFPPVWNPITYLDHNNFWR	IREHVPQLLLLLTAGQSEDSYLQAANALTR	VNPTVFFDIAVDGEPLGR	MGLVDQLVEPLGPGLKPPEER	TLSTIATSTDAASVVHSTDLVVEAIVENLK	YEELQITAGR
GPGAGAR	IRFHDFLGDSWGILFSHPR	VNSININQGSITFAGGPGR	DLEALMFDR	TLTIVDTGIGMTK	IAQWQSFQLEGGLK
GPGAPGAPGAAGAER	IRIDSLSAQLSQLQK	VNVDAVGGEALGR	TSSFALNLPTLPEVK	TTLTAFGFASADLIEIGLEGK	KFDLGQDVIDFTGHALALYR
GPGDLEAPSNLVISER	IRPFFPQQ	VNVDEVGGEALGR	TLAEMLLQEAEEEK	TTPSYVAFTDTER	YVSHFETEGPHVLLYFDSVPTSR
GPGEPGTPGVDK	IRVENPNSLLEQSVALLNLWVIR	VNVDEVGGEALGRLLVVYPWTQR	LSFYYLIMAK	TVASPGVTVEEAVEQIDIGGVTLLR	QSLGELIGTLNAAK
GPGGVWAAEAISDAR	ISASAEELR	VNVEDAGGETLGR	LFDIFSQQVATVIQSR	VAVEEVDEEGKFVR	FVEQVAR
GPGLGSTQGQTIALPAQGLIEFR	ISEQFTAMFR	VPFPWVGTGQLVYGGFLYFAR	EVGVGFATR	VHLVGIDIFTGK	VSVQLEASPAFLAVPVEK
GPGPSGSPGPNGPPGK	ISETSLPPDMYECLR	VPGGLAEHK	DNLAEDIMR	VLLDQLGTTISFER	DGAGDVAFIR
GPGSEGPLR	ISFFDGFEGGFNFR	VPGSPTNLANR	LVRPEVDVMCTAFHDNEETFLKKYLYEIAR	VLNLIQSWADAFR	ISHYRPWINQILQAN
GPGTSFEFALAIVEALNGK	ISFPAIQAAPSFSNSFPQIFR	VPIPWVSGTSASTPVFGGILSLINEHR	WLQGSQELPR	VLVTGKTAEYDVAYGESHLFR	TDPAHDVR
GPHKADSIQGTAR	ISGETIFVTAPHEATAGIIGVNR	VPQIAFVITGGK	GAIETYQEVASLPDVPADLLK	VPADLGAEAGLQQLLGALR	LATQSNEITIPVTFESR
GPIGSIGPK	ISGLIYEETR	VPQIAFVITGGKSVEDAQDVSLALTQR	SGDRGETGPAGPAGPVGPVGARGPAGPQGPR	VPTAIHQLYLDSNK	MLAEDELRDAVLLVFANK
GPILMELQTYR	ISGLIYEETRGVLK	VPQIPFGSSVHIEPYTELYHYSTSVITSSSTR	YMNPAIVAPDAFDIIDLSAGGQLTTDQR	VQPYLDDFQKK	ASGPPVSELITK
GPKMDIDAPDVDVHGPDWHLK	ISGLIYEETRGVLKVFLENVIRDAVTYTEHAK	VPQVSTPTLVEVSR	QIIDAINKVVYK	WDISDSDVQQFR	EGVYTVFAPTNEAFR
GPLGDQYQTVK	ISGSILNELIGLVR	VPQVSTPTLVEVSRNLGK	AHENEITKVR	WLSTSIPEAQWHSSLAR	LLEIDPYLKPYAVDFQR
GPLLVQDVVFTDEMAHFDR	ISHYRPWINQILQAN	VPSSASAYDQR	SELDMLDIR	YEELQITAGR	FYAYNPLAGGLLTGK
GPLLVQDVVFTDEMAHFDRER	ISLAGVEPSLVQAALGQLVR	VPSYQALLR	FVEQVAR	YISPDQLADLYK	NIDSEEVGK
GPLPAAPPVAPER	ISLPESLK	VPSYTLILPSLELPVLHVPR	GFSVVADTPELQR	YLAEVAAGDDKK	VVLLFSDGLDDDVEKLEQK
GPLQSVQVFGR	ISLPLPNFSSLNLR	VPTADLEDVLPLAEDITNILSK	TIVTTLQDSIR	YNEQHVPGSPFTAR	SEIDLLNIR
GPMVSAQESQAQAILQQAR	ISLSPEYVFSVSTFR	VPTAIHQLYLDSNK	DAFVAIVQSVK	AAVATFLQSVQVPEFTPK	LVILEGELER
GPPGPMGPPGLAGPPGESGR	ISMPDFDLHLK	VPVAVQGEDTVQSLTQGDGVAK	LGLQNDLFSLAR	DGAGFLINLIDSPGHVDFSSEVTAALR	LAAAVSNFGYDLYR
GPQGACACECPLRIGVAPSTVR	ISMPDLDLNLK	VPVDPATYGQFYGGDSYIILYNYR	WYQMGAYQPFFR	DIEVLEGMSLFAELSGNLVPVKK	TIDQMLNSELQWPVPDIYLR
GPRGDQGPVGR	ISMPDVDLHLK	VQIGVVQFSDINKEEFQLNR	EAEYFELPELVR	DYPVVSIEDPFDQDDWGAWQK	EDGGGWWYNR
GPSGLLVYQGK	ISNIPDEYFK	VQLSNDFDEYIMAIEQTIK	VESLSQVEVILQHSAADIAR	EALAQTVLAEVPTQLVSYFR	SVLEGGDIPLQGLSGLK
GPSGPQGIR	ISNIPDEYFKR	VQPYLDDFQK	SLDLDSIIAEVK	EGKEYGVVLAPDGSTVAVEPLLAGLEAGLQGR	SSQSLVYSDGNTYLNWFQQRPGQSPR
GPSGPQGPGGPPGPK	ISSIQSIVPALEIANAHR	VQPYLDDFQKK	SDQVNGVLVLSLLDK	ETDLLLDDSLVSIFGNRR	IDTIEIITDR
GPSLLFLDEMDALCPQR	ISSVPAINNR	VSDSFFRPSVMEPILGR	AVVYSNTIQSIMAIVK	ETVAYLQAHALTTEGIFR	LLVSASQDGK
GPSVFPLAPCSR	ISTGGGETEETLKK	VSFELFADK	SIITYVSSLYDAMPR	FDMIVPILEK	TPAQFDADELR
GPSVFPLAPSSK	ISTVELEDFKR	VSFELFADKVPK	VPSTEAEALASSLMGLFEK	FEDGVLDPDYPR	GIVGMPGQR
GPSVFPLAPSSKSTSGGTAALGCLVK	ISVGSDSDLVIWDPDAVK	VSFLSALEEYTK	FQPTLLTLPR	FGNPLLVQDVESYDPVLNPVLNR	EVTINQSLLAPLR
GPSWDPFR	ISVYYNEATGGK	VSFLSALEEYTKK	LFYAPAAGGPEELVPIPGNTNYAILR	FLTALAQDGVINEEALSVTELDR	QTALVELVK
GPSWDPFRDWYPHSR	ITDVIPSEAINELTVLVLVNTIYFK	VSFSYAGLSGDDPDLGPAHVVTVIAR	ELHLDNNK	FQPVHDLTIGVEFGAR	TLSDYNIQKESTLHLVLR
GPTGDPGKNGDKGHAGLAGAR	ITEGVPQLLIVLTADR	VSGQGLHEGHTFEPAEFIIDTR	QLGTVQQVISER	GFFDPNTHENLTYLQLLER	VLTSLGDAIK
GPTQEFK	ITEIKDGDFK	VSHLLGINVTDFTR	FNALQYLR	GILSGTSDLLLTFDEAEVRK	FGFDPLAFPEFSWR
GPTVGGGLPGIGVQGLEGNLQMPGIK	ITESEEVVSR	VSLDVNHFAPDELTVK	VLELSIPASAEQIQHLAGAIAER	GIVDQSQQAYQEAFEISK	EYANQFMWEYSTNYGQAPLSLLVSYTK
GPVGPSGPPGK	ITFELVYEELLK	VSPGAFTPLVKLER	LMWIPVYGGK	GLDGYQGPDGPR	LSVDVNILESAGIASLEVLPLHNSR
GPVLQLHDLK	ITFELVYEELLKR	VSVQLEASPAFLAVPVEK	EVPLNTIIFMGR	GTVTDFPGFDER	KVGYTPDWIFLLR
GPVYIGELPQDFLR	ITFTGEADQAPGVEPGDIVLLLQEK	VSVVANTPSGPVEAFDFDEYQPEMLEK	VDGPASNLK	GVAALTSDPAVQAIVLDTASDVLDK	DSITTWEILAVSMSDKK
GPYESGSGHSSGLGHR	ITFVDFIAYDVLER	VSVVANTPSGPVEAFDFDEYQPEMLEKFR	GATTTFSAVER	GVQGPPGPAGPR	ELDRDTVFALVNYIFFKGK
GQAGVMGFPGPK	ITLLSALVETR	VSWAPALGSAAALGYHVQFGPLR	QGHNSVFLIK	IAVQPGTVGPQGR	ELNLVLSVR
GQDLGQAVLDAGHSVSTLEK	ITLPDFR	VTASDPLDTLGSEGALSPGGVASLLR	YNEQHVPGSPFTAR	IGDPLLEDTR	GLELEPGAGLFVAQAGGADPDKFQGVIAELK
GQEITVR	ITLPVDFVTADKFDENAK	VTEIWQEVMQR	ISVYYNEATGGK	IQLVEEELDRAQER	DSIFSNLTGQLDYQGFEK
GQELAFPLSPDWQVDYESYTWR	ITPGKPYILTVPGHLDEMQLDIQAR	VTFNGLNQMIVIELGTNPLK	ALQDQLVLVAAK	IYLTADNLVLNLQDESFTR	IASNSATAFR
GQETSTNPIASIFAWTR	ITPNLAEFAFSLYR	VTIAQGGVLPNIQAVLLPK	LGGSAVISLEGKPL	KQELSEAEQATR	TKKQELSEAEQATR
GQGTLSVVTMYHAK	ITQTAEGLDPENYLSIK	VTMTEDTSTDTAYMELSSLR	HVFFVDDFDAFKK	LADLFGWSQLIYNHITTR	AAVAASGLNTMLEGNGQYTLLAPTNEAFEK
GQLQLVEGNFR	ITWDPPSSPVK	VTMWVFEEDIGGK	GVTSVSQIFHSPDLAIR	LAPITSDPTEATAVGAVEASFK	ADVDISGPK
GQLVPLETVLDMLR	ITYYHLSFPTNIQAPAVVFR	VTMWVFEEDIGGKK	IGSTVEDNPLYVLK	LEEAEKAADESER	ETNLDSLPLVDTHSK
GQNLLLTNLQTIQGILER	IVAFADAAVEPIDFPIAPVYAASMVLK	VTVTPIYTDGEGVSVSAPGK	LGFHLPLEVAYQR	LGAGYPMGPFELLDYVGLDTTK	YAASSYLSLTPEQWKSHR
GQPGVMGFPGPK	IVAPPGGR	VTWAPPPSIDLTNFLVR	NTEILTGSWSDQTYPEGTQAIYK	LLGSDGSPLMDMLQLAEEPVPQAGQELR	QPDFISFGLVGGRPEFR
GQQPEAIR	IVDLGDNLEDALILDIK	VTWHPLSADEGLHK	LTTLELLEVR	LLLNNDNLLR	VAAGAFQGLR
GQTGGDVNVEMDAAPGVDLSR	IVEGSDAEIGMSPWQVMLFR	VTYMTAQGDPEEEVIGTVMVPGSQNNLLLKPLLPDTEYK	VESLQEEIAFLK	LLVFSTDAGFHFAGDGK	GDYDAFFEAR
GQTLLEGQPWMETYLQDILR	IVEIGDENATLDGTDVLFTGR	VVAGVANALAHK	APEAWDYGQGFVNEEMIR	LSQRFPKAEFAEVSK	VVWTAQPDTFAYFQLR
GQVDLVDTMAFLVIPNSTRDDSGK	IVEPYIAWGYPNLK	VVAGVANALAHKYH	LVINGNPITIFQER	MELERPGGNEITR	LAPLAEDVR
GQVEQANQELQELIQSVK	IVEVFDIGPK	VVAQGVGIPEDSIFTMADR	RFLVHDSFWALPEQFLGNK	MELITILEK	IGKPAPDFK
GQVLDVVER	IVGGNAAQLAQFDPR	VVAVTPTTLELGWLRPQAEVDR	GVIINTASVAAFEGQVGQAAYSASK	MFGGPGTASRPSSSR	YVDGGFGMGK
GQVLNSDELQELYEGLR	IVILPDYLEIAR	VVESLDVGQDR	AIFLADGNVFTTGFSR	MLPTIIADNAGYDSADLVAQLR	GLDLNGGPDDPLQQTGQLFGGLVR
GQYFGELALVTNKPR	IVITGDGDIDHDQALAQAIR	VVESLDVGQDRVR	GNSIIMLEALERV	NMITGTSQADCAVLIVAAGVGEFEAGISK	FDMIVPILEK
GRELPTAFDYVEFTR	IVLVDNK	VVFVFGPDK	EYFGGFGEVESIELPMDNK	NTLYLQMSSLR	YLAEVAAGDDKK
GRPGAPGPAGAR	IVVLMLTGEVPEQQLEEAQR	VVGSSGTQEASVLVTIQQR	AATFGLILDDVSLTHLTFGK	QEYDESGPSIVHR	LLGSDGSPLMDMLQLAEEPVPQAGQELR
GRSGPPPGSQR	IVVQGEPGDEFFIILEGSAAVLQR	VVHCSDLGLTSVPTNIPFDTR	NLLQEQLQAETELYAEAEEMR	RLFELEEQDLFR	IPSWTGAGFVR
GSAADSEESPAIEAIHLLR	IVVVTAGVR	VVIESLQDR	ISFFDGFEGGFNFR	SIHTAWLILEELGQEWVPVESSWR	QLSSGVSEIR
GSEGPQGVR	IVYKPVSVPGPTLETFVGADINTILITNLLSGMDYNVK	VVIGMDVAASEFFR	IQAIELEDLLR	SQAPVLDAIRR	IPPGVFSKLENLLLLDLQHNR
GSELETAMETLINVFHAHSGK	IVYNNADGTEINEVEVDPITTFPLK	VVIHFTDGADGDLADLHR	APALGGSFAGLEPMGLLWALEPEKPLVR	TIDQMLNSELQWPVPDIYLR	IRIDSLSAQLSQLQK
GSELWLGVDALGLNIYEQNDR	IWDVVEK	VVLAYEPVWAIGTGK	ELSDFISYLQR	TKKQELSEAEQATR	GVQGPPGPAGPR
GSESGIFTNTK	IWHHTFYNELR	VVLLFSDGLDDDVEKLEQK	DQLLPPSPNNR	TLAPLLASLLSPGSVLVLSAR	GLVEPVDVVDNADGTQTVNYVPSR
GSFEFPVGDAVSK	IYDDDFFQNLDGVANALDNVDAR	VVPYFTQTPYSFLPLPTIK	GETGDDGRDGVGSEGR	TMTIHNGMFFSTYDR	VANVSLLALYK
GSFPWQAK	IYGLGSLALYEK	VVQCSDLGLDK	DNSKNTLYLQMNSLR	VASYAAWIDSVLA	EKYLTWASR
GSFSEQGINEFLR	IYHSHIDAPK	VVQCSDLGLK	MADEAGSEADHEGTHSTKR	VISGVLQLGNIVFKK	IIAVSFPSTANEENFR
GSFTYFAPSNEAWDNLDSDIR	IYISGMAPR	VVSMDENFHPLNELIPLVYIQDPK	IVYKPVSVPGPTLETFVGADINTILITNLLSGMDYNVK	VKDLATVYVDVLKDSGR	VPGGLAEHK
GSFTYFAPSNEAWDNLDSDIRR	IYLYTLNDNAR	VVSVLTVLHQDWLNGK	ISETSLPPDMYECLR	VPGGLAEHK	QEAIDWLLGLAVR
GSLLSYVDAEGNPVGVVQMTFLR	IYTSPTWSAFVTDSSWSAR	VVSVLTVLHQDWLNGKEYK	ISTGGGETEETLKK	VSFLSALEEYTKK	MPIIPFLL
GSPAINVAVHVFR	IYVDDGLISLQVK	VVSVLTVVHQDWLNGK	NADQEELVK	VTQLYMQLLHEIIR	AVGLAGTFR
GSPGADGPAGAPGTPGPQGIAGQR	KADIVFLLDGSINFR	VVSVLTVVHQDWLNGKEYK	DSAHGFLK	VVDLLAPYAK	AEGPEVDVNLPK
GSPMEISLPIALSK	KAGTELVNFLSYFVELGTQPATQ	VVTPLSPPTNLHLEANPDTGVLTVSWER	LQAVTDDHIR	VYVELQELVMDEKNQELR	GWVIHPLGLR
GSQAQAEDLSAQLALIISSQNFLQPGSK	KALEGLQYPFAVTSYGK	VVVQVLAEEPEAVLK	IASNSATAFR	YRPGTVALR	FQPVHDLTIGVEFGAR
GSQAQPDSPSAQLALIAASQSFLQPGGK	KAQGVLAAQAR	VVWTAQPDTFAYFQLR	TLTIVDTGIGMTK	YSTIGLAQQWDQLYQLGLR	FQPTLLTLPR
GSSTWLTAFVLK	KAQQELEEQTRR	VWLEVEPVGMLK	VLFETDLVNPR	AAGVPSATITWR	YLTWASR
GSTAPVGGGAFPTIVER	KASYSGVSLFSNPVQYWEIQPSTFR	VYACEVTHQGLSSPVTK	DIDEVSSLLR	AIMTYVSSFYHAFSGAQK	VDPVNFK
GSTAPVGGGAFPTIVEREPWDGR	KDDFKGLQHLYALVLVNNK	VYGALMWALGK	MPLIGLGTWK	ALTVPELTQQMFDAK	AATITATSPGALWGLDR
GSTDDKGPVAGWINALEAYQK	KDLYANTVLSGGTTMYPGIADR	VYGALMWSLGK	LGLVWAALQGAR	ALYYDLISSPDIHGTYK	LLLPWLEAR
GSTPEAAAQVVQWVSFADSDIVPPASTWVFPTLGIMHHNK	KDNEQHVFK	VYIGSFWSQPLLVPDNR	EVDDLEQWIAER	AMVALIDVFHQYSGR	LAVNMVPFPR
GSWYSMR	KEDLVFIFWAPESAPLK	VYIGSFWSQPLLVPDNRR	GFLEESVSALDIK	ATEHLSTLSEK	LSDVDRDGMLDDEEFALASHLIEAK
GSYGDLGGPIITTQVTIPK	KEEAPPAKVPEVPKK	VYVELQELVMDEKNQELR	MLEEIMKYEASILTHDSSIR	DASIVGFFDDSFSEAHSEFLK	RSAGGGAGPGGAAGGGVGGGDEPGSPAQGK
GTCNYYANAYSFWLATIER	KEEPPRPEFLEQPLLGELTVTGVTPDSLR	VYYVHDFDALKDIR	ELLPVLISAMK	DGSPGGKGDRGENGSPGAPGAPGHPGPPGPVGPAGK	LGEQNFHK
GTDVNVFNTILTTR	KEGGLGPLNIPLLADVTR	WCAVSEHEATK	DVAGLYEEIWK	DPILFPSFIHSQK	VDAILNR
GTEAAGAMFLEAIPMSIPPEVK	KEGGLGPLNIPLLADVTRR	WDAVPGASGYLILYAPLTEGLAGDEK	SLMPYFLLTQAVR	DTLQEANDILNNLK	RNDFQLIGIQDGYLSLLQDSGEVR
GTEDFIVESLDASFR	KELIEELIAKSKQEK	WDISDSDVQQFR	QNLFQEAEEFLYR	DVDEIEAWISEK	NECFLQHKDDNPNLPR
GTETTLALPMASDLLLYDVTENSMR	KEVEVVEIIQATIIR	WDPAPGPVLQYR	EEYVLNDIGVIFYGEVNDIK	EIGELYLPK	NLQVALTSK
GTEWVDPEDPTVIAETELLGAAASIEAAAK	KFDLGQDVIDFTGHALALYR	WGDAGAEYVVESTGVFTTMEK	QQPPDLVEFAVEYFTR	FHQLDIDDLQSIR	AFKAWAVAR
GTFATLSELHCDK	KFDVNTSAVQVLIEHIGNLDR	WGTDEAQFIYILGNR	VSSFLPWIR	FIAVGYVDDTQFVR	AGYTDKVVIGMDVAASEFFR
GTFATLSELHCDKLHVDPENFR	KFPSGTFEQVSQLVK	WGTDEEKFITIFGTR	LLSLMDPLLPLSVLSK	FQSSAVMALQEASEAYLVGLFEDTNLCAIHAKR	AAVFHEK
GTGGVDTAAVGGVFDVSNADR	KFSLDALITHVLPFEK	WLAISFASAHLTLTEPYR	FLENEDRR	GDRGPIGSIGPK	EAFQLFDR
GTHTGVWVGVSGSETSEALSR	KGDTFSCMVGHEALPLAFTQK	WLQGSQELPR	AMEGAGTDEKALIEILATR	HGVQELEIELQSQLSK	GNDVAFHFNPR
GTHVDLGLASANVDFAFSLYK	KGHIYQGSEADSVFSGFLIFPSA	WQAFQTLVSER	EVVTSEDGSDCPEAMDLGTLSGIGTLDGFR	HVLVTLGEK	GYFVQPTVFSNVTDEMR
GTIEILSDVQLIK	KGSITSVQAIYVPADDLTDPAPATTFAHLDATTVLSR	WQIGEQEFEALMR	GGSGGSYGGGGSGGGYGGGSGSR	IFGVTTLDIVR	TSLEDFYLDEER
GTLVQTK	KIATFFSSGQSADAHSITTAAMEFGALEIIPVVITFSNVPSVR	WQQGNVFSCSVMHEALHNHYTQK	SDIAPVAR	KLLEGEESR	SGVSLAALK
GTQGVVTNFEIFR	KIEDLGAAMEEALILDNK	WRPQPPAEGPGGELTVPGTTR	GSESGIFTNTK	LLDLVFLLDGSSR	VIVVITDGR
GTVEPQLEAR	KIEEVKSTTKTQR	WSGPLSLQEVDEQPQHPLHVTYAGAAVDELGK	LEANHGLLVAR	LPIGSYF	TIPIDGDFFSYTR
GTVIDVTDFVNWASSINDAPVLISQK	KIPNPDFFEDLEPFR	WTSQDSLLGMEFSGR	LVGSGLHTVEAAGEAR	LSVDVNILESAGIASLEVLPLHNSR	SLLQAVANLPYK
GTVLLDLQETSLAGVANQLLDR	KKADIVFLLDGSINFR	WVGGPEIELIAIATGGR	ADLSGITGAR	MYESFIESLPFLK	LNIGPSK
GTVQTGVDASK	KLAVNMVPFPR	WVQTLSEQVQEELLSSQVTQELR	LTGMAFR	NILVSSAGSRITEGVPQLLIVLTADR	TLIEFLLR
GTVQTGVDTAK	KLDSLTTSFGFPVGAATLVDEVGVDVAK	WYLFGMGNEVDVHAAFFHGQALTNK	SSGSLLNNAIK	QPQAIITWYK	RLYLSHNQLSEIPLNLPK
GTVTDFPGFDER	KLEGDSTDLSDQIAELQAQIAELK	YAASSYLSLTPEQWK	GHFSISIPVK	SNYNFEKPFLWLAR	LMNFFVFSR
GTVTDFPGFDERADAETLR	KLEVNEAELLR	YAASSYLSLTPEQWKSHR	VAPEEHPTLLTEAPLNPK	SSSNEEVMFLTVQVK	WYQMGAYQPFFR
GTWDHGASDVSLYR	KLHEEEIQELQAQIQEQHVQIDVDVSKPDLTAALR	YAASSYLSLTPEQWR	QVQSLTCEVDALK	SVPMVPPGIKYLYLR	LVQNIIQTAVDQFVR
GTWERPGGAAPLGYDFWYQPR	KLLEGEESR	YAATSQVLLPSK	QIGENLIVPGGVK	TINEVENQILTR	EEAENTLQSFRQDVDNASLAR
GTYIPVPIVSELQSGK	KLLEMEEQAAFLVGSATPR	YADDPEVLFYLDDFGTK	DAEAWFTSR	TPLGDTTHTCPR	LDNLVAILDINR
GVAALTSDPAVQAIVLDTASDVLDK	KLMEIITVENPKMPYEMK	YALSNSIGPVR	YEITTIHNLFR	TTPPVLDSDGSFFLYSKLTVDKSR	ALALGALQNIR
GVAALTSDPAVQAIVLDTASDVLDKASSLIEEAKK	KLNNLTFLYLDHNALESVPLNLPESLR	YDPSLKPLSVSYDQATSLR	QATLEGLQEVVGR	VTIMPKDIQLAR	EELTAVMR
GVAGVPAEFSIWTR	KLNPFGNTFLNR	YDQATDTILTVTENIFSSMGDAGEMVR	IGGVQQDTILAEGLHFR	YICENQDSISSK	VSFELFADK
GVALHRPDVYLLPPAR	KLPIDVTEGEVISLGLPFGK	YEASILTHDSSIR	LTGQLFLGGSIVK	YSAELHVAHWNSAK	RFLVHDSFWALPEQFLGNK
GVDCPYLATYVDWHFLLESQAPK	KLTAKDFADIPNLR	YEDFSNLGTTHLLR	AGQLLSELFTNR	AAAGLGAGIPGLGVGVGVPGLGVGAGVPGLGVGAGVPGFGAVPGALAAAK	AYSLFSYNTQGR
GVDEATIIDILTK	KLVAASQAALGL	YEILTPNSIPK	GVDEATIIDILTKR	ATFAGLYSLDVGEEGDQAIAEALAAPSR	LTVPFLLLQGSADR
GVDEATIIDILTKR	KLWAYLTINQLLAER	YELGSGLAVLR	DIFTGLIGPMK	AVHKAVLTIDEK	ELTPQVVSAAR
GVDEVTIVNILTNR	KMLEEIMK	YFHVVIAGPQDSPFEGGTFK	KGHIYQGSEADSVFSGFLIFPSA	DGHVSLQEYMAFMISR	EQLGPVTQEFWDNLEKETEGLRQEMSK
GVDIVMDPLGGSDTAK	KMWHREQMK	YFKPGMPFDLMVFVTNPDGSPAYR	QGFGELLQAVPLADSFR	ELHLDNNK	VLQALGSEPIQYAVPVVK
GVDLVLNSLAEEK	KPAAGLSAAPVPTAPAAGAPLMDFGNDFVPPAPR	YGGLHFSDQVEVFSPPGSDR	IQEGVESLAGYADIFLR	EYANQFMWEYSTNYGQAPLSLLVSYTK	NISFTVWDVGGQDK
GVFHGIENFINEASYMSILGMTPGFGDK	KPANDITSQLEINFGDLGR	YGINTTDIFQTVDLWEGK	SGETEDTFIADLVVGLCTGQIK	GLEQLLVGGSHLKENK	SVSIGYLLVK
GVFHQTVSR	KPFSIEDVEVAPPK	YHIGDEILVSGGIGALVR	GQLVPLETVLDMLR	GLNTIPLFVQLLYSPIENIQR	GDQGPVGR
GVFSGLR	KPIQEVLK	YIETDPANR	EVTSDSGSIVVSGLTPGVEYVYTIQVLR	GPAGPQGPR	GIPEFWLTVFK
GVGAAATAVTQALNELLQHVK	KPVEEYANCHLAR	YISPDQLADLYK	GIVGMPGQR	LDGAWWFLR	LASYLDKVQALEEANNDLENK
GVGASGSFR	KQELSEAEQATR	YIYGPIESTIYPISGSSLDWAYDLGIK	DQNVFVAQK	LNDLEDALQQAKEDLAR	VVGTPEVLR
GVGLGPGPMGLMGPR	KQLATKAAR	YLAEVAAGDDKK	GQPGVMGFPGPK	LTVAAPPSGGPGFLSIERPDSRPPR	WFYIASAFR
GVIDMGNSLIER	KQNVVPTVLALGSDVDMDVLTTLSLGDR	YLGEEYVKAVGNLR	VSPGAFTPLVK	MKGLIDEVNQDFTNR	VLTEIIASR
GVIINTASVAAFEGQVGQAAYSASK	KQTALVELLK	YLHPEGLPSDYTISFLFR	QDVDNASLAR	MVTLYDNEEVGSESAQGAQSLLTELVLR	GFSPKDVLVRWLQGSQELPR
GVLKVFLENVIR	KQTALVELVK	YLTWASRQEPSQGTTTFAVTSILR	AYPDVAALSDGYWVVSNR	NTLYLQMNNLR	SEETKENEGFTVTAEGK
GVLQGLSGR	KREEAPSLRPAPPPISGGGYR	YMNPAIVAPDAFDIIDLSAGGQLTTDQR	NDANPETHAFVTSPEIVTALAIAGTLK	QGIFPITYVDVIK	TQLEELEDELQATEDAK
GVMEHLEQQAQGFPEEFR	KSVLLDK	YNVISHDSIQISWK	LFDQAFGLPR	QLHSAFAALLEDALR	YRVPDVLVADPPIAR
GVMLAVDAVIAELK	KTVTAMDVVYALK	YPGAYYIFQIK	YGRPPDSHHSR	RDQALTEEHAR	IMVANIEEVLQR
GVNECDIESFVLGVWGR	KVADALTNAVAHVDDMPNALSALSDLHAHK	YPIEHGIITNWDDMEK	EDTEEHHLR	RPELTETADQFILYLGSK	LVLLNAIYLSAK
GVNLPGAAVDLPAVSEKDIQDLK	KVAVFFSNTPTR	YPPPAVESDAADIVFLIDSSEGVRPDGFAHIR	ENTQQHITAR	RQVDQLTNDK	FVSISDLLVPK
GVNLQEFLNVTSVHLFK	KVEGTAFVIFGIQDGEQR	YRGDQDATMSILDISMMTGFAPDTDDLK	RFVEQVAR	SVIPSDGPSVACVK	DLLLDPAWEK
GVPESLASGEGAGAGLPALDLAK	KVESLQEEIAFLK	YRIPADVDPLTITSSLSSDGVLTVNGPR	SVGGSGGGSFGDNLVTR	TGDTGMLPANYVEAI	IGVGAPVYMAAVLEYLTAEILELAGNAAR
GVPGPPGAVGPAGK	KVESLQEEIAFLKK	YRLPPGVDPAAVTSALSPEGVLSIQAAPASAQAPPPAAAK	FSGSGAGTDFTLK	TGTAEMSSILEER	AATAPLLEAVDNLSAFASNPEFSSIPAQISPEGR
GVPGPPGAVGPAGKDGEAGAQGPPGPAGPAGER	KVKEQYQDVPMPEEKSNPK	YSAELHVAHWNSAK	QLFHPEQLITGKEDAANNYAR	TVIGPDGHKEVTK	QIIDAINK
GVQGPPGPAGPR	KVLGAFSDGLAHLDNLK	YSDMIVAAIQAEK	EGQDSEELSSLIK	VEPLRAELQEGAR	IYTSPTWSAFVTDSSWSAR
GVQSASSLAAWSMEPVVR	KVPDGLPSALEQLYMEHNNVYTVPDSYFR	YSEIEPSTEGEVIYR	QITLNDLPVGR	VIESTQDLGNDLAGVMALQR	AGVLAGHDNR
GVQWMELVK	KVPQVSTPTLVEVSR	YSLTYIYTGLSK	APFDLFENR	VVAVTPTTLELGWLRPQAEVDR	LEGLDTGWNALGR
GVSFYEVPPHLFAVADTVYR	KVTFNGLNQMIVIELGTNPLK	YTAILNQIPSHSSSIR	SLVPAAELLESR	WLAISFASAHLTLTEPYR	ALPAPIEK
GVTDNVVDTVVHYVPLPR	KVTKMDSKK	YTEHSTVGLAQQWDQLDQLGMR	ETVAYLQAHALTTEGIFR	APALGGSFAGLEPMGLLWALEPEKPLVR	SALSGHLETVILGLLK
GVTFLLR	KYLYEIAR	YTIAALLSPYSYSTTAVVTNPK	VLQALGSEPIQYAVPVVK	DIVTNNGVIHLIDQVLIPDSAK	SAVVEMLIMR
GVTIASGGVLPNIHPELLAK	KYTLPPGVDPTQVSSSLSPEGTLTVEAPMPK	YTIAALLSPYSYSTTAVVTNPKE	VLNNMEIGTSLFDEEGAK	DSIFSNLTGQLDYQGFEK	ADIMFLVDSSGSIGPENFSK
GVTSVSQIFHSPDLAIR	LAAAVSNFGYDLYR	YTLPPGVDPTQVSSSLSPEGTLTVEAPMPK	GMSLNLEPDNVGVVVFGNDK	DSTLIMQLLR	WISIMTER
GVVDSEDLPLNISR	LAALADQWQFLVQK	YVAVMPPHIGDQPLTGAYTVTLDGR	ILGLLDAYLK	GDWSQFTLWQQGR	KSVLLDK
GVVGLPGQR	LAALEER	YVDSEGHLYTVPIR	LLWTLESLVTGR	GFESKVDAILNR	GHAGLAGAR
GVVGLPGQRGER	LAAVDATVNQVLASR	YVGGQEHFAHLLILR	SLLSDVEELVEK	GVFHQTVSR	GLEVTITAR
GVVGPQGAR	LADALQELR	YVSHFETEGPHVLLYFDSVPTSR	SVPSDIFQIQATTIYANTINTFR	GYSFVTTAER	AVLHVALR
GVVPLAGTDGETTTQGLDGLSER	LADGAIDLYAMVVVLSR	YVTSAPMPEPQAPGR	DAHKSEVAHR	IGFPWSEIR	GYSFTTTAER
GVVQGGLDTTR	LADLFGWSQLIYNHITTR	YYCFQGNQFLR	LGVVTFQAFIDFMSR	IGPAPAFTGDTIALNIIK	QFSFPLSSEPFQGSYK
GVYSSDVFDIFPGTYQTLEMFPR	LADLIER	YYGGGYGSTQATFMVFQALAQYQK	AEAGVPAEFSIWTR	LATVGELQAAWR	MFTTAPDQVDKEDEDFQESNK
GWEEGVAQMSVGQR	LADQCTGLQGFLVFHSFGGGTGSGFTSLLMER	YYWGGQYTWDMAK	ATFSSVPLAASISAVSLEVAQPGPSNRPR	MADEAGSEADHEGTHSTK	VTIKPAPETEK
GWGVSVVVGVAASGEEIATRPFQLVTGR	LAEISDVWEEMK	AALLWALAAALER	SAVTALWGK	MASNVTNKTDPRSMNSRVFIGNLNTLVVK	AVLYNYR
GWVIHPLGLR	LAGESESNLR	AAMVGMLANFLGFR	EGIPALDNFLDKL	QKVEPLRAELQEGAR	IGFPWSEIR
GWVTDGFSSLK	LAGTQPLEVLEAVQR	AGFAGDDAPR	GESGKPGANGLSGER	QLDALLEALK	VDIDVPDVNIEGPDAK
GYAVLGGER	LAHYNKR	ASYAQQPAESR	DAVTYTEHAKR	RFVEQVAR	LSGTGSAGATIR
GYDFPAVLR	LAIEAGFR	CPAPELLGGPSVFLFPPKPK	ILGGHLDAK	AALLELWELR	VEQIAAIAQELNELDYYDSPSVNAR
GYDYGPHFQGILEASLEGDSGR	LALDMEIHAYR	DAGVIAGLNVLR	ASPFLECHGR	AFMTADLPNELIELLEK	LLEPVLLLGK
GYEEWLLNEIR	LALETALMYGAK	DIGAIAQVHAENGDIIAEEQQR	AAFTECCQAADK	AHENEITK	EMQPTHPIR
GYEEWLLNEIRR	LALSNVAPLTGNVYSGFGFHSAQDSALLYYR	DLKPENLLIDQQGYIQVTDFGFAK	HVLVTLGEK	DAGTIAGLNVMR	VVSVLTVLHQDWLNGKEYK
GYFVQPTVFSNVTDEMR	LALVTGGEIASTFDHPELVK	DNLEFFLAGIGR	SDILGHLR	DGIDLAGFK	SPVPPGPAPPLQFYPQGPR
GYHLNEEGTR	LAMLQNELEGLGDIFHPMNAEEQAQLAASQPGPK	DSAHGFLK	AGVLAHLEEER	DIEDPEIVVQATVL	NPANPVQR
GYILQEDGR	LAMQEFMILPVGAANFR	DSYVGDEAQSKR	NTLYLQMNNLR	ELQFSVEDINR	STLINSLFLTDLYSPEYPGPSHR
GYISPYFINTSK	LAPITSDPTEATAVGAVEASFK	DTVTISGPQAPVFEFVEQLRK	EELVYELNPLDHR	HTAMVSWGGVSIPNSPFR	FISDKDASIVGFFDDSFSEAHSEFLK
GYPTLLLFR	LAPLAEDVR	DVNAAIATIK	TFESLVDFSK	LGDLYEEEMR	GAEEMETVIPVDVMR
GYPTLLWFR	LASDLLEWIR	EALAQTVLAEVPTQLVSYFR	ISMPDFDLHLK	LIDREIISHDTR	GPAGPSGPAGK
GYSFTTTAER	LASGGADLALGSIEK	ELDRDTVFALVNYIFFK	GGGGSFGYSYGGGSGGGFSASSLGGGFGGGSR	LVETLQADSGLLLDALLAR	GDTVAPGAEGLLNLRPDDFVFYVGGYPSTFTPPPLLR
GYSFVTTAER	LASMLETLR	EVYTFASEPNDVFFK	IITLTGPTNAIFK	MDVNIAPLR	VVIGMDVAASEFFR
GYTQQLAFR	LASTLVHLGEYQAAVDGAR	FAGLHFFNPVPVMK	LDIDPETITWQR	RLPIGSYF	VSPGAFTPLVKLER
GYTSWAIGLSVADLAESIMK	LASYLDK	FGEGLLEAELAALCPTTLAPYYLR	FYGPAGPYGIFAGR	RPRPGTGPGR	ATGIPDRFSGSGSGTDFTLTISR
GYVIIKPLVWV	LASYLDKVQALEEANNDLENK	FGFPEGSVELYAEK	SDYLNTFEFMDK	RQVDQLTNDKAR	VASYAAWIDSVLA
HAVSEGTKAVTK	LATALQK	FGGPAGLWTK	ELLALIQLER	SGTLYSLTLYGLR	LWWLDLK
HAVSEGTKAVTKYTSSK	LATQSNEITIPVTFESR	FIFEDQIRPQDR	IVEPYIAWGYPNLK	SVGGSGGGSFGDNLVTR	IIAVDINK
HDADGQATLLNLLLR	LATVGELQAAWR	FSDHVALLSVFQAWDDAR	KVGYTPDWIFLLR	WTSQDSLLGMEFSGR	VSPGAFTPLVK
HDPRDDDLNLR	LAVEALSSLDGDLAGR	GDELADSALEIFK	LLETIDQLYLEYAK	YEITTIHNLFR	VIHLQFNNIASITDDTFCK
HDTSLKPISVSYNPATAK	LAVNMVPFPR	GGYTLVSGYPK	ELIQTSALNFLTPLR	AALLWALAAALER	DLTSWVTEMK
HEEAPGHRPTTNPNASK	LAVYIDR	GLPGPPGAPGPQGFQGPPGEPGEPGASGPMGPR	LPVLPPK	AAPMTPAARPEDYEAALNAALADVPELAR	FTVDRPFLFLIYEHR
HEERPDEHGFVAR	LAVYQAGAR	GNFNYIEFTR	ADAVTLDGGFIYEAGLAPYK	ALESPERPFLAILGGAK	YQLAVTQR
HEERQDEHGYISR	LAWPPLLTADSGYYVLELVPSAQPGAAR	HFIPADYLESTEEFIR	GDELADSALEIFK	AMDFNGILTIR	ELPNIEER
HESENLYSIACDKPQQVR	LAYVAAGDLAPINAFIGGLAAQEVMK	IIVVMDAYGSELVER	DLPPDTTLLDLQNNKITEIK	DFADIPNLR	GLVAEGHR
HESGASIKIDEPLEGSEDR	LCYVALDFENEMATAASSSSLEK	ILMVGLDAAGK	VGENADSQIK	DKSFLAMVVDIVQELK	EDTEEHHLR
HFIPADYLESTEEFIR	LCYVALDFEQEMATAASSSSLEK	IPLYSFSMVLVDK	AAALAHLDR	EAQQALGSAAADATEAK
HFLENLVTAFDVGSEK	LDAFLVLEQLR	ISGLIYEETR	SGVSLAALKK	FANSLVGVQQQLQAFNTYR	NVSTGDVNVEMNAAPGVDLTQLLNNMR
HFLENLVTAFDVGSEKTR	LDELRDEGK	LALDMEIHAYR	FSGSILGNK	FGFNPLEFENFSWR	SNLDEDIIAEENIVSR
HFLLEEDKPEEPTAHAFVSTLTR	LDELRDEGKASSAK	LGANSLLDLVVFGR	NQITHTVSVFSER	GAGAFGYFEVTHDITK	NVQALEIELQSQLALK
HFSPEELK	LDENSAFLQFNWK	LGDLYEEEMR	ALTDMPQMR	GFGFITFTNPEHASVAMR	LCYVALDFENEMATAASSSSLEK
HGFFVNPSDSVAVIAANIFSIPYFQQTGVR	LDFTGNLIEDIEDGTFSK	LGPALATGNVVVMK	VDVIPVNLPGEHGQR	GLFIIDGKGVLR	KDLYANNVLSGGTTMYPGIADR
HGNRGETGPSGPVGPAGAVGPR	LDGAWWFLR	LGVYELLLK	FEDENFILK	GMAFLHTLEPLIPR	MALDIEIATYR
HGPVPVEAR	LDGSVDFK	LLEPVLLLGK	DAGTIAGLNVMR	IALTDNALIAR	HQTVPQNTGGK
HGRPGIGATHSSR	LDIDPETITWQR	LLQSNPVLEAFGNAK	QASPNIVIALAGNK	ITWDPPSSPVK	QEYDEAGPSIVHR
HGTDDGVVWMNWK	LDILDTAGQEEFGAMR	LPEDPLLSGLLDSPALK	VLEALLPLK	IVSQLLTLMDGLK	ATDAEADVASLNR
HGVQELEIELQSQLSK	LDLAGRDLTDYLMK	LPWAQLFQPTIALLR	FWEVISDEHGIDPTGTYHGDSDLQLER	LGIVQGIVGAR	TIDDLKNQILNLTTDNANILLQIDNAR
HGVQELEIELQSQLSKK	LDLQEINNWVQAQMK	LSPDDADFVDVLHTFTR	NVFIIGATNRPDIIDPAILRPGR	LGLGHNQIR	FGGEHVPNSPFQVTALAGDQPSVQPPLR
HHGPQTLYLPVTLSSIPVFQR	LDNLVAILDINR	LSSPATLNSR	LLLEAQAATGFLLDPVKGER	LHVDPENFR	EGPYSISVLYGDEEVPR
HHSDLYSHYFGGLAETVLVVR	LDQLIYIPLPDEK	LTLYDIAHTPGVAADLSHIETK	IASGLGLAWIVGR	LIALLEVLSQK	YCVQLSQIQAQISALEEQLQQIR
HIHEYLQR	LDQRVPQIAFVITGGK	LVLLNAIYLSAK	GTHVDLGLASANVDFAFSLYK	LKDLEALLNSK	DAFCVFEQNQGLPLR
HILGFDTGDAVLNEAAQILR	LDRDPASGTALQEISFWLNLER	LVNEVTEFAK	VSFLSALEEYTK	LLAVAATAPPDAPNREEVFDER	NLLQEQLQAETELYAEAEEMR
HITVVELVGVFPTLIGR	LDTLAQEVALLK	MEEVVIAGMSGK	LEISDEFSEAIGALR	LRSEIDNVKK	DLADELALVDVIEDK
HIVLKPPTIVTQVIEVNKR	LDVEFKPLAPDGVLLFSGGK	MEYLIGIQGPDYVLVASDR	VEPLYELVTATDFAYSSTVR	LVNEVTEFAK	SPFSVAVSPSLDLSK
HKQEADDIVR	LEALKENGGAR	NDLSPTTVMSEGAR	SFFSEIISSISDVK	NIFWTDSNLDRIEVAK	AEAGVPAEFSIWTR
HLDLSNVAGYKAIYHDLEQSIR	LEANHGLLVAR	NISFTVWDVGGQDK	QKVEPLRAELQEGAR	SFENSLGINVPR	RPTPQDSPIFLPVDDTSFR
HLEGISDEDIINITLPTGVPILLELDENLR	LEATINELV	NMAEQIIQEIYSQIQSK	IYDDDFFQNLDGVANALDNVDAR	TASEMVLADDNFSTIVAAVEEGR	NWRDPDQTDGLGLSYLSSHIANVER
HLEGLSEEAIMELNLPTGIPIVYELDK	LEDMEQALSPSVFK	NNLFTSSAGYR	GLFIIDDKGILR	TLESVDPLGGLNTIDILTAIR	GGHFAAFEEPELLAQDIR
HLEPALAFQLELNR	LEEAEKAADESER	NPFMSPLLAPDSMLK	VPGGLAEHK	VFAVVITDGRHDPRDDDLNLR	IASGLGLAWIVGR
HLGVKVFSVAITPDHLEPR	LEEALQR	QEYDESGPSIVHR	SQAPVLDAIR	VFIELPLSIAGMAIPQQLFFSGVVR	LDAFLVLEQLR
HLISTHFAPGDFQGFALVNPQR	LEESLEYQQFVANVEEEEAWINEK	RVINLPLDSMAAPWETGDTFPDVVAIAPDVR	STQDTVIALDALSAYWIASHTTEER	VGFYESDVMGR	DLGAPQAAAEAELAAAQR
HLLGVEDLLQK	LEGDTLIIPR	SDIAPVAR	TLLEGSGLESIISIIHSSLAEPR	VPATLQVLQTLPEENYQVLR	ANDTTFGLAAGVFTR
HLMLPDFDLLEDIESK	LEGELQAPDLELSLPAIHVEGLDIK	SELEQLRQEAEQLR	NLDIERPTYTNLNR	VVFVFGPDK	FLEQQNQVLQTK
HLQLAIRGDEELDSLIK	LEGHGLPANLPR	SLETENAGLR	WDHAEGNPR	GIPGPVGAAGATGAR	SGGGGGGGLGSGGSIR
HLQLAIRNDEELNK	LEGLDTGWNALGR	SQIDDLYSTIKV	HVVPNEVVVQR	GVMLAVDAVIAELK	SSPVVIDASTAIDAPSNLR
HLQLAIRNDEELNKLLGR	LEGLTDEINFLR	SVPMVPPGIK	YYGYTGAFR	ILDDDTIITTLENLKR	QMQLENVSVALEFLDR
HLQLAVR	LEGNPIVLGK	SYSPYDMLESIR	FSGTWYAMAK	IRPFFPQQ	EVYTFASEPNDVFFK
HLSLLTTLSNR	LEGVLAEVAQHYQDTLIR	TAAINADELPTDVAGGEVLLDR	IYLYTLNDNAR	IYTSPTWSAFVTDSSWSAR	GGEGTGYFVDFSVR
HLVPGAPFLLQALVR	LEHLYLNNNSIEK	TLFLGVTNLQAK	FSGSIDSSSNSASLTISGLK	QGHNSVFLIK	MSQYLESMQIGDTIEFR
HNKPEVEVR	LEIGQDLIQVAVAQYADTVRPEFYFNTHPTK	TLMFGSYLDDEKNWGLSFYADKPETTK	WQAFQTLVSER	THHDGAITER	GLGTDEDSLIEIICSR
HNQLPLVIEFTEQTAPK	LEIGQDLIQVAVAQYADTVRPEFYFNTHPTKR	TLPSSGPQNLR	YSDFEWLR	TKGVDEVTIVNILTNR	SYYYAISDFAVGGR
HNQRPTFR	LELELRPTGEIEQYSVSATYELQR	TPAQFDADELR	LNMGITDLQGLR	VSNKALPAPIEK	LYITTSLYSAWDK
HNVMISTEWAAPNVLR	LENLLLLDLQHNR	TYSLGSALRPSTSR	EAEAAIYHLQLFEELRR	VSPGAFTPLVK	DAGEGGLSLAIEGPSK
HPDEAAFFDTASTGK	LEPQVPEQWAELELIVQR	VAVVQYSDR	LAEISDVWEEMK	VTIAQGGVLPNIQAVLLPKK	NLHALILVNNK
HPDYSVVLLLR	LEPYADQLR	VDIDVPDVNVQGPDWHLK	VLLDQLGTTISFER	AAATLMSER	IIYSPTVGDPIDEYTTVPGR
HPKPEVLGSSADGALLVSLDGLR	LEQQVPVNQVFGQDEMIDVIGVTK	VFIGNLNTLVVK	LFEFAGYDVLR	AALEYLEDIDLK	ADLEMQIESLTEELAYLKK
HPTPLALGHFHTVTLLR	LESEETMVLEAHDAQGDVPVTVTVHDFPGK	VFLQNLLSVSQAR	LEESLEYQQFVANVEEEEAWINEK	AVGSGATFSHYYYMILSR	LLGNVLVCVLAHHFGK
HPYFYAPELLFFAK	LESEETMVLEAHDAQGDVPVTVTVHDFPGKK	VNLLSVLEAAK	ENFIPTIVNFSAEEISDAIR	DQNVFVAQK	GGSPLNTGKALEFVAR
HPYFYAPELLFFAKR	LEVAPISDIIAIK	VQDDEVGDGTTSVTVLAAELLR	ALILVGLER	EQALGLEPALGR	YAPSEAGLHEMDIR
HQASISELKR	LEVNEAELLR	VSWDPSPSPVLGYK	SSGIVSLGVGDR	GFSVVADTPELQR	GFYPSDIAVEWESNGQPENNYK
HQFLLTGDTQGR	LEVNLQAMK	VTQLYMQLLHEIIR	DVTEQEFER	GWVIHPLGLR	NQILNLTTDNANILLQIDNAR
HQGTITVNEEGTQATTVTTVGFMPLSTQVR	LFAQLAGDDMEVSATELMNILNK	VVDVLDSIK	VIVVITDGR	LQQLFNHTMFILEQEEYQR	GAGSYTIMVLFADQATPTSPIR
HQGVMVGMGQK	LFAQLAGEDAEISAFELQTILR	VVLDDKDYFLFR	VPTAIHQLYLDSNK	LSNIFVIGK	SLEADLMQLQEDLAAAER
HQILEQAVEDYAETVHQLSK	LFAVAPNQNLK	WRDSLEFR	IALTDNALIAR	NIETIINTFHQYSVK	TFSVWYVPEVTGTHK
HQLYIDETVNSNIPTNLR	LFAVAPNQNLKEQGLR	YGGDEIPFSPYR	AYSLFSYNTQGR	NLQEAEEWYK	FSHEEIAMATVTALR
HQMDLVATLSQLGLQELFQAPDLR	LFAYPDTHR	YMTISGFQIEETIDR	MFGIDRDAIAQAVR	SIVPQGGSHSLR	HVFIVDDFESFEK
HQPTAIIAK	LFDHPESPTPNPTEPLFLAQAEVYK	AAVLQQVLER	ALYLQYTDETFR	SLLSDVEELVEK	EETGAALKPR
HQTHGSLLR	LFDIFSQQVATVIQSR	ADGQVAELLLR	LALDVEIATYR	SLMPYFLLTQAVR	VEQIAAIAQELNELDYYDSHNVNTR
HQTVPQNTGGK	LFDQAFGLPR	AENNPWVTPIADQFQLGVSHVFEYIR	LALETALMYGAK	VGALTNTLSR	YWEMQPATFR
HQTVPQNTGGKNPDPWAK	LFDQFFGEHLLESDLFPTSTSLSPFYLRPPSFLR	ALGISPFHEHAEVVFTANDSGPR	LVLVNAVYFR	WQIGEQEFEALMR	LQQELDDLVVDLDNQR
HQVHGPLLR	LFDSDPITVTVPVEVSR	ASALEQFVNSVR	DGLIPLEIR	AEYLASIFGTEK	AVGSGATFSHYYYMILSR
HRHPDEAAFFDTASTGK	LFEAEAQDLFR	ATLGPAVRPLPWQR	FLYFSNWLHGDLR	AIGYLNTGYQR	ATENDIANFFSPLNPIR
HSGNITFDEIVNIAR	LFEAEEQDLFKDIQSLPR	DALVSQPTR	KEVEVVEIIQATIIR	FEVQVTVPK	DLEADIIGDTSGHFQK
HSIFTPETNPR	LFEFAGYDVLR	DLATVYVDVLK	LNTDIAGLASAIDMSTNYNSDSLHFSNVFR	GFEPTLEALFGK	TNAENEFVTIKK
HSQDLAFLSMLNDIAAVPATAMPFR	LFEGNALLR	DLDDFQSWLSR	ELASQPDVDGFLVGGASLKPEFVDIINAK	HVFIVDDFESFEK	IDQLEGDHQLIQEALIFDNK
HSQTIDDPQCPSGTK	LFELEEQDLFR	DTMVEDLVVLVR	VLSTDILTAPR	IEIESFYEGEDFSETLTR	EAEAAIYHLQLFEELR
HSTIFENLANK	LFENQLVGPESIAHIGDVMFTGTADGR	EAPVDVLTQIGR	LLIYGASTR	IGTDGTQVAMVQFTDDPR	AFLSSHLQDLSTIVR
HTAMVSWGGVSIPNSPFR	LFIGGLSFETTDDSLR	EIGELYLPK	NLEWIAGGTWTPSALKFAYDR	LSWTVPEGQFDSFVVQFK	SQYEQLAEQNRK
HTDNVIQWLNAMDEIGLPK	LFIGGLSFETTDDSLREHFEK	ELLESYIDGR	VVLLFSDGLDDDVEKLEQK	NECFLQHK	LSNRPAFMPSEGR
HTFAFELR	LFIGGLSFETTDESLR	ETDLLLDDSLVSIFGNR	GVQGPPGPAGPR	NLAVSQVVHK	QDGSVDFGRK
HTFMGVVSLGSPSGEVSHPR	LFIGGLSFETTEESLR	GRPGAPGPAGAR	QGPSGASGER	NLGLEELGIELDPR	VQEQLSSLWEENQALATQTR
HTLNQIDEVK	LFQFHFHWGSTNEHGSEHTVDGVK	GTITDAPGFDPLRDAEVLR	RASGAPSAGPEPAPR	SNYLLNTTIAGVEEADVVLLVGTNPR	EDTGLLATTHGPEEAPR
HTNYTMEHIR	LFVGGLNFNTDEQALEDHFSSFGPISEVVVVK	HQGVMVGMGQK	KPIQEVLK	VINLPLDSMAAPWETGDTFPDVVAIAPDVR	AMDYDLLLR
HTQAELQR	LFVGGLSFDTNEQSLEQVFSK	IHWESASLLR	QELSEAEQATR	ADLSLADALTEPSPDIEGEIKR	FNEEHIPDSPFVVPVASPSGDAR
HVEDVPAFQALGSLNDLQFFR	LFYADHPFIFLVR	ILAQATSDLVNAIK	TGEVGPLGER	ASAPLPGLSAPGR	VLIAAHGNSLR
HVFFVDDFDAFK	LFYAPAAGGPEELVPIPGNTNYAILR	IPSAVGYQPTLATDMGTMQER	LEGHGLPANLPR	DAFVAIVQSVK	GPFPPVWNPITYLDHNNFWR
HVFFVDDFDAFKK	LGAGYPMGPFELLDYVGLDTTK	ISNIPDEYFK	VELEDWNGR	DSAHGFLK	AGMEWYQTCSNNGLVAGFQSR
HVFIVDDFESFEK	LGAIAKDPK	LADLFGWSQLIYNHITTR	HPTPLALGHFHTVTLLR	EIAEAYLGYPVTNAVITVPAYFNDSQR	TLMALGSLAVTK
HVIGLQMGSNR	LGANSLLDLVVFGR	LEALKENGGAR	IAQSDYIPTQQDVLR	FLASVSTVLTSKYR	SHEAQVQEMR
HVLVTLGEK	LGASSWLNSFLELSGR	LFDHPESPTPNPTEPLFLAQAEVYK	DIISDTSGDFR	FSVLLLHGIR	GVSFYEVPPHLFAVADTVYR
HVPEAVPEAFPELYWQAPPSYLGDR	LGCEVLGVSVDSQFTHLAWINTPR	LLVPLVPDLQDVAQLR	QMEQVAQFLK	GSESGIFTNTK	VSHLLGINVTDFTR
HVSLPSFNQLFGLSDPVNR	LGDLGPSFR	LPFTALGSGQDAALAVLEDR	LALQAQPVPDELVTK	ILGGHLDAK	NFASVQGVSLESGSFPSYSAYR
HVTIIELVGQPPQEVGR	LGDLYEEEMR	LSDGVFKPDTFHGLK	IIAVSFPSTANEENFR	LVLLNAIYLSAK	EEDDVVSEDLVQQDVQDLYEAGELK
HVVPNEVVVQR	LGDLYEEEMRELR	LTLLAPLNSVFK	VFIGNLNTLVVK	QQYESVAAK	FLSDFRDLMSWINGIR
HYDGSYSTFGER	LGDPAEYAHLVQAIIENPFLNGEVIR	LTPRPTAAELEEVLQVNSLIQTQK	SISTAYLQWSSLK	QVLLSAAEAAEVILR	RDVVFLIDGSQSAGPEFQYVR
HYEGSTVPEK	LGDVYVNDAFGTAHR	MADEAGSEADHEGTHSTKR	IYVDDGLISLQVK	SQAPVLDAIR	MEEVEAMLLPETLKR
HYEGSTVPEKK	LGEHNIDVLEGNEQFINAAK	NLTQYSWLLDGFPR	LGGPEAGLGEYLFER	VFDKDGNGYISAAELR	TATESFASDPILYRPVAVALDTK
HYFQNTQGLIFVVDSNDR	LGEIVTTIPTIGFNVETVEYK	QFGVAPFTIARNADQEELVK	KIEDLGAAMEEALILDNK	AAQALALLR	IAHVELADAGQYR
HYYIAAEEIIWNYAPSGIDIFTK	LGELPSWILMR	QLASGLLLVTGPLVLNR	LDQLIYIPLPDEK	AGMEWYQTCSNNGLVAGFQSR	GFGFITFTNPEHASVAMR
HYYIGIIETTWDYASDHGEK	LGELTVTDATPDSVGLSWTVPEGEFDSFVVQYK	SMLDQLGVPLYAVVK	QFPILLDFK	DAADLLSPLALLR	KGTDVNVFNTILTTR
IAAAILNTPDLR	LGELWVTDPTPDSLR	SVPMVPPGIKYLYLR	IYTSPTWSAFVTDSSWSAR	DALNIETAIK	GEQGFMGNTGPTGAVGDR
IAALQAFADQLIAAGHYAK	LGEQNFHK	TLADLTLLDSPIK	AVEFQEAQAYADDNSLLFMETSAK	DSFQEVLR	QLFHPEQLITGK
IADFELPTIIVPEQTIEIPSIK	LGEQNFHKAR	TLFSNIVLSGGSTLFK	IEDLGAAMEEALILDNK	DTLFTAESGTR	EVPLNTIIFMGR
IAELSATAQEIIK	LGFAGLVQEISFGTTK	TPFLLVGTQIDLR	FFLQGIQLNTILPDAR	EASLGEASKLQQFLR	EALAIVFFGR
IAGPFGLSLVQR	LGFHLPLEVAYQR	VDVNAPDVQAPDWHLK	LDLQEINNWVQAQMK	EITALAPSTMK	EVDDLEQWIAER
IAHVELADAGQYR	LGFSEVELVQMVVDGVK	VTSIQDWVQK	AGVETTTPSKQSNNK	EYQDLLNVK	GGNTLTGMALNFIR
IAIDLFK	LGGIPVGVIAVETR	WKNFPSPVDAAFR	FFPLESWQIGK	GYTQQLAFR	AGDEAVFAQYDSFHVDSAAEYYR
IAIFGATGQTGLTTLAQAVQAGYEVTVLVR	LGGPEAGLGEYLFER	YYTYLIMNK	GGSPLNTGKALEFVAR	HPNSFICLK	TPAQYDASELK
IAIPGLAGAGNSVLLVSNLNPER	LGGSAVISLEGKPL	AVPHPDSQPDTIDHDLLLLQLSEK	AACLLPK	IEGEMQVPDVDIR	YALYDASFETK
IAIYELLFK	LGIPMSVLMGANIASEVADEK	DAVSTGLTGAVNLAK	SVSIGYLLVK	IGTDVLSTR	KVEGTAFVIFGIQDGEQR
IALDFQR	LGIVQGIVGAR	DMYSFLEDMGLK	GASGPAGVR	ISNIPDEYFKR	LSLEIEQLELQR
IALLPLLQAETDRR	LGIWGFFSTGDEHSR	EELSRLQPVLQPLPSPGVGGK	VPSHAVVAR	LKQEYFVVAATLQDIIR	LFDHPESPTPNPTEPLFLAQAEVYK
IALTDNALIAR	LGLDFPNLPYLIDGTHK	EIETIPYER	CCTESLVNR	LLIYDASSR	DDGSWEVIEGYR
IALVITDGR	LGLGHNQIR	FRIEDGFSLK	IAVQPGTVGPQGR	NTLIIYLDK	TKGVDEVTIVNILTNR
IALVITDGRSDTQR	LGLMEMIAFAK	FSSETWQNLGTLHR	GYTQQLAFR	NYPATFWVNPQFK	DAGVIAGLNVLR
IANVFTNAFR	LGLQLLELPPEESLPLGPLLGDTAVIQGDTALITRPWSPAR	FTDEEVDELYR	ASGPPVSELITK	SFFPENWLWR	SFEALLADLTR
IAQDLEMYGVNYFSIK	LGLQNDLFSLAR	GGLGSPGPK	EGGPSQIGDALGFAVR	VFAVVITDGR	ETTDTDTADQVIASFK
IAQLEEELEEEQGNTELINDR	LGLVEFNILWNR	GLFIIDDKGILR	QAWFIENEEQEYVQTVK	WALSQSNPSALR	GLTSLYGLILNNNK
IAQLPLTGSMSIIFFLPLK	LGLVWAALQGAR	GPAGPQGPR	NISFTVWDVGGQDK	AAQLDGLEAR	VLQPTVFPVVPR
IAQPNYIPTQQDVLR	LGPGLVDAAQAR	GTVQTGVDTAK	IISLETYNLLR	AEFAEVSK	AIEDYINEFSVR
IAQSDYIPTQQDVLR	LGPLVEQGR	IGVAIGDQILDLSIIK	GYFIQPTVFGDVQDGMTIAK	AWRDPDEPVLLEEPVVLALAEK	SIVEEIEDLVAR
IAQWQSFQLEGGLK	LGPSDYFGEIALLMNRPR	LFYAPAAGGPEELVPIPGNTNYAILR	LLLEVTYEAIVDGGINPDSLR	DRIEEIRLEGNPIVLGK	FWEVISDEHGIDPTGTYHGDSDLQLER
IAQWQSFQLEGGLKQFSFPLSSEPFQGSYK	LGPTVNDMQLTDLVPNTEYAVTVQAVLHDLTSEPVTVR	LGDLGPSFR	IIYLNQLLQEDSLNVADLTSLR	GFLLWYSGR	QISNLQQSISDAEQR
IASELKDTISTR	LGSAADFLLDISETDLSSLTASIK	MYSYVTEELPQLINANFPVDPQR	AEFAEVSK	GPTGDPGKNGDKGHAGLAGAR	VVLVSLQSGYLFIQTDK
IASHPAEQYVSK	LGTVPQFPR	NILTSNNIDVK	VLTPPMGTVMDVLK	IIYSPTVGDPIDEYTTVPGR	ALLAYAFALAGNQDK
IASNSATAFR	LGVIEDHSNR	NLTNPNTVIILIGNK	TQLVNVAIFGPPWMAFK	ITESEEVVSR	SIAQYWLGCPAPGHL
IAVAQYSDDVK	LGVLTVTDTTPDSMR	NQEQLLTLASILR	VPTADLEDVLPLAEDITNILSK	LPEGSVSLIILLTDGDPTVGETNPR	GDSGGPLIVHK
IAVAQYSDDVKVESR	LGVRPSQGGEAPR	SGFPLLKEFVQR	APSVALPVAQVPTDPGHFSVLLDVK	LTTLELLEVR	VLQLTSWDEDAWASK
IAVGSDADLVIWDPDSVK	LGVVTFQAFIDFMSR	SGNCYLDIRPR	EQLSLLDRFTEDAKR	NLATTVTEEILEK	LPFPIIDDR
IAVQPGTVGPQGR	LGVYELLLK	SNAHYNLQNAFNLAEQHLGLTK	GASQAGMTGYGRPR	STPAITLESPDIKYPLR	GFLLWYSGR
IDAASPLEK	LHEATDYPWRPALTPFEFQK	STGEAFVQFASQEIAEK	LGVIEDHSNR	TAVNALWGK	EAEYFELPELVR
IDFEDVIAEPEGTHSFDGIWK	LHEEEIQELQAQIQEQHVQIDVDVSKPDLTAALR	SVGMIAGGTGITPMLQVIR	RTHLPEVFLSK	TIPIDGDFFSYTR	GHTPTQPGALNQR
IDFLNNYALFLSPSAQQASWQVSAR	LHELQEK	TALLTAGDIYLLSTFR	SGVSLAALK	VAVIQFSDDPKVEFLLNAHSSK	LSPFMADIR
IDFYFDENPYFENK	LHFFMPGFAPLTSR	TTNIQGINLLFSSR	QTVSWAVTPK	VFLENVIR	DLGEENFK
IDGNLVVRPYTPISSDDDKGFVDLVIK	LHIMAGR	TVTAMDVVYALK	AIGYLNTGYQR	CCTESLVNR	AYYENSPQQVFSTEFEVK
IDLRPVLGEGVPILASFLR	LHLETDSLALVALGALDTALYAAGSK	VHEEEDAGSQLIGFYDEIR	EQALGLEPALGR	DFHINLFQVLPWLKEK	LVEWIIVQCGPDVGRPDR
IDQLEGDHQLIQEALIFDNK	LHLGIPEAVFVEDVDSFMK	VKEDENVPFLLVGNK	IPSVQINFK	DLATVYVDVLKDSGR	VEPGLGADNSVVR
IDQTVEELRR	LHLSGIDANPNALFPPVEFPAPR	VLTEIIASR	AGQLLSELFTNRK	ENLIYTYIGPVLVSVNPYR	RDSFQEVLR
[truncated: 7,343 more rows]

## Sheet: FIG2E
DDA_MQ_MBR_PROTEINS	DDA_MQ_PROTEINS	DDA_FRG_PROTEINS	DDA_CMT_PROTEINS	DIA_FRG_ALL_PROTEINS	DIA_CMT_PROTEINS
1433B_HUMAN	1433B_HUMAN	1433B_HUMAN	1433B_HUMAN	1433B_HUMAN	1433B_HUMAN
1433E_HUMAN	1433E_HUMAN	1433E_HUMAN	1433E_HUMAN	1433E_HUMAN	1433E_HUMAN
1433F_HUMAN	1433F_HUMAN	1433F_HUMAN	1433G_HUMAN	1433G_HUMAN	1433F_HUMAN
1433G_HUMAN	1433G_HUMAN	1433G_HUMAN	1433Z_HUMAN	1433S_HUMAN	1433G_HUMAN
1433S_HUMAN	1433S_HUMAN	1433S_HUMAN	6PGD_HUMAN	1433T_HUMAN	1433S_HUMAN
1433T_HUMAN	1433T_HUMAN	1433T_HUMAN	6PGL_HUMAN	1433Z_HUMAN	1433T_HUMAN
1433Z_HUMAN	1433Z_HUMAN	1433Z_HUMAN	A0A024R571_HUMAN	2AAA_HUMAN	1433Z_HUMAN
2AAA_HUMAN	2AAA_HUMAN	2A5D_HUMAN	A0A024R6I7_HUMAN	2ABA_HUMAN	2AAA_HUMAN
2ABA_HUMAN	2ABA_HUMAN	2AAA_HUMAN	A0A087WT59_HUMAN	3HIDH_HUMAN	2ABA_HUMAN
2ABD_HUMAN	2ABD_HUMAN	2ABA_HUMAN	A0A087WT95_HUMAN	6PGD_HUMAN	2ABB_HUMAN
3HIDH_HUMAN	3HIDH_HUMAN	3HAO_HUMAN	A0A087WUZ3_HUMAN	6PGL_HUMAN	2ABD_HUMAN
4F2_HUMAN	4F2_HUMAN	3HIDH_HUMAN	A0A087WVQ6_HUMAN	A0A024QZX5_HUMAN	3HIDH_HUMAN
6PGD_HUMAN	6PGD_HUMAN	4F2_HUMAN	A0A087WVQ9_HUMAN	A0A024R4E5_HUMAN	6PGD_HUMAN
6PGL_HUMAN	6PGL_HUMAN	6PGD_HUMAN	A0A087WWU8_HUMAN	A0A024R571_HUMAN	6PGL_HUMAN
A0A024QZ42_HUMAN	A0A024QZ42_HUMAN	6PGL_HUMAN	A0A087WYS1_HUMAN	A0A024R6I7_HUMAN	A0A024QZ42_HUMAN
A0A024QZX5_HUMAN	A0A024QZX5_HUMAN	A0A024QZX5_HUMAN	A0A087X0K0_HUMAN	A0A024RA52_HUMAN	A0A024QZX5_HUMAN
A0A024R3B9_HUMAN	A0A024R3B9_HUMAN	A0A024R4E5_HUMAN	A0A087X1Z3_HUMAN	A0A075B730_HUMAN	A0A024R571_HUMAN
A0A024R4E5_HUMAN	A0A024R4E5_HUMAN	A0A024R571_HUMAN	A0A0A0MQS9_HUMAN	A0A075B7D0_HUMAN	A0A024R6I7_HUMAN
A0A024R571_HUMAN	A0A024R571_HUMAN	A0A024R6I7_HUMAN	A0A0A0MS08_HUMAN	A0A087WSY5_HUMAN	A0A024RA52_HUMAN
A0A024R6I7_HUMAN	A0A024R6I7_HUMAN	A0A024RA52_HUMAN	A0A0A0MS51_HUMAN	A0A087WT59_HUMAN	A0A075B6E2_HUMAN
A0A024RA28_HUMAN	A0A024RA28_HUMAN	A0A024RBT2_HUMAN	A0A0A0MSE2_HUMAN	A0A087WT95_HUMAN	A0A075B730_HUMAN
A0A024RA52_HUMAN	A0A024RA52_HUMAN	A0A075B730_HUMAN	A0A0A0MSI0_HUMAN	A0A087WTT1_HUMAN	A0A075B7B1_HUMAN
A0A024RBT2_HUMAN	A0A024RBT2_HUMAN	A0A075B7B1_HUMAN	A0A0A0MSS8_HUMAN	A0A087WUI4_HUMAN	A0A075B7B8_HUMAN
A0A024RCR6_HUMAN	A0A075B716_HUMAN	A0A075B7B8_HUMAN	A0A0A0MT01_HUMAN	A0A087WUK2_HUMAN	A0A075B7E8_HUMAN
A0A075B6G3_HUMAN	A0A075B727_HUMAN	A0A087WT59_HUMAN	A0A0A0MTC7_HUMAN	A0A087WUL2_HUMAN	A0A087WT59_HUMAN
A0A075B716_HUMAN	A0A075B728_HUMAN	A0A087WT95_HUMAN	A0A0A0MTH3_HUMAN	A0A087WVC4_HUMAN	A0A087WT95_HUMAN
A0A075B727_HUMAN	A0A075B730_HUMAN	A0A087WTT1_HUMAN	A0A0B4J231_HUMAN	A0A087WVQ6_HUMAN	A0A087WTT1_HUMAN
A0A075B728_HUMAN	A0A075B737_HUMAN	A0A087WUI4_HUMAN	A0A0C4DFN3_HUMAN	A0A087WVQ9_HUMAN	A0A087WU03_HUMAN
A0A075B730_HUMAN	A0A075B788_HUMAN	A0A087WUK2_HUMAN	A0A0C4DG17_HUMAN	A0A087WW63_HUMAN	A0A087WUI2_HUMAN
A0A075B737_HUMAN	A0A075B7A0_HUMAN	A0A087WUL2_HUMAN	A0A0C4DGH5_HUMAN	A0A087WWG1_HUMAN	A0A087WUI4_HUMAN
A0A075B788_HUMAN	A0A075B7B1_HUMAN	A0A087WVC4_HUMAN	A0A0C4DGQ5_HUMAN	A0A087WWH0_HUMAN	A0A087WUK2_HUMAN
A0A075B7A0_HUMAN	A0A075B7B8_HUMAN	A0A087WVQ6_HUMAN	A0A0D9SF54_HUMAN	A0A087WWU8_HUMAN	A0A087WUL2_HUMAN
A0A075B7B1_HUMAN	A0A075B7C0_HUMAN	A0A087WVQ9_HUMAN	A0A0D9SFP2_HUMAN	A0A087WX29_HUMAN	A0A087WUZ3_HUMAN
A0A075B7B8_HUMAN	A0A075B7D0_HUMAN	A0A087WW40_HUMAN	A0A0D9SGF6_HUMAN	A0A087WXM6_HUMAN	A0A087WVC4_HUMAN
A0A075B7C0_HUMAN	A0A075B7D8_HUMAN	A0A087WWU8_HUMAN	A0A0G2JIW1_HUMAN	A0A087WXM8_HUMAN	A0A087WVQ6_HUMAN
A0A075B7D0_HUMAN	A0A075B7E8_HUMAN	A0A087WX29_HUMAN	A0A0G2JMB2_HUMAN	A0A087WXP2_HUMAN	A0A087WVQ9_HUMAN
A0A075B7D8_HUMAN	A0A087WSY5_HUMAN	A0A087WX80_HUMAN	A0A0G2JPA8_HUMAN	A0A087WXQ8_HUMAN	A0A087WWH0_HUMAN
A0A075B7E8_HUMAN	A0A087WT59_HUMAN	A0A087WXM8_HUMAN	A0A0J9YXN7_HUMAN	A0A087WY10_HUMAN	A0A087WWI4_HUMAN
A0A087WSY5_HUMAN	A0A087WT78_HUMAN	A0A087WXQ8_HUMAN	A0A0J9YY99_HUMAN	A0A087WY55_HUMAN	A0A087WWU8_HUMAN
A0A087WT59_HUMAN	A0A087WT95_HUMAN	A0A087WY10_HUMAN	A0A0R4J2E8_HUMAN	A0A087WY71_HUMAN	A0A087WX29_HUMAN
A0A087WT78_HUMAN	A0A087WTS4_HUMAN	A0A087WY71_HUMAN	A0A0S2Z471_HUMAN	A0A087WYF1_HUMAN	A0A087WX80_HUMAN
A0A087WT95_HUMAN	A0A087WTT1_HUMAN	A0A087WYF1_HUMAN	A0A0U1RQF0_HUMAN	A0A087WYR3_HUMAN	A0A087WXC5_HUMAN
A0A087WTS4_HUMAN	A0A087WU03_HUMAN	A0A087WYF8_HUMAN	A0A0U1RQI5_HUMAN	A0A087WYS1_HUMAN	A0A087WXM6_HUMAN
A0A087WTT1_HUMAN	A0A087WU26_HUMAN	A0A087WYY0_HUMAN	A0A0U1RQV3_HUMAN	A0A087WYY0_HUMAN	A0A087WXM8_HUMAN
A0A087WTU7_HUMAN	A0A087WU27_HUMAN	A0A087X054_HUMAN	A0A0U1RRM4_HUMAN	A0A087WZ51_HUMAN	A0A087WXQ8_HUMAN
A0A087WU03_HUMAN	A0A087WU48_HUMAN	A0A087X0K0_HUMAN	A0A0U1RRM8_HUMAN	A0A087WZ71_HUMAN	A0A087WY10_HUMAN
A0A087WU26_HUMAN	A0A087WU81_HUMAN	A0A087X0X3_HUMAN	A0A140T941_HUMAN	A0A087X054_HUMAN	A0A087WYF1_HUMAN
A0A087WU27_HUMAN	A0A087WU93_HUMAN	A0A087X142_HUMAN	A0A140T971_HUMAN	A0A087X0K0_HUMAN	A0A087WYF8_HUMAN
A0A087WU48_HUMAN	A0A087WUB9_HUMAN	A0A087X1N8_HUMAN	A0A140T9Z6_HUMAN	A0A087X0K9_HUMAN	A0A087WYR3_HUMAN
A0A087WU81_HUMAN	A0A087WUD9_HUMAN	A0A087X1U0_HUMAN	A0A1B0GV23_HUMAN	A0A087X0X3_HUMAN	A0A087WYS1_HUMAN
A0A087WU93_HUMAN	A0A087WUI2_HUMAN	A0A087X1Z3_HUMAN	A0A1B0GVD5_HUMAN	A0A087X1N8_HUMAN	A0A087WYY0_HUMAN
A0A087WUB9_HUMAN	A0A087WUI4_HUMAN	A0A087X253_HUMAN	A0A1B0GVP3_HUMAN	A0A087X1U0_HUMAN	A0A087WZ51_HUMAN
A0A087WUD9_HUMAN	A0A087WUI8_HUMAN	A0A087X260_HUMAN	A0A1B0GW44_HUMAN	A0A087X1X7_HUMAN	A0A087WZ71_HUMAN
A0A087WUI2_HUMAN	A0A087WUK2_HUMAN	A0A087X271_HUMAN	A0A1B0GWE8_HUMAN	A0A087X1Z3_HUMAN	A0A087WZY5_HUMAN
A0A087WUI4_HUMAN	A0A087WUL2_HUMAN	A0A087X2D0_HUMAN	A0A1C7CYX9_HUMAN	A0A087X260_HUMAN	A0A087X054_HUMAN
A0A087WUI8_HUMAN	A0A087WUN7_HUMAN	A0A087X2I1_HUMAN	A0A1W2PNM1_HUMAN	A0A087X271_HUMAN	A0A087X0K0_HUMAN
A0A087WUK2_HUMAN	A0A087WUS4_HUMAN	A0A096LNH5_HUMAN	A0A1W2PP35_HUMAN	A0A087X2D0_HUMAN	A0A087X0K9_HUMAN
A0A087WUL2_HUMAN	A0A087WUV8_HUMAN	A0A096LNJ1_HUMAN	A0A1W2PPS1_HUMAN	A0A087X2G1_HUMAN	A0A087X0X3_HUMAN
A0A087WUN7_HUMAN	A0A087WUZ3_HUMAN	A0A096LP07_HUMAN	A0A1W2PQS8_HUMAN	A0A087X2I1_HUMAN	A0A087X118_HUMAN
A0A087WUS4_HUMAN	A0A087WV01_HUMAN	A0A096LP12_HUMAN	A0A1X7SBS1_HUMAN	A0A0A0MQS9_HUMAN	A0A087X1K9_HUMAN
A0A087WUV8_HUMAN	A0A087WV48_HUMAN	A0A096LP73_HUMAN	A0A286YES1_HUMAN	A0A0A0MR02_HUMAN	A0A087X1N8_HUMAN
A0A087WUZ3_HUMAN	A0A087WV51_HUMAN	A0A096LPE2_HUMAN	A0A286YEY1_HUMAN	A0A0A0MRA5_HUMAN	A0A087X1U0_HUMAN
A0A087WV01_HUMAN	A0A087WV68_HUMAN	A0A096LPI6_HUMAN	A0A286YEY4_HUMAN	A0A0A0MRT6_HUMAN	A0A087X1V2_HUMAN
A0A087WV46_HUMAN	A0A087WVC4_HUMAN	A0A096LPJ3_HUMAN	A0A286YF22_HUMAN	A0A0A0MS08_HUMAN	A0A087X1X7_HUMAN
A0A087WV48_HUMAN	A0A087WVQ6_HUMAN	A0A0A0MQS9_HUMAN	A0A286YFA2_HUMAN	A0A0A0MSA0_HUMAN	A0A087X1Z3_HUMAN
A0A087WV51_HUMAN	A0A087WVQ9_HUMAN	A0A0A0MR02_HUMAN	A0A286YFJ8_HUMAN	A0A0A0MSI0_HUMAN	A0A087X208_HUMAN
A0A087WV68_HUMAN	A0A087WVV1_HUMAN	A0A0A0MRA5_HUMAN	A0A2R8Y4T1_HUMAN	A0A0A0MSK5_HUMAN	A0A087X260_HUMAN
A0A087WV90_HUMAN	A0A087WVZ3_HUMAN	A0A0A0MRJ6_HUMAN	A0A2R8Y5T0_HUMAN	A0A0A0MSS8_HUMAN	A0A087X271_HUMAN
A0A087WVC4_HUMAN	A0A087WW38_HUMAN	A0A0A0MRT6_HUMAN	A0A2R8Y6G6_HUMAN	A0A0A0MTC7_HUMAN	A0A087X2D0_HUMAN
A0A087WVQ6_HUMAN	A0A087WW40_HUMAN	A0A0A0MS08_HUMAN	A0A2R8Y7U1_HUMAN	A0A0A0MTH3_HUMAN	A0A087X2G1_HUMAN
A0A087WVQ9_HUMAN	A0A087WW63_HUMAN	A0A0A0MS51_HUMAN	A0A2R8Y7X9_HUMAN	A0A0A0N0M3_HUMAN	A0A087X2I1_HUMAN
A0A087WVV1_HUMAN	A0A087WWG1_HUMAN	A0A0A0MSA0_HUMAN	A0A2R8YD45_HUMAN	A0A0A6YYL6_HUMAN	A0A096LP62_HUMAN
A0A087WVZ3_HUMAN	A0A087WWH0_HUMAN	A0A0A0MSE2_HUMAN	A0A2R8YGD1_HUMAN	A0A0B4J1Z1_HUMAN	A0A096LPE2_HUMAN
A0A087WW38_HUMAN	A0A087WWI4_HUMAN	A0A0A0MSI0_HUMAN	A0A2U3TZH3_HUMAN	A0A0B4J231_HUMAN	A0A0A0MQS9_HUMAN
A0A087WW40_HUMAN	A0A087WWT1_HUMAN	A0A0A0MSS8_HUMAN	A0A2U3TZU2_HUMAN	A0A0B4J269_HUMAN	A0A0A0MR02_HUMAN
A0A087WW63_HUMAN	A0A087WWT3_HUMAN	A0A0A0MSV6_HUMAN	A0A3B3IRN5_HUMAN	A0A0B4J2A4_HUMAN	A0A0A0MRQ5_HUMAN
A0A087WWG1_HUMAN	A0A087WWU8_HUMAN	A0A0A0MSW0_HUMAN	A0A3B3ISR2_HUMAN	A0A0C4DFN3_HUMAN	A0A0A0MS08_HUMAN
A0A087WWH0_HUMAN	A0A087WX29_HUMAN	A0A0A0MT01_HUMAN	A0A3B3ISX9_HUMAN	A0A0C4DFV9_HUMAN	A0A0A0MS51_HUMAN
A0A087WWI4_HUMAN	A0A087WX80_HUMAN	A0A0A0MTC7_HUMAN	A0A3B3ITK7_HUMAN	A0A0C4DG17_HUMAN	A0A0A0MSA0_HUMAN
A0A087WWT1_HUMAN	A0A087WXC5_HUMAN	A0A0A0MTH3_HUMAN	A0A494C067_HUMAN	A0A0C4DGL3_HUMAN	A0A0A0MSE2_HUMAN
A0A087WWT3_HUMAN	A0A087WXM6_HUMAN	A0A0A0N0M3_HUMAN	A0A494C0K9_HUMAN	A0A0C4DGM1_HUMAN	A0A0A0MSI0_HUMAN
A0A087WWU8_HUMAN	A0A087WXM8_HUMAN	A0A0B4J1Z1_HUMAN	A0A494C189_HUMAN	A0A0C4DGQ5_HUMAN	A0A0A0MSS8_HUMAN
A0A087WX29_HUMAN	A0A087WXQ5_HUMAN	A0A0B4J231_HUMAN	A0A494C1T2_HUMAN	A0A0C4DGS1_HUMAN	A0A0A0MT01_HUMAN
A0A087WX80_HUMAN	A0A087WXQ8_HUMAN	A0A0B4J259_HUMAN	A0A4W8ZXM2_HUMAN	A0A0D9SF53_HUMAN	A0A0A0MT20_HUMAN
A0A087WXC5_HUMAN	A0A087WXX8_HUMAN	A0A0B4J2A4_HUMAN	A0A4W9A917_HUMAN	A0A0D9SF54_HUMAN	A0A0A0MTC7_HUMAN
A0A087WXM6_HUMAN	A0A087WY10_HUMAN	A0A0C4DFN3_HUMAN	A0A5F9ZHM4_HUMAN	A0A0D9SFB3_HUMAN	A0A0A0MTH3_HUMAN
A0A087WXM8_HUMAN	A0A087WY71_HUMAN	A0A0C4DFV9_HUMAN	A0A6Q8PFJ0_HUMAN	A0A0D9SFP2_HUMAN	A0A0A0MTI9_HUMAN
A0A087WXQ5_HUMAN	A0A087WY81_HUMAN	A0A0C4DG17_HUMAN	A0A6Q8PFK8_HUMAN	A0A0D9SG12_HUMAN	A0A0A0MTS5_HUMAN
A0A087WXQ8_HUMAN	A0A087WYD1_HUMAN	A0A0C4DG44_HUMAN	A0A6Q8PG52_HUMAN	A0A0G2JH46_HUMAN	A0A0A0N0M3_HUMAN
A0A087WXX8_HUMAN	A0A087WYF1_HUMAN	A0A0C4DGB5_HUMAN	A0A6Q8PGE6_HUMAN	A0A0G2JHC2_HUMAN	A0A0A6YYF2_HUMAN
A0A087WY10_HUMAN	A0A087WYR3_HUMAN	A0A0C4DGG9_HUMAN	A0A6Q8PGK1_HUMAN	A0A0G2JIE7_HUMAN	A0A0A6YYG9_HUMAN
A0A087WY71_HUMAN	A0A087WYS1_HUMAN	A0A0C4DGL3_HUMAN	A0A6Q8PH84_HUMAN	A0A0G2JIW1_HUMAN	A0A0A6YYL6_HUMAN
A0A087WY81_HUMAN	A0A087WYX9_HUMAN	A0A0C4DGQ5_HUMAN	A0A7I2V2D2_HUMAN	A0A0G2JL69_HUMAN	A0A0B4J1Z1_HUMAN
A0A087WYD1_HUMAN	A0A087WYY0_HUMAN	A0A0C4DGS1_HUMAN	A0A7I2V2F9_HUMAN	A0A0G2JMH6_HUMAN	A0A0B4J231_HUMAN
A0A087WYF1_HUMAN	A0A087WZ51_HUMAN	A0A0D9SEM4_HUMAN	A0A7I2V2L6_HUMAN	A0A0G2JNH2_HUMAN	A0A0B4J259_HUMAN
A0A087WYR3_HUMAN	A0A087WZ71_HUMAN	A0A0D9SF53_HUMAN	A0A7I2V2X6_HUMAN	A0A0G2JPA8_HUMAN	A0A0B4J2A4_HUMAN
A0A087WYS1_HUMAN	A0A087WZF1_HUMAN	A0A0D9SF54_HUMAN	A0A7I2V323_HUMAN	A0A0J9YXN7_HUMAN	A0A0B4J2B4_HUMAN
A0A087WYX9_HUMAN	A0A087WZM5_HUMAN	A0A0D9SFB3_HUMAN	A0A7I2V348_HUMAN	A0A0J9YY99_HUMAN	A0A0B4J2B5_HUMAN
A0A087WYY0_HUMAN	A0A087WZN1_HUMAN	A0A0D9SFP2_HUMAN	A0A7I2V369_HUMAN	A0A0R4J2E8_HUMAN	A0A0C4DFN3_HUMAN
A0A087WZ51_HUMAN	A0A087WZQ6_HUMAN	A0A0D9SG12_HUMAN	A0A7I2V3F1_HUMAN	A0A0S2Z471_HUMAN	A0A0C4DFS1_HUMAN
A0A087WZ71_HUMAN	A0A087X054_HUMAN	A0A0G2JH46_HUMAN	A0A7I2V3P1_HUMAN	A0A0S2Z4L3_HUMAN	A0A0C4DFS8_HUMAN
A0A087WZF1_HUMAN	A0A087X0I0_HUMAN	A0A0G2JIE7_HUMAN	A0A7I2V3P7_HUMAN	A0A0U1RQH7_HUMAN	A0A0C4DFV9_HUMAN
A0A087WZM5_HUMAN	A0A087X0K0_HUMAN	A0A0G2JIW1_HUMAN	A0A7I2V3R8_HUMAN	A0A0U1RQI5_HUMAN	A0A0C4DG17_HUMAN
A0A087WZN1_HUMAN	A0A087X0K9_HUMAN	A0A0G2JL69_HUMAN	A0A7I2V3U0_HUMAN	A0A0U1RQP7_HUMAN	A0A0C4DGH5_HUMAN
A0A087WZQ6_HUMAN	A0A087X0S5_HUMAN	A0A0G2JLI4_HUMAN	A0A7I2V3W0_HUMAN	A0A0U1RQV3_HUMAN	A0A0C4DGI3_HUMAN
A0A087X054_HUMAN	A0A087X0W8_HUMAN	A0A0G2JMH6_HUMAN	A0A7I2V4I6_HUMAN	A0A0U1RRM4_HUMAN	A0A0C4DGL8_HUMAN
A0A087X0I0_HUMAN	A0A087X0X3_HUMAN	A0A0G2JPA8_HUMAN	A0A7I2V4J9_HUMAN	A0A0U1RRM8_HUMAN	A0A0C4DGM1_HUMAN
A0A087X0K0_HUMAN	A0A087X118_HUMAN	A0A0G2JQ91_HUMAN	A0A7I2V4N1_HUMAN	A0A140T941_HUMAN	A0A0C4DGQ5_HUMAN
A0A087X0K9_HUMAN	A0A087X142_HUMAN	A0A0G2JQT1_HUMAN	A0A7I2V4S4_HUMAN	A0A140T971_HUMAN	A0A0C4DGS1_HUMAN
A0A087X0S5_HUMAN	A0A087X1A9_HUMAN	A0A0G2JR96_HUMAN	A0A7I2V4Y4_HUMAN	A0A140T9D4_HUMAN	A0A0D9SF53_HUMAN
A0A087X0W8_HUMAN	A0A087X1K9_HUMAN	A0A0G2JRQ5_HUMAN	A0A7I2V586_HUMAN	A0A140T9Z6_HUMAN	A0A0D9SF54_HUMAN
A0A087X0X3_HUMAN	A0A087X1N8_HUMAN	A0A0G2JS82_HUMAN	A0A7I2V599_HUMAN	A0A182DWI3_HUMAN	A0A0D9SFB3_HUMAN
A0A087X118_HUMAN	A0A087X1U0_HUMAN	A0A0J9YXN7_HUMAN	A0A7I2V5A1_HUMAN	A0A1B0GTG2_HUMAN	A0A0D9SFP2_HUMAN
A0A087X142_HUMAN	A0A087X1X5_HUMAN	A0A0J9YY99_HUMAN	A0A7I2V5J4_HUMAN	A0A1B0GTI4_HUMAN	A0A0D9SG12_HUMAN
A0A087X1A9_HUMAN	A0A087X1X7_HUMAN	A0A0R4J2E8_HUMAN	A0A7I2V5J8_HUMAN	A0A1B0GTM3_HUMAN	A0A0D9SG88_HUMAN
A0A087X1K9_HUMAN	A0A087X1Z3_HUMAN	A0A0S2Z471_HUMAN	A0A7I2V5K3_HUMAN	A0A1B0GTN7_HUMAN	A0A0D9SGF6_HUMAN
A0A087X1N8_HUMAN	A0A087X208_HUMAN	A0A0S2Z4L3_HUMAN	A0A7I2V5M1_HUMAN	A0A1B0GTP7_HUMAN	A0A0G2JH46_HUMAN
A0A087X1U0_HUMAN	A0A087X247_HUMAN	A0A0U1RQH7_HUMAN	A0A7I2V5S2_HUMAN	A0A1B0GTW2_HUMAN	A0A0G2JIE7_HUMAN
A0A087X1X5_HUMAN	A0A087X253_HUMAN	A0A0U1RQI5_HUMAN	A0A7I2V5T3_HUMAN	A0A1B0GTZ5_HUMAN	A0A0G2JIW1_HUMAN
A0A087X1X7_HUMAN	A0A087X260_HUMAN	A0A0U1RQV3_HUMAN	A0A7I2V5T4_HUMAN	A0A1B0GU74_HUMAN	A0A0G2JJA7_HUMAN
A0A087X1Z3_HUMAN	A0A087X271_HUMAN	A0A0U1RRM8_HUMAN	A0A7I2V5X5_HUMAN	A0A1B0GU81_HUMAN	A0A0G2JJZ9_HUMAN
A0A087X208_HUMAN	A0A087X2D0_HUMAN	A0A140T941_HUMAN	A0A7I2V5Z8_HUMAN	A0A1B0GU86_HUMAN	A0A0G2JL35_HUMAN
A0A087X247_HUMAN	A0A087X2E5_HUMAN	A0A140T9R1_HUMAN	A0A7I2V621_HUMAN	A0A1B0GU97_HUMAN	A0A0G2JL54_HUMAN
A0A087X253_HUMAN	A0A087X2G1_HUMAN	A0A140T9Z6_HUMAN	A0A7I2V659_HUMAN	A0A1B0GUA1_HUMAN	A0A0G2JL69_HUMAN
A0A087X260_HUMAN	A0A087X2I1_HUMAN	A0A182DWI3_HUMAN	A0A7I2YQ71_HUMAN	A0A1B0GUA4_HUMAN	A0A0G2JL78_HUMAN
A0A087X271_HUMAN	A0A096LNH5_HUMAN	A0A1B0GTG2_HUMAN	A0A7I2YQ74_HUMAN	A0A1B0GUE3_HUMAN	A0A0G2JLI4_HUMAN
A0A087X2D0_HUMAN	A0A096LNJ1_HUMAN	A0A1B0GU97_HUMAN	A0A7I2YQC0_HUMAN	A0A1B0GUG1_HUMAN	A0A0G2JMB2_HUMAN
A0A087X2E5_HUMAN	A0A096LP12_HUMAN	A0A1B0GUA1_HUMAN	A0A7P0T7U3_HUMAN	A0A1B0GUH5_HUMAN	A0A0G2JMH6_HUMAN
A0A087X2G1_HUMAN	A0A096LP62_HUMAN	A0A1B0GUI1_HUMAN	A0A7P0T7V5_HUMAN	A0A1B0GUS3_HUMAN	A0A0G2JNH2_HUMAN
A0A087X2I1_HUMAN	A0A096LP73_HUMAN	A0A1B0GV23_HUMAN	A0A7P0T823_HUMAN	A0A1B0GUW4_HUMAN	A0A0G2JPA8_HUMAN
A0A096LNH5_HUMAN	A0A096LPE0_HUMAN	A0A1B0GVD5_HUMAN	A0A7P0T840_HUMAN	A0A1B0GV06_HUMAN	A0A0G2JPD3_HUMAN
A0A096LNJ1_HUMAN	A0A096LPE2_HUMAN	A0A1B0GVI3_HUMAN	A0A7P0T8D1_HUMAN	A0A1B0GV23_HUMAN	A0A0G2JPR0_HUMAN
A0A096LP12_HUMAN	A0A096LPI6_HUMAN	A0A1B0GW37_HUMAN	A0A7P0T8G1_HUMAN	A0A1B0GVD5_HUMAN	A0A0G2JQM1_HUMAN
A0A096LP62_HUMAN	A0A0A0MQS9_HUMAN	A0A1B0GW44_HUMAN	A0A7P0T8J3_HUMAN	A0A1B0GVI3_HUMAN	A0A0G2JS82_HUMAN
A0A096LP73_HUMAN	A0A0A0MR02_HUMAN	A0A1B0GW77_HUMAN	A0A7P0T8Q5_HUMAN	A0A1B0GVN9_HUMAN	A0A0H2UH34_HUMAN
A0A096LPE0_HUMAN	A0A0A0MR13_HUMAN	A0A1B0GW82_HUMAN	A0A7P0T8X1_HUMAN	A0A1B0GVZ4_HUMAN	A0A0J9YVP6_HUMAN
A0A096LPE2_HUMAN	A0A0A0MRA3_HUMAN	A0A1B0GWE8_HUMAN	A0A7P0T917_HUMAN	A0A1B0GW37_HUMAN	A0A0J9YVR6_HUMAN
A0A096LPI6_HUMAN	A0A0A0MRF8_HUMAN	A0A1C7CYX9_HUMAN	A0A7P0T937_HUMAN	A0A1B0GW44_HUMAN	A0A0J9YWF7_HUMAN
A0A0A0MQS9_HUMAN	A0A0A0MRJ6_HUMAN	A0A1W2PNM1_HUMAN	A0A7P0T9C4_HUMAN	A0A1B0GW68_HUMAN	A0A0J9YWM1_HUMAN
A0A0A0MR02_HUMAN	A0A0A0MRM8_HUMAN	A0A1W2PQ90_HUMAN	A0A7P0T9D6_HUMAN	A0A1B0GW77_HUMAN	A0A0J9YWQ3_HUMAN
A0A0A0MR13_HUMAN	A0A0A0MRQ5_HUMAN	A0A1W2PQS8_HUMAN	A0A7P0T9K9_HUMAN	A0A1B0GW82_HUMAN	A0A0J9YXJ8_HUMAN
A0A0A0MRA3_HUMAN	A0A0A0MRQ9_HUMAN	A0A1X7SBZ2_HUMAN	A0A7P0T9L0_HUMAN	A0A1B0GWE8_HUMAN	A0A0J9YXN7_HUMAN
A0A0A0MRF8_HUMAN	A0A0A0MRT6_HUMAN	A0A286YES1_HUMAN	A0A7P0T9R4_HUMAN	A0A1C7CYX9_HUMAN	A0A0J9YXX5_HUMAN
A0A0A0MRJ6_HUMAN	A0A0A0MRX8_HUMAN	A0A286YEX4_HUMAN	A0A7P0T9U6_HUMAN	A0A1C7CYY9_HUMAN	A0A0J9YXZ5_HUMAN
A0A0A0MRM8_HUMAN	A0A0A0MS07_HUMAN	A0A286YEY1_HUMAN	A0A7P0TA13_HUMAN	A0A1W2PP79_HUMAN	A0A0J9YY99_HUMAN
A0A0A0MRQ5_HUMAN	A0A0A0MS08_HUMAN	A0A286YEY4_HUMAN	A0A7P0TA35_HUMAN	A0A1W2PPS1_HUMAN	A0A0J9YYE0_HUMAN
A0A0A0MRQ9_HUMAN	A0A0A0MS51_HUMAN	A0A286YEY5_HUMAN	A0A7P0TA71_HUMAN	A0A1W2PQ90_HUMAN	A0A0J9YYL3_HUMAN
A0A0A0MRT6_HUMAN	A0A0A0MS98_HUMAN	A0A286YF22_HUMAN	A0A7P0TA97_HUMAN	A0A1W2PQS8_HUMAN	A0A0R4J2E8_HUMAN
A0A0A0MRX8_HUMAN	A0A0A0MSA0_HUMAN	A0A286YFJ8_HUMAN	A0A7P0TAE1_HUMAN	A0A1X7SBZ2_HUMAN	A0A0S2Z471_HUMAN
A0A0A0MS07_HUMAN	A0A0A0MSE2_HUMAN	A0A2R8Y212_HUMAN	A0A7P0TAE9_HUMAN	A0A286YES1_HUMAN	A0A0S2Z4G6_HUMAN
A0A0A0MS08_HUMAN	A0A0A0MSI0_HUMAN	A0A2R8Y3X5_HUMAN	A0A7P0TAQ1_HUMAN	A0A286YEY1_HUMAN	A0A0S2Z4L3_HUMAN
A0A0A0MS51_HUMAN	A0A0A0MSK5_HUMAN	A0A2R8Y425_HUMAN	A0A7P0TAT8_HUMAN	A0A286YEY4_HUMAN	A0A0U1RQF0_HUMAN
A0A0A0MS98_HUMAN	A0A0A0MSP6_HUMAN	A0A2R8Y430_HUMAN	A0A7P0TAW3_HUMAN	A0A286YEY5_HUMAN	A0A0U1RQH7_HUMAN
A0A0A0MSA0_HUMAN	A0A0A0MSS8_HUMAN	A0A2R8Y4A4_HUMAN	A0A7P0TAW9_HUMAN	A0A286YF22_HUMAN	A0A0U1RQI5_HUMAN
A0A0A0MSE2_HUMAN	A0A0A0MSV6_HUMAN	A0A2R8Y4D6_HUMAN	A0A7P0TB26_HUMAN	A0A286YFJ8_HUMAN	A0A0U1RQV3_HUMAN
A0A0A0MSI0_HUMAN	A0A0A0MSV7_HUMAN	A0A2R8Y4H0_HUMAN	A0A7P0TB36_HUMAN	A0A2R8Y4A4_HUMAN	A0A0U1RRM4_HUMAN
A0A0A0MSK5_HUMAN	A0A0A0MSX9_HUMAN	A0A2R8Y4K2_HUMAN	A0A7P0TB45_HUMAN	A0A2R8Y4D6_HUMAN	A0A0U1RRM8_HUMAN
A0A0A0MSP6_HUMAN	A0A0A0MT01_HUMAN	A0A2R8Y4T1_HUMAN	A0A7P0TB65_HUMAN	A0A2R8Y4H0_HUMAN	A0A140T8W8_HUMAN
A0A0A0MSS8_HUMAN	A0A0A0MTC7_HUMAN	A0A2R8Y521_HUMAN	A0A7P0Z497_HUMAN	A0A2R8Y4K2_HUMAN	A0A140T8Y3_HUMAN
A0A0A0MSV6_HUMAN	A0A0A0MTH3_HUMAN	A0A2R8Y543_HUMAN	A0A7P0Z4C6_HUMAN	A0A2R8Y4T1_HUMAN	A0A140T8Y4_HUMAN
A0A0A0MSV7_HUMAN	A0A0A0MTS5_HUMAN	A0A2R8Y5A3_HUMAN	A0A7P0Z4D6_HUMAN	A0A2R8Y543_HUMAN	A0A140T8Z8_HUMAN
A0A0A0MSX9_HUMAN	A0A0A0MTS7_HUMAN	A0A2R8Y5G6_HUMAN	A0A804HHW5_HUMAN	A0A2R8Y5A3_HUMAN	A0A140T902_HUMAN
A0A0A0MT01_HUMAN	A0A0A0N0M3_HUMAN	A0A2R8Y5J0_HUMAN	A0A804HI61_HUMAN	A0A2R8Y5C3_HUMAN	A0A140T912_HUMAN
A0A0A0MTC7_HUMAN	A0A0A6YYF2_HUMAN	A0A2R8Y5T0_HUMAN	A0A804HII9_HUMAN	A0A2R8Y5G6_HUMAN	A0A140T930_HUMAN
A0A0A0MTH3_HUMAN	A0A0A6YYG9_HUMAN	A0A2R8Y5T7_HUMAN	A0A804HJ13_HUMAN	A0A2R8Y5T0_HUMAN	A0A140T936_HUMAN
A0A0A0MTR5_HUMAN	A0A0A6YYL6_HUMAN	A0A2R8Y5V9_HUMAN	A0A804HJ17_HUMAN	A0A2R8Y5V9_HUMAN	A0A140T937_HUMAN
A0A0A0MTS5_HUMAN	A0A0B4J1Z1_HUMAN	A0A2R8Y5Y7_HUMAN	A0A804HJX2_HUMAN	A0A2R8Y5Y7_HUMAN	A0A140T942_HUMAN
A0A0A0MTS7_HUMAN	A0A0B4J207_HUMAN	A0A2R8Y5Z1_HUMAN	A0A804HK61_HUMAN	A0A2R8Y5Z1_HUMAN	A0A140T953_HUMAN
A0A0A0N0M3_HUMAN	A0A0B4J225_HUMAN	A0A2R8Y645_HUMAN	A0A804HKE2_HUMAN	A0A2R8Y645_HUMAN	A0A140T971_HUMAN
A0A0A6YYF2_HUMAN	A0A0B4J231_HUMAN	A0A2R8Y6J3_HUMAN	A0A804HL01_HUMAN	A0A2R8Y6P0_HUMAN	A0A140T9C0_HUMAN
A0A0A6YYG9_HUMAN	A0A0B4J239_HUMAN	A0A2R8Y6K9_HUMAN	A0A804HL72_HUMAN	A0A2R8Y750_HUMAN	A0A140T9D4_HUMAN
A0A0A6YYL4_HUMAN	A0A0B4J259_HUMAN	A0A2R8Y6L7_HUMAN	A0A804HLD0_HUMAN	A0A2R8Y793_HUMAN	A0A140T9E1_HUMAN
A0A0A6YYL6_HUMAN	A0A0B4J2A4_HUMAN	A0A2R8Y6Q7_HUMAN	A0A804HLF4_HUMAN	A0A2R8Y7S8_HUMAN	A0A140T9I7_HUMAN
A0A0B4J1Z1_HUMAN	A0A0B4J2B4_HUMAN	A0A2R8Y7T2_HUMAN	A0A8I5KNU9_HUMAN	A0A2R8Y7T2_HUMAN	A0A140T9L3_HUMAN
A0A0B4J207_HUMAN	A0A0B4J2C3_HUMAN	A0A2R8Y7U1_HUMAN	A0A8I5KPY2_HUMAN	A0A2R8Y7X9_HUMAN	A0A140T9N1_HUMAN
A0A0B4J225_HUMAN	A0A0C4DFN3_HUMAN	A0A2R8Y7X9_HUMAN	A0A8I5KR71_HUMAN	A0A2R8Y7Z0_HUMAN	A0A140T9R1_HUMAN
A0A0B4J231_HUMAN	A0A0C4DFS8_HUMAN	A0A2R8Y7Z0_HUMAN	A0A8I5KSX0_HUMAN	A0A2R8Y811_HUMAN	A0A140T9X3_HUMAN
A0A0B4J239_HUMAN	A0A0C4DFV9_HUMAN	A0A2R8Y811_HUMAN	A0A8I5KT88_HUMAN	A0A2R8Y849_HUMAN	A0A140TA13_HUMAN
A0A0B4J259_HUMAN	A0A0C4DG17_HUMAN	A0A2R8Y849_HUMAN	A0A8I5KUE3_HUMAN	A0A2R8Y891_HUMAN	A0A140TA21_HUMAN
A0A0B4J2A4_HUMAN	A0A0C4DG44_HUMAN	A0A2R8Y891_HUMAN	A0A8I5KWT8_HUMAN	A0A2R8Y8A0_HUMAN	A0A140TA29_HUMAN
A0A0B4J2B4_HUMAN	A0A0C4DGB6_HUMAN	A0A2R8Y8A0_HUMAN	A0A8I5KYZ1_HUMAN	A0A2R8YCH5_HUMAN	A0A140TA32_HUMAN
A0A0B4J2C3_HUMAN	A0A0C4DGG9_HUMAN	A0A2R8YCH5_HUMAN	A0A8I5KZ38_HUMAN	A0A2R8YCW1_HUMAN	A0A140TA33_HUMAN
A0A0C4DFN3_HUMAN	A0A0C4DGH5_HUMAN	A0A2R8YCS7_HUMAN	A16A1_HUMAN	A0A2R8YCZ4_HUMAN	A0A140TA41_HUMAN
A0A0C4DFS8_HUMAN	A0A0C4DGI3_HUMAN	A0A2R8YCW1_HUMAN	A1AG1_HUMAN	A0A2R8YD12_HUMAN	A0A140TA43_HUMAN
A0A0C4DFV9_HUMAN	A0A0C4DGL3_HUMAN	A0A2R8YCZ4_HUMAN	A1AG2_HUMAN	A0A2R8YD14_HUMAN	A0A140TA44_HUMAN
A0A0C4DG17_HUMAN	A0A0C4DGL8_HUMAN	A0A2R8YD12_HUMAN	A1BG_HUMAN	A0A2R8YD45_HUMAN	A0A140TA49_HUMAN
A0A0C4DG44_HUMAN	A0A0C4DGM1_HUMAN	A0A2R8YD14_HUMAN	A2A274_HUMAN	A0A2R8YD58_HUMAN	A0A140TA52_HUMAN
A0A0C4DG79_HUMAN	A0A0C4DGQ5_HUMAN	A0A2R8YD45_HUMAN	A2AP_HUMAN	A0A2R8YDT5_HUMAN	A0A140TA54_HUMAN
A0A0C4DGB6_HUMAN	A0A0C4DGS1_HUMAN	A0A2R8YD50_HUMAN	A2GL_HUMAN	A0A2R8YF43_HUMAN	A0A1B0GTG2_HUMAN
A0A0C4DGG9_HUMAN	A0A0C4DH90_HUMAN	A0A2R8YD58_HUMAN	A2MG_HUMAN	A0A2R8YF78_HUMAN	A0A1B0GTJ4_HUMAN
A0A0C4DGH5_HUMAN	A0A0D9SEI8_HUMAN	A0A2R8YDM2_HUMAN	A6NLN1_HUMAN	A0A2R8YFH0_HUMAN	A0A1B0GTM3_HUMAN
A0A0C4DGI3_HUMAN	A0A0D9SEN0_HUMAN	A0A2R8YDP2_HUMAN	A6PVK5_HUMAN	A0A2R8YFH5_HUMAN	A0A1B0GTP7_HUMAN
A0A0C4DGL3_HUMAN	A0A0D9SF28_HUMAN	A0A2R8YDR7_HUMAN	A7XZE4_HUMAN	A0A2R8YFR4_HUMAN	A0A1B0GTY9_HUMAN
A0A0C4DGL8_HUMAN	A0A0D9SF53_HUMAN	A0A2R8YDT5_HUMAN	A8MUD9_HUMAN	A0A2R8YFS5_HUMAN	A0A1B0GTZ5_HUMAN
A0A0C4DGM1_HUMAN	A0A0D9SF54_HUMAN	A0A2R8YE78_HUMAN	A8MVZ9_HUMAN	A0A2R8YG02_HUMAN	A0A1B0GU03_HUMAN
A0A0C4DGQ5_HUMAN	A0A0D9SFB0_HUMAN	A0A2R8YEZ7_HUMAN	A8MX94_HUMAN	A0A2R8YGD1_HUMAN	A0A1B0GU86_HUMAN
A0A0C4DGS1_HUMAN	A0A0D9SFB3_HUMAN	A0A2R8YF43_HUMAN	A8MXP9_HUMAN	A0A2R8YGX3_HUMAN	A0A1B0GU92_HUMAN
A0A0C4DH90_HUMAN	A0A0D9SFI6_HUMAN	A0A2R8YF78_HUMAN	AACT_HUMAN	A0A2U3TZJ9_HUMAN	A0A1B0GU97_HUMAN
A0A0D9SEI8_HUMAN	A0A0D9SFP2_HUMAN	A0A2R8YFD8_HUMAN	ABHEB_HUMAN	A0A2U3TZT9_HUMAN	A0A1B0GUA1_HUMAN
A0A0D9SEN0_HUMAN	A0A0D9SFX7_HUMAN	A0A2R8YFH5_HUMAN	ACACB_HUMAN	A0A2U3TZU2_HUMAN	A0A1B0GUA4_HUMAN
A0A0D9SF28_HUMAN	A0A0D9SFZ9_HUMAN	A0A2R8YFK9_HUMAN	ACADV_HUMAN	A0A384DVW2_HUMAN	A0A1B0GUE3_HUMAN
A0A0D9SF53_HUMAN	A0A0D9SG12_HUMAN	A0A2R8YFR4_HUMAN	ACOHC_HUMAN	A0A3B3IRK6_HUMAN	A0A1B0GUG1_HUMAN
A0A0D9SF54_HUMAN	A0A0D9SG66_HUMAN	A0A2R8YFS5_HUMAN	ACON_HUMAN	A0A3B3IRN5_HUMAN	A0A1B0GUH5_HUMAN
A0A0D9SFB0_HUMAN	A0A0D9SG88_HUMAN	A0A2R8YFU2_HUMAN	ACOT1_HUMAN	A0A3B3IRQ9_HUMAN	A0A1B0GUW4_HUMAN
A0A0D9SFB3_HUMAN	A0A0D9SGB2_HUMAN	A0A2R8YGD1_HUMAN	ACOT2_HUMAN	A0A3B3IRT8_HUMAN	A0A1B0GUY0_HUMAN
A0A0D9SFI6_HUMAN	A0A0D9SGF6_HUMAN	A0A2R8YGX3_HUMAN	ACSL1_HUMAN	A0A3B3IRW2_HUMAN	A0A1B0GV06_HUMAN
A0A0D9SFP2_HUMAN	A0A0G2JH46_HUMAN	A0A2U3TZJ9_HUMAN	ACTA_HUMAN	A0A3B3IS55_HUMAN	A0A1B0GV23_HUMAN
A0A0D9SFX7_HUMAN	A0A0G2JIE7_HUMAN	A0A2U3TZM0_HUMAN	ACTB_HUMAN	A0A3B3IS84_HUMAN	A0A1B0GV49_HUMAN
A0A0D9SFZ9_HUMAN	A0A0G2JII1_HUMAN	A0A2U3TZT9_HUMAN	ACTBL_HUMAN	A0A3B3ISC6_HUMAN	A0A1B0GVD5_HUMAN
A0A0D9SG12_HUMAN	A0A0G2JIW1_HUMAN	A0A2U3TZU2_HUMAN	ACTG_HUMAN	A0A3B3ISF6_HUMAN	A0A1B0GVI3_HUMAN
A0A0D9SG66_HUMAN	A0A0G2JJA7_HUMAN	A0A3B3IRK6_HUMAN	ACTN1_HUMAN	A0A3B3ISG8_HUMAN	A0A1B0GVN9_HUMAN
A0A0D9SG88_HUMAN	A0A0G2JJT9_HUMAN	A0A3B3IRN5_HUMAN	ACTN4_HUMAN	A0A3B3ISJ1_HUMAN	A0A1B0GVP3_HUMAN
A0A0D9SGB2_HUMAN	A0A0G2JJV3_HUMAN	A0A3B3IRQ9_HUMAN	ACTZ_HUMAN	A0A3B3ISS6_HUMAN	A0A1B0GVU9_HUMAN
A0A0D9SGF6_HUMAN	A0A0G2JJZ9_HUMAN	A0A3B3IRT8_HUMAN	ADDA_HUMAN	A0A3B3ISU1_HUMAN	A0A1B0GVZ4_HUMAN
A0A0G2JH46_HUMAN	A0A0G2JL54_HUMAN	A0A3B3IRW2_HUMAN	ADH1B_HUMAN	A0A3B3ISV4_HUMAN	A0A1B0GW37_HUMAN
A0A0G2JIE7_HUMAN	A0A0G2JL69_HUMAN	A0A3B3IS84_HUMAN	ADH1G_HUMAN	A0A3B3ISX1_HUMAN	A0A1B0GW44_HUMAN
A0A0G2JII1_HUMAN	A0A0G2JLD8_HUMAN	A0A3B3ISJ1_HUMAN	ADIRF_HUMAN	A0A3B3ISX9_HUMAN	A0A1B0GW68_HUMAN
A0A0G2JIW1_HUMAN	A0A0G2JLI4_HUMAN	A0A3B3ISR2_HUMAN	AEBP1_HUMAN	A0A3B3IT47_HUMAN	A0A1B0GW77_HUMAN
A0A0G2JJA7_HUMAN	A0A0G2JMB2_HUMAN	A0A3B3ISS6_HUMAN	AHNK_HUMAN	A0A3B3ITJ4_HUMAN	A0A1B0GW82_HUMAN
A0A0G2JJM1_HUMAN	A0A0G2JMH6_HUMAN	A0A3B3ISU1_HUMAN	AK1C1_HUMAN	A0A3B3ITK7_HUMAN	A0A1B0GWE8_HUMAN
A0A0G2JJT9_HUMAN	A0A0G2JNH2_HUMAN	A0A3B3ISX1_HUMAN	AK1C3_HUMAN	A0A494BXC7_HUMAN	A0A1B0GX04_HUMAN
A0A0G2JJV3_HUMAN	A0A0G2JPA8_HUMAN	A0A3B3ISX9_HUMAN	AL1A1_HUMAN	A0A494BZY8_HUMAN	A0A1C7CYX9_HUMAN
A0A0G2JJZ9_HUMAN	A0A0G2JPD3_HUMAN	A0A3B3IT15_HUMAN	ALBU_BOVIN	A0A494C035_HUMAN	A0A1W2PNG3_HUMAN
A0A0G2JK23_HUMAN	A0A0G2JQ91_HUMAN	A0A3B3ITJ4_HUMAN	ALBU_HUMAN	A0A494C039_HUMAN	A0A1W2PNM1_HUMAN
A0A0G2JL47_HUMAN	A0A0G2JQH2_HUMAN	A0A3B3ITK7_HUMAN	ALDH2_HUMAN	A0A494C067_HUMAN	A0A1W2PP34_HUMAN
A0A0G2JL54_HUMAN	A0A0G2JQM1_HUMAN	A0A3B3IU79_HUMAN	ALDOA_HUMAN	A0A494C085_HUMAN	A0A1W2PP35_HUMAN
A0A0G2JL69_HUMAN	A0A0G2JRN3_HUMAN	A0A3F2YNX8_HUMAN	ALDOC_HUMAN	A0A494C0Q8_HUMAN	A0A1W2PPF8_HUMAN
A0A0G2JLD8_HUMAN	A0A0G2JRQ5_HUMAN	A0A494BXC7_HUMAN	AMBP_HUMAN	A0A494C128_HUMAN	A0A1W2PPH7_HUMAN
A0A0G2JLI4_HUMAN	A0A0G2JS82_HUMAN	A0A494BZW2_HUMAN	ANGT_HUMAN	A0A494C1D7_HUMAN	A0A1W2PPL4_HUMAN
A0A0G2JMB2_HUMAN	A0A0J9YVQ7_HUMAN	A0A494C017_HUMAN	ANK1_HUMAN	A0A494C1K3_HUMAN	A0A1W2PPS1_HUMAN
A0A0G2JMH6_HUMAN	A0A0J9YVV8_HUMAN	A0A494C035_HUMAN	ANT3_HUMAN	A0A494C1N0_HUMAN	A0A1W2PQ74_HUMAN
A0A0G2JNH2_HUMAN	A0A0J9YW37_HUMAN	A0A494C039_HUMAN	ANX11_HUMAN	A0A499FI48_HUMAN	A0A1W2PQ90_HUMAN
A0A0G2JPA8_HUMAN	A0A0J9YWF7_HUMAN	A0A494C067_HUMAN	ANXA1_HUMAN	A0A4W9A917_HUMAN	A0A1W2PQL0_HUMAN
A0A0G2JPD3_HUMAN	A0A0J9YWQ3_HUMAN	A0A494C128_HUMAN	ANXA2_HUMAN	A0A590UJK2_HUMAN	A0A1W2PQS6_HUMAN
A0A0G2JQ91_HUMAN	A0A0J9YWU9_HUMAN	A0A494C157_HUMAN	ANXA4_HUMAN	A0A590UJY3_HUMAN	A0A1W2PQV5_HUMAN
A0A0G2JQH2_HUMAN	A0A0J9YX90_HUMAN	A0A494C1B7_HUMAN	ANXA5_HUMAN	A0A5F9ZGX4_HUMAN	A0A1W2PR61_HUMAN
A0A0G2JQM1_HUMAN	A0A0J9YXN7_HUMAN	A0A494C1D7_HUMAN	ANXA6_HUMAN	A0A5F9ZHI5_HUMAN	A0A1W2PRI6_HUMAN
A0A0G2JRN3_HUMAN	A0A0J9YXP8_HUMAN	A0A494C1E9_HUMAN	AOC3_HUMAN	A0A5F9ZHM4_HUMAN	A0A1W2PRZ0_HUMAN
A0A0G2JRQ5_HUMAN	A0A0J9YXZ5_HUMAN	A0A494C1F2_HUMAN	AOFA_HUMAN	A0A5F9ZHN9_HUMAN	A0A1X7SBS1_HUMAN
A0A0G2JS82_HUMAN	A0A0J9YY99_HUMAN	A0A494C1K3_HUMAN	APMAP_HUMAN	A0A5F9ZI12_HUMAN	A0A1X7SBZ2_HUMAN
A0A0J9YVQ7_HUMAN	A0A0J9YYH3_HUMAN	A0A494C1L5_HUMAN	APOA1_HUMAN	A0A5H1ZRQ2_HUMAN	A0A1X7SC65_HUMAN
A0A0J9YVV8_HUMAN	A0A0R4J2E8_HUMAN	A0A494C1N0_HUMAN	APOA2_HUMAN	A0A5H1ZRQ4_HUMAN	A0A286YES1_HUMAN
A0A0J9YW37_HUMAN	A0A0S2Z3M4_HUMAN	A0A499FI48_HUMAN	APOA4_HUMAN	A0A669KB05_HUMAN	A0A286YEY1_HUMAN
A0A0J9YWF7_HUMAN	A0A0S2Z471_HUMAN	A0A499FIY8_HUMAN	APOB_HUMAN	A0A669KB41_HUMAN	A0A286YEY4_HUMAN
A0A0J9YWQ3_HUMAN	A0A0S2Z4G6_HUMAN	A0A4W9A917_HUMAN	APOC3_HUMAN	A0A669KB53_HUMAN	A0A286YEY5_HUMAN
A0A0J9YWU9_HUMAN	A0A0S2Z4L3_HUMAN	A0A590UJK4_HUMAN	APOD_HUMAN	A0A669KB56_HUMAN	A0A286YF22_HUMAN
A0A0J9YX90_HUMAN	A0A0U1RQF0_HUMAN	A0A590UJP7_HUMAN	APOE_HUMAN	A0A669KB62_HUMAN	A0A286YFA2_HUMAN
A0A0J9YXN7_HUMAN	A0A0U1RQH7_HUMAN	A0A590UJY3_HUMAN	APOH_HUMAN	A0A669KB68_HUMAN	A0A286YFJ8_HUMAN
A0A0J9YXP8_HUMAN	A0A0U1RQI5_HUMAN	A0A590UK01_HUMAN	ARF1_HUMAN	A0A669KBA4_HUMAN	A0A2R2Y2Q3_HUMAN
A0A0J9YXZ5_HUMAN	A0A0U1RQQ1_HUMAN	A0A590UK80_HUMAN	ARF3_HUMAN	A0A669KBH5_HUMAN	A0A2R8Y3M9_HUMAN
A0A0J9YY99_HUMAN	A0A0U1RQQ4_HUMAN	A0A5F9ZGX4_HUMAN	ARPC2_HUMAN	A0A669KBI6_HUMAN	A0A2R8Y4A4_HUMAN
A0A0J9YYH3_HUMAN	A0A0U1RQT9_HUMAN	A0A5F9ZH21_HUMAN	ASPH_HUMAN	A0A6I8PIT3_HUMAN	A0A2R8Y4D6_HUMAN
A0A0R4J2E8_HUMAN	A0A0U1RQV3_HUMAN	A0A5F9ZH50_HUMAN	ASPN_HUMAN	A0A6I8PIV1_HUMAN	A0A2R8Y4F5_HUMAN
A0A0S2Z3M4_HUMAN	A0A0U1RR22_HUMAN	A0A5F9ZHI5_HUMAN	ATPA_HUMAN	A0A6I8PL42_HUMAN	A0A2R8Y4H0_HUMAN
A0A0S2Z471_HUMAN	A0A0U1RR32_HUMAN	A0A5F9ZHL1_HUMAN	ATPB_HUMAN	A0A6I8PLB3_HUMAN	A0A2R8Y4K2_HUMAN
A0A0S2Z4G6_HUMAN	A0A0U1RR50_HUMAN	A0A5F9ZHM4_HUMAN	ATPK_HUMAN	A0A6I8PLB8_HUMAN	A0A2R8Y4T1_HUMAN
A0A0S2Z4L3_HUMAN	A0A0U1RRH7_HUMAN	A0A5F9ZHM9_HUMAN	ATPO_HUMAN	A0A6I8PRS0_HUMAN	A0A2R8Y543_HUMAN
A0A0U1RQF0_HUMAN	A0A0U1RRM4_HUMAN	A0A5F9ZHN9_HUMAN	B0QY01_HUMAN	A0A6I8PS05_HUMAN	A0A2R8Y5A3_HUMAN
A0A0U1RQH7_HUMAN	A0A0U1RRM8_HUMAN	A0A5F9ZHR5_HUMAN	B0UXQ0_HUMAN	A0A6I8PTZ8_HUMAN	A0A2R8Y5C3_HUMAN
A0A0U1RQI5_HUMAN	A0A140T8W8_HUMAN	A0A5F9ZHY2_HUMAN	B0YIW2_HUMAN	A0A6Q8PF40_HUMAN	A0A2R8Y5G6_HUMAN
A0A0U1RQQ1_HUMAN	A0A140T8Y2_HUMAN	A0A5F9ZI12_HUMAN	B1AH49_HUMAN	A0A6Q8PF44_HUMAN	A0A2R8Y5T0_HUMAN
A0A0U1RQQ4_HUMAN	A0A140T8Y3_HUMAN	A0A5H1ZRQ2_HUMAN	B1AHL2_HUMAN	A0A6Q8PF51_HUMAN	A0A2R8Y5V9_HUMAN
A0A0U1RQT9_HUMAN	A0A140T8Y4_HUMAN	A0A5K1VW76_HUMAN	B1ALD9_HUMAN	A0A6Q8PFC4_HUMAN	A0A2R8Y5Y7_HUMAN
A0A0U1RQV3_HUMAN	A0A140T8Z1_HUMAN	A0A669KB05_HUMAN	B3AT_HUMAN	A0A6Q8PFE1_HUMAN	A0A2R8Y5Z1_HUMAN
A0A0U1RR22_HUMAN	A0A140T8Z3_HUMAN	A0A669KB53_HUMAN	B4DPQ0_HUMAN	A0A6Q8PFJ0_HUMAN	A0A2R8Y645_HUMAN
A0A0U1RR32_HUMAN	A0A140T8Z7_HUMAN	A0A669KB56_HUMAN	B4DQI4_HUMAN	A0A6Q8PFM5_HUMAN	A0A2R8Y6A7_HUMAN
A0A0U1RR50_HUMAN	A0A140T8Z8_HUMAN	A0A669KB62_HUMAN	B4DSU6_HUMAN	A0A6Q8PFQ8_HUMAN	A0A2R8Y6B6_HUMAN
A0A0U1RRH7_HUMAN	A0A140T902_HUMAN	A0A669KB68_HUMAN	B4DV12_HUMAN	A0A6Q8PFS4_HUMAN	A0A2R8Y6F8_HUMAN
A0A0U1RRM4_HUMAN	A0A140T915_HUMAN	A0A669KBA4_HUMAN	B4DY08_HUMAN	A0A6Q8PFY7_HUMAN	A0A2R8Y6G0_HUMAN
A0A0U1RRM8_HUMAN	A0A140T928_HUMAN	A0A669KBI6_HUMAN	B4E1Z4_HUMAN	A0A6Q8PG00_HUMAN	A0A2R8Y6G6_HUMAN
A0A140T8W8_HUMAN	A0A140T936_HUMAN	A0A669KBL1_HUMAN	B5MCX3_HUMAN	A0A6Q8PG04_HUMAN	A0A2R8Y6H2_HUMAN
A0A140T8Y2_HUMAN	A0A140T951_HUMAN	A0A6I8PIT3_HUMAN	B7Z4W2_HUMAN	A0A6Q8PG15_HUMAN	A0A2R8Y6L3_HUMAN
A0A140T8Y3_HUMAN	A0A140T954_HUMAN	A0A6I8PIV1_HUMAN	B7Z6Z4_HUMAN	A0A6Q8PG52_HUMAN	A0A2R8Y6L7_HUMAN
A0A140T8Y4_HUMAN	A0A140T956_HUMAN	A0A6I8PL42_HUMAN	B7Z708_HUMAN	A0A6Q8PGA8_HUMAN	A0A2R8Y706_HUMAN
A0A140T8Z1_HUMAN	A0A140T966_HUMAN	A0A6I8PLB3_HUMAN	B7ZAR1_HUMAN	A0A6Q8PGE6_HUMAN	A0A2R8Y750_HUMAN
A0A140T8Z3_HUMAN	A0A140T971_HUMAN	A0A6I8PRS0_HUMAN	B7ZKJ8_HUMAN	A0A6Q8PGI6_HUMAN	A0A2R8Y760_HUMAN
A0A140T8Z7_HUMAN	A0A140T975_HUMAN	A0A6I8PS05_HUMAN	BGH3_HUMAN	A0A6Q8PGK1_HUMAN	A0A2R8Y7H1_HUMAN
A0A140T8Z8_HUMAN	A0A140T976_HUMAN	A0A6Q8PF33_HUMAN	BIP_HUMAN	A0A6Q8PGN3_HUMAN	A0A2R8Y7T2_HUMAN
A0A140T902_HUMAN	A0A140T998_HUMAN	A0A6Q8PFE1_HUMAN	BLVRB_HUMAN	A0A6Q8PGS4_HUMAN	A0A2R8Y7U1_HUMAN
A0A140T912_HUMAN	A0A140T9A5_HUMAN	A0A6Q8PFE5_HUMAN	C1QA_HUMAN	A0A6Q8PGW4_HUMAN	A0A2R8Y7X9_HUMAN
A0A140T915_HUMAN	A0A140T9C0_HUMAN	A0A6Q8PFF6_HUMAN	C1R_HUMAN	A0A6Q8PGZ8_HUMAN	A0A2R8Y7Y9_HUMAN
A0A140T928_HUMAN	A0A140T9D4_HUMAN	A0A6Q8PFJ0_HUMAN	C1S_HUMAN	A0A6Q8PH27_HUMAN	A0A2R8Y7Z0_HUMAN
A0A140T930_HUMAN	A0A140T9I3_HUMAN	A0A6Q8PFK3_HUMAN	C1TC_HUMAN	A0A6Q8PH71_HUMAN	A0A2R8Y804_HUMAN
A0A140T936_HUMAN	A0A140T9L7_HUMAN	A0A6Q8PFM5_HUMAN	C4BPA_HUMAN	A0A6Q8PH84_HUMAN	A0A2R8Y811_HUMAN
A0A140T937_HUMAN	A0A140T9P1_HUMAN	A0A6Q8PFQ8_HUMAN	C9IZZ0_HUMAN	A0A6Q8PH89_HUMAN	A0A2R8Y849_HUMAN
A0A140T951_HUMAN	A0A140T9P7_HUMAN	A0A6Q8PFS4_HUMAN	C9J0D1_HUMAN	A0A6Q8PHA2_HUMAN	A0A2R8Y8A0_HUMAN
A0A140T954_HUMAN	A0A140T9Q1_HUMAN	A0A6Q8PFY2_HUMAN	C9J2H1_HUMAN	A0A6Q8PHC0_HUMAN	A0A2R8YCH5_HUMAN
A0A140T956_HUMAN	A0A140T9R1_HUMAN	A0A6Q8PG15_HUMAN	C9J592_HUMAN	A0A6Q8PHG2_HUMAN	A0A2R8YCW1_HUMAN
A0A140T966_HUMAN	A0A140T9S8_HUMAN	A0A6Q8PG52_HUMAN	C9J8U2_HUMAN	A0A6Q8PHH9_HUMAN	A0A2R8YCZ4_HUMAN
A0A140T971_HUMAN	A0A140T9T0_HUMAN	A0A6Q8PG72_HUMAN	C9J9K3_HUMAN	A0A6Q8PHJ9_HUMAN	A0A2R8YD12_HUMAN
A0A140T975_HUMAN	A0A140T9T6_HUMAN	A0A6Q8PGA8_HUMAN	C9JC03_HUMAN	A0A7I2PK44_HUMAN	A0A2R8YD14_HUMAN
A0A140T976_HUMAN	A0A140T9W4_HUMAN	A0A6Q8PGB5_HUMAN	C9JC84_HUMAN	A0A7I2ST14_HUMAN	A0A2R8YD45_HUMAN
A0A140T998_HUMAN	A0A140T9X3_HUMAN	A0A6Q8PGE6_HUMAN	C9JEU5_HUMAN	A0A7I2U302_HUMAN	A0A2R8YD58_HUMAN
A0A140T9A5_HUMAN	A0A140T9Y0_HUMAN	A0A6Q8PGE8_HUMAN	C9JEV0_HUMAN	A0A7I2V2D2_HUMAN	A0A2R8YDE6_HUMAN
A0A140T9C0_HUMAN	A0A140T9Y2_HUMAN	A0A6Q8PGG5_HUMAN	C9JF17_HUMAN	A0A7I2V2F9_HUMAN	A0A2R8YDT5_HUMAN
A0A140T9D4_HUMAN	A0A140TA21_HUMAN	A0A6Q8PGI6_HUMAN	C9JH19_HUMAN	A0A7I2V2G1_HUMAN	A0A2R8YE05_HUMAN
A0A140T9I3_HUMAN	A0A140TA29_HUMAN	A0A6Q8PGN5_HUMAN	C9JJT5_HUMAN	A0A7I2V2G2_HUMAN	A0A2R8YE77_HUMAN
A0A140T9L7_HUMAN	A0A140TA32_HUMAN	A0A6Q8PGN6_HUMAN	C9JNG9_HUMAN	A0A7I2V2H0_HUMAN	A0A2R8YEK3_HUMAN
A0A140T9M5_HUMAN	A0A140TA33_HUMAN	A0A6Q8PGR9_HUMAN	C9JPK5_HUMAN	A0A7I2V2H9_HUMAN	A0A2R8YEM3_HUMAN
A0A140T9P1_HUMAN	A0A140TA34_HUMAN	A0A6Q8PGW4_HUMAN	C9JU26_HUMAN	A0A7I2V2L6_HUMAN	A0A2R8YEP4_HUMAN
A0A140T9P7_HUMAN	A0A140TA41_HUMAN	A0A6Q8PGZ8_HUMAN	C9JUG7_HUMAN	A0A7I2V2M5_HUMAN	A0A2R8YEU4_HUMAN
A0A140T9Q1_HUMAN	A0A140TA44_HUMAN	A0A6Q8PH20_HUMAN	C9JV77_HUMAN	A0A7I2V2R3_HUMAN	A0A2R8YF43_HUMAN
A0A140T9R1_HUMAN	A0A140TA52_HUMAN	A0A6Q8PH44_HUMAN	C9JW74_HUMAN	A0A7I2V2R5_HUMAN	A0A2R8YF78_HUMAN
A0A140T9S8_HUMAN	A0A140TA73_HUMAN	A0A6Q8PH84_HUMAN	C9JW96_HUMAN	A0A7I2V2S3_HUMAN	A0A2R8YFH5_HUMAN
A0A140T9T0_HUMAN	A0A161SXE1_HUMAN	A0A6Q8PHC0_HUMAN	C9JWU9_HUMAN	A0A7I2V2S7_HUMAN	A0A2R8YFH6_HUMAN
A0A140T9T6_HUMAN	A0A182DWE9_HUMAN	A0A6Q8PHH9_HUMAN	C9JZ20_HUMAN	A0A7I2V2T1_HUMAN	A0A2R8YFN5_HUMAN
A0A140T9W4_HUMAN	A0A182DWF4_HUMAN	A0A6Q8PHJ2_HUMAN	CAH1_HUMAN	A0A7I2V2T3_HUMAN	A0A2R8YFR4_HUMAN
A0A140T9X3_HUMAN	A0A182DWF5_HUMAN	A0A6Q8PHJ4_HUMAN	CAH2_HUMAN	A0A7I2V2W0_HUMAN	A0A2R8YFS5_HUMAN
A0A140T9Y0_HUMAN	A0A182DWG2_HUMAN	A0A6Q8PHJ9_HUMAN	CALM1_HUMAN	A0A7I2V2X6_HUMAN	A0A2R8YG21_HUMAN
A0A140T9Y2_HUMAN	A0A182DWI3_HUMAN	A0A7I2PK44_HUMAN	CALM2_HUMAN	A0A7I2V2X8_HUMAN	A0A2R8YGD1_HUMAN
A0A140T9Z4_HUMAN	A0A1B0GTC1_HUMAN	A0A7I2U302_HUMAN	CALM3_HUMAN	A0A7I2V309_HUMAN	A0A2R8YGI3_HUMAN
A0A140TA21_HUMAN	A0A1B0GTG2_HUMAN	A0A7I2V2D2_HUMAN	CALR_HUMAN	A0A7I2V323_HUMAN	A0A2R8YGX3_HUMAN
A0A140TA29_HUMAN	A0A1B0GTI4_HUMAN	A0A7I2V2F9_HUMAN	CALX_HUMAN	A0A7I2V346_HUMAN	A0A2R8YH90_HUMAN
A0A140TA32_HUMAN	A0A1B0GTJ4_HUMAN	A0A7I2V2G1_HUMAN	CAND1_HUMAN	A0A7I2V362_HUMAN	A0A2R8YHD2_HUMAN
A0A140TA33_HUMAN	A0A1B0GTN7_HUMAN	A0A7I2V2G2_HUMAN	CAP1_HUMAN	A0A7I2V389_HUMAN	A0A2U3TZH3_HUMAN
A0A140TA34_HUMAN	A0A1B0GTU4_HUMAN	A0A7I2V2H0_HUMAN	CATA_HUMAN	A0A7I2V395_HUMAN	A0A2U3TZH4_HUMAN
A0A140TA41_HUMAN	A0A1B0GTW2_HUMAN	A0A7I2V2K5_HUMAN	CATD_HUMAN	A0A7I2V3B4_HUMAN	A0A2U3TZJ9_HUMAN
A0A140TA44_HUMAN	A0A1B0GTY9_HUMAN	A0A7I2V2M5_HUMAN	CATG_HUMAN	A0A7I2V3C9_HUMAN	A0A2U3TZM1_HUMAN
A0A140TA52_HUMAN	A0A1B0GU03_HUMAN	A0A7I2V2N7_HUMAN	CAV1_HUMAN	A0A7I2V3E1_HUMAN	A0A2U3TZM4_HUMAN
A0A140TA73_HUMAN	A0A1B0GU60_HUMAN	A0A7I2V2R3_HUMAN	CAVN1_HUMAN	A0A7I2V3F1_HUMAN	A0A2U3TZN6_HUMAN
A0A161SXE1_HUMAN	A0A1B0GU74_HUMAN	A0A7I2V2R5_HUMAN	CAVN2_HUMAN	A0A7I2V3F3_HUMAN	A0A2U3TZT9_HUMAN
A0A182DWE9_HUMAN	A0A1B0GU81_HUMAN	A0A7I2V2S3_HUMAN	CAVN3_HUMAN	A0A7I2V3G4_HUMAN	A0A2U3TZU2_HUMAN
A0A182DWF4_HUMAN	A0A1B0GU92_HUMAN	A0A7I2V2S7_HUMAN	CAZA2_HUMAN	A0A7I2V3I0_HUMAN	A0A3B3IRK6_HUMAN
A0A182DWF5_HUMAN	A0A1B0GU97_HUMAN	A0A7I2V2T1_HUMAN	CBG_HUMAN	A0A7I2V3I2_HUMAN	A0A3B3IRN5_HUMAN
A0A182DWG2_HUMAN	A0A1B0GUA1_HUMAN	A0A7I2V2T3_HUMAN	CBPA3_HUMAN	A0A7I2V3N0_HUMAN	A0A3B3IRT8_HUMAN
A0A182DWI3_HUMAN	A0A1B0GUS3_HUMAN	A0A7I2V2X6_HUMAN	CBR1_HUMAN	A0A7I2V3P1_HUMAN	A0A3B3IRW2_HUMAN
A0A1B0GTC1_HUMAN	A0A1B0GUY0_HUMAN	A0A7I2V2X8_HUMAN	CD14_HUMAN	A0A7I2V3P3_HUMAN	A0A3B3IS84_HUMAN
A0A1B0GTG2_HUMAN	A0A1B0GV23_HUMAN	A0A7I2V309_HUMAN	CD36_HUMAN	A0A7I2V3R8_HUMAN	A0A3B3IS95_HUMAN
A0A1B0GTI4_HUMAN	A0A1B0GV30_HUMAN	A0A7I2V323_HUMAN	CDC42_HUMAN	A0A7I2V3S3_HUMAN	A0A3B3ISC6_HUMAN
A0A1B0GTJ4_HUMAN	A0A1B0GV49_HUMAN	A0A7I2V348_HUMAN	CERU_HUMAN	A0A7I2V3U0_HUMAN	A0A3B3ISJ1_HUMAN
A0A1B0GTN7_HUMAN	A0A1B0GVD5_HUMAN	A0A7I2V370_HUMAN	CFAB_HUMAN	A0A7I2V3V0_HUMAN	A0A3B3ISS6_HUMAN
A0A1B0GTU4_HUMAN	A0A1B0GVI3_HUMAN	A0A7I2V389_HUMAN	CFAD_HUMAN	A0A7I2V3W0_HUMAN	A0A3B3ISV3_HUMAN
A0A1B0GTW2_HUMAN	A0A1B0GVN4_HUMAN	A0A7I2V395_HUMAN	CFAH_HUMAN	A0A7I2V3W6_HUMAN	A0A3B3ISX9_HUMAN
A0A1B0GTY9_HUMAN	A0A1B0GVN9_HUMAN	A0A7I2V3E1_HUMAN	CH10_HUMAN	A0A7I2V3W8_HUMAN	A0A3B3IT15_HUMAN
A0A1B0GU03_HUMAN	A0A1B0GVP3_HUMAN	A0A7I2V3F1_HUMAN	CH60_HUMAN	A0A7I2V416_HUMAN	A0A3B3IT56_HUMAN
A0A1B0GU60_HUMAN	A0A1B0GVS3_HUMAN	A0A7I2V3F3_HUMAN	CLH1_HUMAN	A0A7I2V428_HUMAN	A0A3B3ITG1_HUMAN
A0A1B0GU74_HUMAN	A0A1B0GVZ4_HUMAN	A0A7I2V3G7_HUMAN	CLUS_HUMAN	A0A7I2V430_HUMAN	A0A3B3ITJ4_HUMAN
A0A1B0GU81_HUMAN	A0A1B0GW37_HUMAN	A0A7I2V3P1_HUMAN	CMA1_HUMAN	A0A7I2V444_HUMAN	A0A3B3ITK7_HUMAN
A0A1B0GU92_HUMAN	A0A1B0GW44_HUMAN	A0A7I2V3P3_HUMAN	CNDP2_HUMAN	A0A7I2V451_HUMAN	A0A3B3ITL1_HUMAN
A0A1B0GU97_HUMAN	A0A1B0GW77_HUMAN	A0A7I2V3R8_HUMAN	CO1A1_HUMAN	A0A7I2V461_HUMAN	A0A3B3ITT3_HUMAN
A0A1B0GUA1_HUMAN	A0A1B0GW82_HUMAN	A0A7I2V3U0_HUMAN	CO1A2_HUMAN	A0A7I2V486_HUMAN	A0A3B3IU89_HUMAN
A0A1B0GUS3_HUMAN	A0A1B0GW87_HUMAN	A0A7I2V3U3_HUMAN	CO2A1_HUMAN	A0A7I2V488_HUMAN	A0A494BXC7_HUMAN
A0A1B0GUY0_HUMAN	A0A1B0GWE8_HUMAN	A0A7I2V3V0_HUMAN	CO3_HUMAN	A0A7I2V4A3_HUMAN	A0A494BZX5_HUMAN
A0A1B0GV23_HUMAN	A0A1B0GWI9_HUMAN	A0A7I2V3W6_HUMAN	CO3A1_HUMAN	A0A7I2V4B4_HUMAN	A0A494BZY8_HUMAN
A0A1B0GV30_HUMAN	A0A1B0GWJ4_HUMAN	A0A7I2V3W8_HUMAN	CO4A_HUMAN	A0A7I2V4B8_HUMAN	A0A494BZZ2_HUMAN
A0A1B0GV49_HUMAN	A0A1C7CYX9_HUMAN	A0A7I2V412_HUMAN	CO4A1_HUMAN	A0A7I2V4C8_HUMAN	A0A494C035_HUMAN
A0A1B0GVD5_HUMAN	A0A1C7CYY9_HUMAN	A0A7I2V423_HUMAN	CO4A2_HUMAN	A0A7I2V4E4_HUMAN	A0A494C039_HUMAN
A0A1B0GVI3_HUMAN	A0A1W2PNM1_HUMAN	A0A7I2V428_HUMAN	CO4B_HUMAN	A0A7I2V4F0_HUMAN	A0A494C067_HUMAN
A0A1B0GVN4_HUMAN	A0A1W2PP34_HUMAN	A0A7I2V430_HUMAN	CO5A2_HUMAN	A0A7I2V4F6_HUMAN	A0A494C085_HUMAN
A0A1B0GVN9_HUMAN	A0A1W2PP35_HUMAN	A0A7I2V444_HUMAN	CO5A3_HUMAN	A0A7I2V4G3_HUMAN	A0A494C0G0_HUMAN
A0A1B0GVP3_HUMAN	A0A1W2PP70_HUMAN	A0A7I2V461_HUMAN	CO6A1_HUMAN	A0A7I2V4G5_HUMAN	A0A494C0G5_HUMAN
A0A1B0GVS3_HUMAN	A0A1W2PP79_HUMAN	A0A7I2V473_HUMAN	CO6A2_HUMAN	A0A7I2V4H4_HUMAN	A0A494C0K9_HUMAN
A0A1B0GVZ4_HUMAN	A0A1W2PPF8_HUMAN	A0A7I2V488_HUMAN	CO6A3_HUMAN	A0A7I2V4I6_HUMAN	A0A494C0L6_HUMAN
A0A1B0GW37_HUMAN	A0A1W2PPH7_HUMAN	A0A7I2V4C2_HUMAN	CO6A6_HUMAN	A0A7I2V4J2_HUMAN	A0A494C0P6_HUMAN
A0A1B0GW44_HUMAN	A0A1W2PPL4_HUMAN	A0A7I2V4C8_HUMAN	CO8B_HUMAN	A0A7I2V4J9_HUMAN	A0A494C0Q8_HUMAN
A0A1B0GW77_HUMAN	A0A1W2PPS1_HUMAN	A0A7I2V4E4_HUMAN	CO9_HUMAN	A0A7I2V4N1_HUMAN	A0A494C0S8_HUMAN
A0A1B0GW82_HUMAN	A0A1W2PPZ5_HUMAN	A0A7I2V4F0_HUMAN	COCA1_HUMAN	A0A7I2V4R2_HUMAN	A0A494C0Y7_HUMAN
A0A1B0GW87_HUMAN	A0A1W2PQ74_HUMAN	A0A7I2V4F6_HUMAN	COEA1_HUMAN	A0A7I2V4R3_HUMAN	A0A494C122_HUMAN
A0A1B0GWE8_HUMAN	A0A1W2PQ78_HUMAN	A0A7I2V4G5_HUMAN	COF1_HUMAN	A0A7I2V4U2_HUMAN	A0A494C128_HUMAN
A0A1B0GWI9_HUMAN	A0A1W2PQ90_HUMAN	A0A7I2V4H4_HUMAN	COFA1_HUMAN	A0A7I2V4X8_HUMAN	A0A494C189_HUMAN
A0A1B0GWJ4_HUMAN	A0A1W2PQC2_HUMAN	A0A7I2V4I6_HUMAN	COIA1_HUMAN	A0A7I2V4Y9_HUMAN	A0A494C1A5_HUMAN
A0A1C7CYX9_HUMAN	A0A1W2PQL0_HUMAN	A0A7I2V4J2_HUMAN	COLA1_HUMAN	A0A7I2V4Z0_HUMAN	A0A494C1B7_HUMAN
A0A1C7CYY9_HUMAN	A0A1W2PQS6_HUMAN	A0A7I2V4J9_HUMAN	COX2_HUMAN	A0A7I2V534_HUMAN	A0A494C1D7_HUMAN
A0A1W2PNM1_HUMAN	A0A1W2PQV5_HUMAN	A0A7I2V4N1_HUMAN	CPNE7_HUMAN	A0A7I2V535_HUMAN	A0A494C1I6_HUMAN
A0A1W2PP34_HUMAN	A0A1W2PR61_HUMAN	A0A7I2V4R2_HUMAN	CPNS1_HUMAN	A0A7I2V552_HUMAN	A0A494C1K3_HUMAN
A0A1W2PP35_HUMAN	A0A1W2PRL9_HUMAN	A0A7I2V4R3_HUMAN	CRYAB_HUMAN	A0A7I2V586_HUMAN	A0A494C1T2_HUMAN
A0A1W2PP70_HUMAN	A0A1W2PRT2_HUMAN	A0A7I2V4X8_HUMAN	D6R991_HUMAN	A0A7I2V590_HUMAN	A0A499FI48_HUMAN
A0A1W2PP79_HUMAN	A0A1W2PS39_HUMAN	A0A7I2V4Y9_HUMAN	D6RAF8_HUMAN	A0A7I2V599_HUMAN	A0A499FJL1_HUMAN
A0A1W2PPF8_HUMAN	A0A1W2PS52_HUMAN	A0A7I2V4Z0_HUMAN	D6REM6_HUMAN	A0A7I2V5A1_HUMAN	A0A4W8ZXM2_HUMAN
A0A1W2PPH7_HUMAN	A0A1X7SBS1_HUMAN	A0A7I2V535_HUMAN	D6RF35_HUMAN	A0A7I2V5D8_HUMAN	A0A4W9A917_HUMAN
A0A1W2PPL4_HUMAN	A0A1X7SBZ2_HUMAN	A0A7I2V552_HUMAN	D6RFL4_HUMAN	A0A7I2V5I2_HUMAN	A0A590UJJ1_HUMAN
A0A1W2PPS1_HUMAN	A0A1X7SC65_HUMAN	A0A7I2V586_HUMAN	D6RGG3_HUMAN	A0A7I2V5J4_HUMAN	A0A590UJY3_HUMAN
A0A1W2PPU6_HUMAN	A0A1Y0BRN3_HUMAN	A0A7I2V599_HUMAN	DDAH2_HUMAN	A0A7I2V5M5_HUMAN	A0A5F9ZGZ7_HUMAN
A0A1W2PPX5_HUMAN	A0A286YES1_HUMAN	A0A7I2V5D8_HUMAN	DERM_HUMAN	A0A7I2V5N9_HUMAN	A0A5F9ZHL1_HUMAN
A0A1W2PPZ5_HUMAN	A0A286YEX4_HUMAN	A0A7I2V5H1_HUMAN	DHX9_HUMAN	A0A7I2V5P9_HUMAN	A0A5F9ZHM4_HUMAN
A0A1W2PQ74_HUMAN	A0A286YEY1_HUMAN	A0A7I2V5H9_HUMAN	DPYL2_HUMAN	A0A7I2V5R8_HUMAN	A0A5H1ZRQ2_HUMAN
A0A1W2PQ78_HUMAN	A0A286YEY4_HUMAN	A0A7I2V5J4_HUMAN	DPYL3_HUMAN	A0A7I2V5R9_HUMAN	A0A5H1ZRQ3_HUMAN
A0A1W2PQ90_HUMAN	A0A286YEY5_HUMAN	A0A7I2V5M5_HUMAN	DYHC1_HUMAN	A0A7I2V5S2_HUMAN	A0A5H1ZRQ4_HUMAN
A0A1W2PQB7_HUMAN	A0A286YF22_HUMAN	A0A7I2V5N9_HUMAN	E5RI98_HUMAN	A0A7I2V5T4_HUMAN	A0A5K1VW67_HUMAN
A0A1W2PQC2_HUMAN	A0A286YFA2_HUMAN	A0A7I2V5R8_HUMAN	E7EMB3_HUMAN	A0A7I2V5U5_HUMAN	A0A5K1VW95_HUMAN
A0A1W2PQL0_HUMAN	A0A286YFJ8_HUMAN	A0A7I2V5S2_HUMAN	E7ENY0_HUMAN	A0A7I2V5X5_HUMAN	A0A669KAZ4_HUMAN
A0A1W2PQR6_HUMAN	A0A286YFL2_HUMAN	A0A7I2V5T3_HUMAN	E7ENZ3_HUMAN	A0A7I2V5Y7_HUMAN	A0A669KB05_HUMAN
A0A1W2PQS6_HUMAN	A0A286YFM8_HUMAN	A0A7I2V5T4_HUMAN	E7EP32_HUMAN	A0A7I2V5Z4_HUMAN	A0A669KB16_HUMAN
A0A1W2PQV5_HUMAN	A0A2C9F2M7_HUMAN	A0A7I2V5V8_HUMAN	E7EPM6_HUMAN	A0A7I2V5Z6_HUMAN	A0A669KB25_HUMAN
A0A1W2PR61_HUMAN	A0A2R2Y2Q3_HUMAN	A0A7I2V5Y7_HUMAN	E7EQB2_HUMAN	A0A7I2V649_HUMAN	A0A669KB28_HUMAN
A0A1W2PRF6_HUMAN	A0A2R8Y212_HUMAN	A0A7I2V5Z8_HUMAN	E7ER44_HUMAN	A0A7I2V659_HUMAN	A0A669KB53_HUMAN
A0A1W2PRL9_HUMAN	A0A2R8Y3B3_HUMAN	A0A7I2V649_HUMAN	E7EU05_HUMAN	A0A7I2V6B9_HUMAN	A0A669KB55_HUMAN
A0A1W2PRS1_HUMAN	A0A2R8Y3M9_HUMAN	A0A7I2V659_HUMAN	E7EUC7_HUMAN	A0A7I2YQ74_HUMAN	A0A669KB56_HUMAN
A0A1W2PRT2_HUMAN	A0A2R8Y422_HUMAN	A0A7I2V6B9_HUMAN	E7EUI6_HUMAN	A0A7I2YQ88_HUMAN	A0A669KB62_HUMAN
A0A1W2PRZ0_HUMAN	A0A2R8Y425_HUMAN	A0A7I2YQ74_HUMAN	E7EV99_HUMAN	A0A7I2YQ90_HUMAN	A0A669KB68_HUMAN
A0A1W2PS39_HUMAN	A0A2R8Y430_HUMAN	A0A7I2YQ88_HUMAN	E7EX44_HUMAN	A0A7I2YQA0_HUMAN	A0A669KBA4_HUMAN
A0A1W2PS43_HUMAN	A0A2R8Y4A4_HUMAN	A0A7I2YQ90_HUMAN	E9PCA1_HUMAN	A0A7I2YQC0_HUMAN	A0A669KBI6_HUMAN
A0A1W2PS52_HUMAN	A0A2R8Y4D6_HUMAN	A0A7I2YQC0_HUMAN	E9PCY7_HUMAN	A0A7I2YQD2_HUMAN	A0A6E1W314_HUMAN
A0A1X7SBS1_HUMAN	A0A2R8Y4F5_HUMAN	A0A7I2YQC8_HUMAN	E9PF18_HUMAN	A0A7I2YQG2_HUMAN	A0A6I8PIP7_HUMAN
A0A1X7SBZ2_HUMAN	A0A2R8Y4H0_HUMAN	A0A7I2YQD2_HUMAN	E9PF55_HUMAN	A0A7I2YQG7_HUMAN	A0A6I8PIT3_HUMAN
A0A1X7SC65_HUMAN	A0A2R8Y4K2_HUMAN	A0A7I2YQD6_HUMAN	E9PGF5_HUMAN	A0A7I2YQI1_HUMAN	A0A6I8PIV1_HUMAN
A0A1Y0BRN3_HUMAN	A0A2R8Y4T1_HUMAN	A0A7I2YQF1_HUMAN	E9PGZ1_HUMAN	A0A7I2YQJ3_HUMAN	A0A6I8PL42_HUMAN
A0A286YES1_HUMAN	A0A2R8Y4X2_HUMAN	A0A7I2YQF8_HUMAN	E9PHK0_HUMAN	A0A7I2YQK5_HUMAN	A0A6I8PLB3_HUMAN
A0A286YEX4_HUMAN	A0A2R8Y521_HUMAN	A0A7I2YQG2_HUMAN	E9PHN6_HUMAN	A0A7I2YQN2_HUMAN	A0A6I8PLB8_HUMAN
A0A286YEY1_HUMAN	A0A2R8Y543_HUMAN	A0A7I2YQG7_HUMAN	E9PIE3_HUMAN	A0A7I2YQR2_HUMAN	A0A6I8PRS0_HUMAN
A0A286YEY4_HUMAN	A0A2R8Y5A3_HUMAN	A0A7I2YQI1_HUMAN	E9PK25_HUMAN	A0A7I2YQR5_HUMAN	A0A6I8PS05_HUMAN
A0A286YEY5_HUMAN	A0A2R8Y5B3_HUMAN	A0A7I2YQK5_HUMAN	E9PK47_HUMAN	A0A7I2YQV4_HUMAN	A0A6Q8PEX6_HUMAN
A0A286YF22_HUMAN	A0A2R8Y5C3_HUMAN	A0A7I2YQN2_HUMAN	E9PK85_HUMAN	A0A7P0T823_HUMAN	A0A6Q8PF29_HUMAN
A0A286YFA2_HUMAN	A0A2R8Y5G6_HUMAN	A0A7I2YQR5_HUMAN	E9PKE3_HUMAN	A0A7P0T890_HUMAN	A0A6Q8PF40_HUMAN
A0A286YFF7_HUMAN	A0A2R8Y5I4_HUMAN	A0A7I2YQR8_HUMAN	E9PKL7_HUMAN	A0A7P0T8D1_HUMAN	A0A6Q8PF43_HUMAN
A0A286YFJ8_HUMAN	A0A2R8Y5J0_HUMAN	A0A7I2YQT9_HUMAN	E9PLT1_HUMAN	A0A7P0T9C4_HUMAN	A0A6Q8PF44_HUMAN
A0A286YFL2_HUMAN	A0A2R8Y5T0_HUMAN	A0A7I2YQU2_HUMAN	E9PMV1_HUMAN	A0A7P0T9K9_HUMAN	A0A6Q8PF66_HUMAN
A0A286YFM8_HUMAN	A0A2R8Y5T7_HUMAN	A0A7I2YQV4_HUMAN	E9PPU1_HUMAN	A0A7P0T9U6_HUMAN	A0A6Q8PFB7_HUMAN
A0A2C9F2M7_HUMAN	A0A2R8Y5V9_HUMAN	A0A7I2YQY3_HUMAN	ECH1_HUMAN	A0A7P0T9U7_HUMAN	A0A6Q8PFB9_HUMAN
A0A2C9F2P4_HUMAN	A0A2R8Y5Y7_HUMAN	A0A7P0MRT9_HUMAN	ECHA_HUMAN	A0A7P0TA13_HUMAN	A0A6Q8PFC4_HUMAN
A0A2R2Y2Q3_HUMAN	A0A2R8Y5Z1_HUMAN	A0A7P0S5H5_HUMAN	ECHM_HUMAN	A0A7P0TA35_HUMAN	A0A6Q8PFE7_HUMAN
A0A2R8Y212_HUMAN	A0A2R8Y623_HUMAN	A0A7P0T823_HUMAN	EF1A1_HUMAN	A0A7P0TA71_HUMAN	A0A6Q8PFH9_HUMAN
A0A2R8Y3B3_HUMAN	A0A2R8Y645_HUMAN	A0A7P0T840_HUMAN	EF1A2_HUMAN	A0A7P0TAE1_HUMAN	A0A6Q8PFJ0_HUMAN
A0A2R8Y3M9_HUMAN	A0A2R8Y6A7_HUMAN	A0A7P0T862_HUMAN	EF1A3_HUMAN	A0A7P0TAL9_HUMAN	A0A6Q8PFJ1_HUMAN
A0A2R8Y422_HUMAN	A0A2R8Y6B6_HUMAN	A0A7P0T870_HUMAN	EF2_HUMAN	A0A7P0TAT8_HUMAN	A0A6Q8PFK8_HUMAN
A0A2R8Y425_HUMAN	A0A2R8Y6C7_HUMAN	A0A7P0T890_HUMAN	EHD1_HUMAN	A0A7P0TAW3_HUMAN	A0A6Q8PFN5_HUMAN
A0A2R8Y430_HUMAN	A0A2R8Y6D8_HUMAN	A0A7P0T895_HUMAN	EHD2_HUMAN	A0A7P0TB26_HUMAN	A0A6Q8PFN8_HUMAN
A0A2R8Y4A4_HUMAN	A0A2R8Y6F8_HUMAN	A0A7P0T8D1_HUMAN	EHD4_HUMAN	A0A7P0TBA9_HUMAN	A0A6Q8PFR8_HUMAN
A0A2R8Y4D6_HUMAN	A0A2R8Y6G6_HUMAN	A0A7P0T8G1_HUMAN	EMIL1_HUMAN	A0A7P0TBP2_HUMAN	A0A6Q8PFW4_HUMAN
A0A2R8Y4F5_HUMAN	A0A2R8Y6H2_HUMAN	A0A7P0T8L3_HUMAN	ENOA_HUMAN	A0A7P0Z497_HUMAN	A0A6Q8PFY4_HUMAN
A0A2R8Y4H0_HUMAN	A0A2R8Y6J3_HUMAN	A0A7P0T8X1_HUMAN	ENPL_HUMAN	A0A7P0Z4C3_HUMAN	A0A6Q8PFY7_HUMAN
A0A2R8Y4K2_HUMAN	A0A2R8Y6K9_HUMAN	A0A7P0T932_HUMAN	EST1_HUMAN	A0A7P0Z4D6_HUMAN	A0A6Q8PG00_HUMAN
A0A2R8Y4T1_HUMAN	A0A2R8Y6L3_HUMAN	A0A7P0T937_HUMAN	ESYT1_HUMAN	A0A7P0Z4F9_HUMAN	A0A6Q8PG04_HUMAN
A0A2R8Y4X2_HUMAN	A0A2R8Y6P0_HUMAN	A0A7P0T965_HUMAN	F13A_HUMAN	A0A7P0Z4K3_HUMAN	A0A6Q8PG52_HUMAN
A0A2R8Y521_HUMAN	A0A2R8Y6Q7_HUMAN	A0A7P0T9C4_HUMAN	F2Z2S8_HUMAN	A0A7P0Z4M0_HUMAN	A0A6Q8PG64_HUMAN
A0A2R8Y543_HUMAN	A0A2R8Y706_HUMAN	A0A7P0T9D6_HUMAN	F2Z2Y4_HUMAN	A0A804CDA6_HUMAN	A0A6Q8PG86_HUMAN
A0A2R8Y5A3_HUMAN	A0A2R8Y738_HUMAN	A0A7P0T9F7_HUMAN	F5GXK7_HUMAN	A0A804HI14_HUMAN	A0A6Q8PGC7_HUMAN
A0A2R8Y5B3_HUMAN	A0A2R8Y750_HUMAN	A0A7P0T9I9_HUMAN	F5GY80_HUMAN	A0A804HI61_HUMAN	A0A6Q8PGE6_HUMAN
A0A2R8Y5C3_HUMAN	A0A2R8Y7C0_HUMAN	A0A7P0T9L0_HUMAN	F5GYU3_HUMAN	A0A804HIG4_HUMAN	A0A6Q8PGK1_HUMAN
A0A2R8Y5G6_HUMAN	A0A2R8Y7H1_HUMAN	A0A7P0T9U6_HUMAN	F5GZK2_HUMAN	A0A804HII9_HUMAN	A0A6Q8PGN3_HUMAN
A0A2R8Y5I4_HUMAN	A0A2R8Y7H4_HUMAN	A0A7P0T9U7_HUMAN	F5H265_HUMAN	A0A804HIN4_HUMAN	A0A6Q8PGS4_HUMAN
A0A2R8Y5J0_HUMAN	A0A2R8Y7I0_HUMAN	A0A7P0TA13_HUMAN	F5H2D0_HUMAN	A0A804HJ17_HUMAN	A0A6Q8PGU8_HUMAN
A0A2R8Y5T0_HUMAN	A0A2R8Y7L2_HUMAN	A0A7P0TA35_HUMAN	F5H2F4_HUMAN	A0A804HJ24_HUMAN	A0A6Q8PGW3_HUMAN
A0A2R8Y5T7_HUMAN	A0A2R8Y7M9_HUMAN	A0A7P0TA71_HUMAN	F5H2Z3_HUMAN	A0A804HJ31_HUMAN	A0A6Q8PGY2_HUMAN
A0A2R8Y5V9_HUMAN	A0A2R8Y7R2_HUMAN	A0A7P0TA97_HUMAN	F5H388_HUMAN	A0A804HJ84_HUMAN	A0A6Q8PGY8_HUMAN
A0A2R8Y5Y7_HUMAN	A0A2R8Y7S8_HUMAN	A0A7P0TAE1_HUMAN	F5H423_HUMAN	A0A804HJL2_HUMAN	A0A6Q8PH25_HUMAN
A0A2R8Y5Z1_HUMAN	A0A2R8Y7T2_HUMAN	A0A7P0TAK7_HUMAN	F5H6E2_HUMAN	A0A804HJZ1_HUMAN	A0A6Q8PH27_HUMAN
A0A2R8Y623_HUMAN	A0A2R8Y7U1_HUMAN	A0A7P0TAN7_HUMAN	F5H6Q2_HUMAN	A0A804HK30_HUMAN	A0A6Q8PH31_HUMAN
A0A2R8Y645_HUMAN	A0A2R8Y7V8_HUMAN	A0A7P0TAR5_HUMAN	F5H6X6_HUMAN	A0A804HK37_HUMAN	A0A6Q8PH35_HUMAN
A0A2R8Y6A7_HUMAN	A0A2R8Y7W2_HUMAN	A0A7P0TAS5_HUMAN	F5H747_HUMAN	A0A804HK61_HUMAN	A0A6Q8PH48_HUMAN
A0A2R8Y6B6_HUMAN	A0A2R8Y7X9_HUMAN	A0A7P0TAT8_HUMAN	F5H7G1_HUMAN	A0A804HK76_HUMAN	A0A6Q8PH52_HUMAN
A0A2R8Y6C7_HUMAN	A0A2R8Y7Y9_HUMAN	A0A7P0TAW3_HUMAN	F6SDV2_HUMAN	A0A804HKE7_HUMAN	A0A6Q8PH59_HUMAN
A0A2R8Y6D8_HUMAN	A0A2R8Y7Z0_HUMAN	A0A7P0TB26_HUMAN	F6XZQ7_HUMAN	A0A804HKE8_HUMAN	A0A6Q8PH63_HUMAN
A0A2R8Y6F8_HUMAN	A0A2R8Y804_HUMAN	A0A7P0TB30_HUMAN	F8VPE8_HUMAN	A0A804HKH3_HUMAN	A0A6Q8PH65_HUMAN
A0A2R8Y6G6_HUMAN	A0A2R8Y811_HUMAN	A0A7P0TB51_HUMAN	F8VU65_HUMAN	A0A804HKI2_HUMAN	A0A6Q8PH71_HUMAN
A0A2R8Y6H2_HUMAN	A0A2R8Y849_HUMAN	A0A7P0TB65_HUMAN	F8VW21_HUMAN	A0A804HKJ0_HUMAN	A0A6Q8PH84_HUMAN
A0A2R8Y6J3_HUMAN	A0A2R8Y891_HUMAN	A0A7P0TBF8_HUMAN	F8VZ49_HUMAN	A0A804HKR3_HUMAN	A0A6Q8PH89_HUMAN
A0A2R8Y6K9_HUMAN	A0A2R8Y8A0_HUMAN	A0A7P0Z3Z5_HUMAN	F8W1R7_HUMAN	A0A804HL01_HUMAN	A0A6Q8PHA0_HUMAN
A0A2R8Y6L3_HUMAN	A0A2R8YCH5_HUMAN	A0A7P0Z497_HUMAN	F8W6I7_HUMAN	A0A804HL02_HUMAN	A0A6Q8PHA2_HUMAN
A0A2R8Y6P0_HUMAN	A0A2R8YCW1_HUMAN	A0A7P0Z4A0_HUMAN	F8W787_HUMAN	A0A804HL40_HUMAN	A0A6Q8PHA6_HUMAN
A0A2R8Y6Q7_HUMAN	A0A2R8YCZ4_HUMAN	A0A7P0Z4B9_HUMAN	F8W8T8_HUMAN	A0A804HLG8_HUMAN	A0A6Q8PHC2_HUMAN
A0A2R8Y706_HUMAN	A0A2R8YD12_HUMAN	A0A7P0Z4C3_HUMAN	F8W9N7_HUMAN	A0A804HLJ9_HUMAN	A0A6Q8PHC9_HUMAN
A0A2R8Y738_HUMAN	A0A2R8YD14_HUMAN	A0A7P0Z4D6_HUMAN	F8W9U3_HUMAN	A0A8C8KBL6_HUMAN	A0A6Q8PHF4_HUMAN
A0A2R8Y750_HUMAN	A0A2R8YD40_HUMAN	A0A7P0Z4F9_HUMAN	F8WCZ6_HUMAN	A0A8I5G938_HUMAN	A0A6Q8PHG0_HUMAN
A0A2R8Y793_HUMAN	A0A2R8YD45_HUMAN	A0A7P0Z4K3_HUMAN	FAAA_HUMAN	A0A8I5KNT2_HUMAN	A0A6Q8PHG2_HUMAN
A0A2R8Y7C0_HUMAN	A0A2R8YD50_HUMAN	A0A7P0Z4P5_HUMAN	FABP4_HUMAN	A0A8I5KNU9_HUMAN	A0A6Q8PHI5_HUMAN
A0A2R8Y7H1_HUMAN	A0A2R8YD58_HUMAN	A0A804CDA6_HUMAN	FAS_HUMAN	A0A8I5KPP9_HUMAN	A0A6Q8PHJ6_HUMAN
A0A2R8Y7H4_HUMAN	A0A2R8YDH3_HUMAN	A0A804HHY9_HUMAN	FBLN1_HUMAN	A0A8I5KR71_HUMAN	A0A6Q8PHQ9_HUMAN
A0A2R8Y7I0_HUMAN	A0A2R8YDI9_HUMAN	A0A804HI14_HUMAN	FBLN3_HUMAN	A0A8I5KRC6_HUMAN	A0A7I2RJN6_HUMAN
A0A2R8Y7L2_HUMAN	A0A2R8YDJ9_HUMAN	A0A804HI61_HUMAN	FBN1_HUMAN	A0A8I5KS71_HUMAN	A0A7I2ST14_HUMAN
A0A2R8Y7M9_HUMAN	A0A2R8YDP2_HUMAN	A0A804HIC9_HUMAN	FERM2_HUMAN	A0A8I5KSX0_HUMAN	A0A7I2U302_HUMAN
A0A2R8Y7R2_HUMAN	A0A2R8YDR7_HUMAN	A0A804HIG4_HUMAN	FETUA_HUMAN	A0A8I5KT03_HUMAN	A0A7I2V2B9_HUMAN
A0A2R8Y7S8_HUMAN	A0A2R8YDT5_HUMAN	A0A804HII9_HUMAN	FIBA_HUMAN	A0A8I5KT88_HUMAN	A0A7I2V2D2_HUMAN
A0A2R8Y7T2_HUMAN	A0A2R8YDT8_HUMAN	A0A804HIN4_HUMAN	FIBB_HUMAN	A0A8I5KVB5_HUMAN	A0A7I2V2F2_HUMAN
A0A2R8Y7U1_HUMAN	A0A2R8YE05_HUMAN	A0A804HJ17_HUMAN	FIBG_HUMAN	A0A8I5KVL5_HUMAN	A0A7I2V2F6_HUMAN
A0A2R8Y7V8_HUMAN	A0A2R8YE77_HUMAN	A0A804HJ24_HUMAN	FINC_HUMAN	A0A8I5KYH4_HUMAN	A0A7I2V2F9_HUMAN
A0A2R8Y7W2_HUMAN	A0A2R8YEG2_HUMAN	A0A804HJ31_HUMAN	FLNA_HUMAN	A0A8I5KYP7_HUMAN	A0A7I2V2G2_HUMAN
A0A2R8Y7X9_HUMAN	A0A2R8YEJ7_HUMAN	A0A804HJ84_HUMAN	FLNB_HUMAN	A0A8I5KZ38_HUMAN	A0A7I2V2H3_HUMAN
A0A2R8Y7Y9_HUMAN	A0A2R8YEK3_HUMAN	A0A804HJL2_HUMAN	FLNC_HUMAN	A0A8I5QJN4_HUMAN	A0A7I2V2I6_HUMAN
A0A2R8Y7Z0_HUMAN	A0A2R8YEM3_HUMAN	A0A804HJZ1_HUMAN	FMOD_HUMAN	A0A8J8YL86_HUMAN	A0A7I2V2K5_HUMAN
A0A2R8Y804_HUMAN	A0A2R8YEP4_HUMAN	A0A804HK30_HUMAN	FSCN1_HUMAN	A16A1_HUMAN	A0A7I2V2L0_HUMAN
A0A2R8Y811_HUMAN	A0A2R8YEU4_HUMAN	A0A804HK37_HUMAN	G3P_HUMAN	A1AG1_HUMAN	A0A7I2V2L6_HUMAN
A0A2R8Y849_HUMAN	A0A2R8YEZ7_HUMAN	A0A804HK61_HUMAN	G3V1A4_HUMAN	A1AG2_HUMAN	A0A7I2V2M5_HUMAN
A0A2R8Y891_HUMAN	A0A2R8YF43_HUMAN	A0A804HK65_HUMAN	G3V1V0_HUMAN	A1AT_HUMAN	A0A7I2V2N6_HUMAN
A0A2R8Y8A0_HUMAN	A0A2R8YF45_HUMAN	A0A804HK76_HUMAN	G3V251_HUMAN	A1BG_HUMAN	A0A7I2V2R2_HUMAN
A0A2R8YCH5_HUMAN	A0A2R8YF78_HUMAN	A0A804HKE7_HUMAN	G3V2Q1_HUMAN	A2A274_HUMAN	A0A7I2V2R3_HUMAN
A0A2R8YCW1_HUMAN	A0A2R8YFB8_HUMAN	A0A804HKE8_HUMAN	G3V325_HUMAN	A2AP_HUMAN	A0A7I2V2R5_HUMAN
A0A2R8YCZ4_HUMAN	A0A2R8YFD8_HUMAN	A0A804HKH3_HUMAN	G3V393_HUMAN	A2GL_HUMAN	A0A7I2V2S0_HUMAN
A0A2R8YD12_HUMAN	A0A2R8YFH0_HUMAN	A0A804HKI2_HUMAN	G3V3K6_HUMAN	A2MG_HUMAN	A0A7I2V2S7_HUMAN
A0A2R8YD14_HUMAN	A0A2R8YFH5_HUMAN	A0A804HKJ0_HUMAN	G3V3R6_HUMAN	A6NEM2_HUMAN	A0A7I2V2U7_HUMAN
A0A2R8YD40_HUMAN	A0A2R8YFH6_HUMAN	A0A804HKR3_HUMAN	G3V4C1_HUMAN	A6NLM8_HUMAN	A0A7I2V2W9_HUMAN
A0A2R8YD45_HUMAN	A0A2R8YFK9_HUMAN	A0A804HKU2_HUMAN	G3V4F2_HUMAN	A7XZE4_HUMAN	A0A7I2V2X3_HUMAN
A0A2R8YD50_HUMAN	A0A2R8YFN5_HUMAN	A0A804HL01_HUMAN	G3V4W0_HUMAN	A8K8J9_HUMAN	A0A7I2V2X6_HUMAN
A0A2R8YD58_HUMAN	A0A2R8YFQ7_HUMAN	A0A804HL02_HUMAN	G3V555_HUMAN	A8MRB1_HUMAN	A0A7I2V2X8_HUMAN
A0A2R8YDH3_HUMAN	A0A2R8YFR4_HUMAN	A0A804HL40_HUMAN	G3V575_HUMAN	A8MUD9_HUMAN	A0A7I2V309_HUMAN
A0A2R8YDI9_HUMAN	A0A2R8YFS5_HUMAN	A0A804HLG8_HUMAN	G3V576_HUMAN	A8MUS3_HUMAN	A0A7I2V323_HUMAN
A0A2R8YDJ9_HUMAN	A0A2R8YFU2_HUMAN	A0A804HLJ9_HUMAN	G3V5M2_HUMAN	A8MX49_HUMAN	A0A7I2V327_HUMAN
A0A2R8YDP2_HUMAN	A0A2R8YFZ7_HUMAN	A0A8C8KBL6_HUMAN	G3V5X6_HUMAN	A8MXH2_HUMAN	A0A7I2V346_HUMAN
A0A2R8YDR7_HUMAN	A0A2R8YG02_HUMAN	A0A8I5G938_HUMAN	G3XAI2_HUMAN	A8MXP9_HUMAN	A0A7I2V348_HUMAN
A0A2R8YDT5_HUMAN	A0A2R8YG21_HUMAN	A0A8I5KNT2_HUMAN	G5E977_HUMAN	AACT_HUMAN	A0A7I2V369_HUMAN
A0A2R8YDT8_HUMAN	A0A2R8YGC7_HUMAN	A0A8I5KR71_HUMAN	G5E9D8_HUMAN	AATM_HUMAN	A0A7I2V389_HUMAN
A0A2R8YE05_HUMAN	A0A2R8YGD1_HUMAN	A0A8I5KRC6_HUMAN	G6PI_HUMAN	ABHEB_HUMAN	A0A7I2V3A1_HUMAN
A0A2R8YE77_HUMAN	A0A2R8YGX3_HUMAN	A0A8I5KS71_HUMAN	G8JLA2_HUMAN	ABI1_HUMAN	A0A7I2V3C8_HUMAN
A0A2R8YEG2_HUMAN	A0A2R8YH90_HUMAN	A0A8I5KSX0_HUMAN	G8JLB6_HUMAN	ABLM1_HUMAN	A0A7I2V3D4_HUMAN
A0A2R8YEJ7_HUMAN	A0A2R8YHD2_HUMAN	A0A8I5KT03_HUMAN	GANAB_HUMAN	ACACB_HUMAN	A0A7I2V3E1_HUMAN
A0A2R8YEK3_HUMAN	A0A2U3TZH3_HUMAN	A0A8I5KTQ1_HUMAN	GBB1_HUMAN	ACADV_HUMAN	A0A7I2V3F1_HUMAN
A0A2R8YEM3_HUMAN	A0A2U3TZJ9_HUMAN	A0A8I5KTR3_HUMAN	GBB2_HUMAN	ACBP_HUMAN	A0A7I2V3F3_HUMAN
A0A2R8YEP4_HUMAN	A0A2U3TZM0_HUMAN	A0A8I5KU53_HUMAN	GDIB_HUMAN	ACL6A_HUMAN	A0A7I2V3F7_HUMAN
A0A2R8YEU4_HUMAN	A0A2U3TZM1_HUMAN	A0A8I5KU76_HUMAN	GELS_HUMAN	ACOHC_HUMAN	A0A7I2V3G1_HUMAN
A0A2R8YEZ7_HUMAN	A0A2U3TZM4_HUMAN	A0A8I5KUE3_HUMAN	GGT5_HUMAN	ACON_HUMAN	A0A7I2V3H3_HUMAN
A0A2R8YF43_HUMAN	A0A2U3TZN6_HUMAN	A0A8I5KUP2_HUMAN	GLU2B_HUMAN	ACOT2_HUMAN	A0A7I2V3H5_HUMAN
A0A2R8YF45_HUMAN	A0A2U3TZT9_HUMAN	A0A8I5KVB5_HUMAN	GNA11_HUMAN	ACSL1_HUMAN	A0A7I2V3J6_HUMAN
A0A2R8YF78_HUMAN	A0A2U3TZU2_HUMAN	A0A8I5KVL5_HUMAN	GNA14_HUMAN	ACTC_HUMAN	A0A7I2V3P1_HUMAN
A0A2R8YFB8_HUMAN	A0A384DVW2_HUMAN	A0A8I5KVZ0_HUMAN	GNAI1_HUMAN	ACTG_HUMAN	A0A7I2V3P7_HUMAN
A0A2R8YFD8_HUMAN	A0A3B3IRK6_HUMAN	A0A8I5KW59_HUMAN	GNAI2_HUMAN	ACTH_HUMAN	A0A7I2V3R8_HUMAN
A0A2R8YFH0_HUMAN	A0A3B3IRK9_HUMAN	A0A8I5KWT8_HUMAN	GPDA_HUMAN	ACTN1_HUMAN	A0A7I2V3S3_HUMAN
A0A2R8YFH5_HUMAN	A0A3B3IRL2_HUMAN	A0A8I5KYH4_HUMAN	GPX3_HUMAN	ACTN4_HUMAN	A0A7I2V3U0_HUMAN
A0A2R8YFH6_HUMAN	A0A3B3IRN5_HUMAN	A0A8I5KYP7_HUMAN	GSTM2_HUMAN	ACTY_HUMAN	A0A7I2V3U3_HUMAN
A0A2R8YFK9_HUMAN	A0A3B3IRQ9_HUMAN	A0A8I5KYZ1_HUMAN	GSTP1_HUMAN	ACTZ_HUMAN	A0A7I2V3U7_HUMAN
A0A2R8YFN5_HUMAN	A0A3B3IRT8_HUMAN	A0A8I5KZ38_HUMAN	GTR1_HUMAN	ACY1_HUMAN	A0A7I2V3V7_HUMAN
A0A2R8YFQ7_HUMAN	A0A3B3IRW2_HUMAN	A0A8I5QKL9_HUMAN	H0Y512_HUMAN	ADDA_HUMAN	A0A7I2V3W0_HUMAN
A0A2R8YFR4_HUMAN	A0A3B3IS11_HUMAN	A16A1_HUMAN	H0Y8G5_HUMAN	ADDG_HUMAN	A0A7I2V3W8_HUMAN
A0A2R8YFS5_HUMAN	A0A3B3IS52_HUMAN	A1AG1_HUMAN	H0YA96_HUMAN	ADH1B_HUMAN	A0A7I2V402_HUMAN
A0A2R8YFU2_HUMAN	A0A3B3IS84_HUMAN	A1AG2_HUMAN	H0YB39_HUMAN	ADH1G_HUMAN	A0A7I2V410_HUMAN
A0A2R8YFZ7_HUMAN	A0A3B3IS95_HUMAN	A1AT_HUMAN	H0YBS0_HUMAN	ADHX_HUMAN	A0A7I2V419_HUMAN
A0A2R8YG02_HUMAN	A0A3B3ISA6_HUMAN	A1BG_HUMAN	H0YBT4_HUMAN	ADIRF_HUMAN	A0A7I2V428_HUMAN
A0A2R8YG21_HUMAN	A0A3B3ISC6_HUMAN	A2A274_HUMAN	H0YC35_HUMAN	ADT2_HUMAN	A0A7I2V430_HUMAN
A0A2R8YGC7_HUMAN	A0A3B3ISG8_HUMAN	A2AP_HUMAN	H0YCJ7_HUMAN	ADT3_HUMAN	A0A7I2V438_HUMAN
A0A2R8YGD1_HUMAN	A0A3B3ISJ1_HUMAN	A2GL_HUMAN	H0YCU9_HUMAN	AEBP1_HUMAN	A0A7I2V458_HUMAN
A0A2R8YGX3_HUMAN	A0A3B3ISK1_HUMAN	A2MG_HUMAN	H0YF32_HUMAN	AFAM_HUMAN	A0A7I2V464_HUMAN
A0A2R8YH90_HUMAN	A0A3B3ISR2_HUMAN	A6NC48_HUMAN	H0YFD6_HUMAN	AGO1_HUMAN	A0A7I2V473_HUMAN
A0A2R8YHD2_HUMAN	A0A3B3ISS6_HUMAN	A6NEM2_HUMAN	H0YGH5_HUMAN	AGRIN_HUMAN	A0A7I2V4C2_HUMAN
A0A2U3TZH3_HUMAN	A0A3B3IST8_HUMAN	A6NFQ9_HUMAN	H0YIV0_HUMAN	AHNK_HUMAN	A0A7I2V4E4_HUMAN
A0A2U3TZJ9_HUMAN	A0A3B3ISU1_HUMAN	A6NJA2_HUMAN	H0YJ34_HUMAN	AIFM1_HUMAN	A0A7I2V4F0_HUMAN
A0A2U3TZM0_HUMAN	A0A3B3ISV3_HUMAN	A6NKB8_HUMAN	H0YJ98_HUMAN	AK1A1_HUMAN	A0A7I2V4F7_HUMAN
A0A2U3TZM1_HUMAN	A0A3B3ISX1_HUMAN	A6NLM8_HUMAN	H0YLC7_HUMAN	AK1C2_HUMAN	A0A7I2V4G0_HUMAN
A0A2U3TZM4_HUMAN	A0A3B3ISX9_HUMAN	A6NMH6_HUMAN	H0YMW4_HUMAN	AK1C3_HUMAN	A0A7I2V4G5_HUMAN
A0A2U3TZN6_HUMAN	A0A3B3IT15_HUMAN	A6NP24_HUMAN	H10_HUMAN	AKA12_HUMAN	A0A7I2V4H4_HUMAN
A0A2U3TZT9_HUMAN	A0A3B3IT57_HUMAN	A7XZE4_HUMAN	H12_HUMAN	AL1A1_HUMAN	A0A7I2V4I6_HUMAN
A0A2U3TZU2_HUMAN	A0A3B3ITG1_HUMAN	A8K070_HUMAN	H13_HUMAN	AL3A2_HUMAN	A0A7I2V4I8_HUMAN
A0A384DVW2_HUMAN	A0A3B3ITJ4_HUMAN	A8K8J9_HUMAN	H14_HUMAN	AL7A1_HUMAN	A0A7I2V4J2_HUMAN
A0A3B3IRK6_HUMAN	A0A3B3ITK5_HUMAN	A8MUD9_HUMAN	H2A1B_HUMAN	AL9A1_HUMAN	A0A7I2V4J3_HUMAN
A0A3B3IRK9_HUMAN	A0A3B3ITK7_HUMAN	A8MUS3_HUMAN	H2A1C_HUMAN	ALBU_BOVIN	A0A7I2V4J6_HUMAN
A0A3B3IRL2_HUMAN	A0A3B3ITL1_HUMAN	A8MX49_HUMAN	H2A2A_HUMAN	ALBU_HUMAN	A0A7I2V4J9_HUMAN
A0A3B3IRN5_HUMAN	A0A3B3ITM0_HUMAN	A8MXP9_HUMAN	H2A2B_HUMAN	ALDH2_HUMAN	A0A7I2V4K9_HUMAN
A0A3B3IRQ9_HUMAN	A0A3B3ITT3_HUMAN	AACT_HUMAN	H2A2C_HUMAN	ALDOA_HUMAN	A0A7I2V4L6_HUMAN
A0A3B3IRT8_HUMAN	A0A3B3ITU4_HUMAN	AATC_HUMAN	H2A3_HUMAN	ALDOC_HUMAN	A0A7I2V4N0_HUMAN
A0A3B3IRW2_HUMAN	A0A3B3ITV3_HUMAN	AATM_HUMAN	H2AV_HUMAN	ALS_HUMAN	A0A7I2V4N1_HUMAN
A0A3B3IS11_HUMAN	A0A3B3IU79_HUMAN	ABHD5_HUMAN	H2AZ_HUMAN	AMBP_HUMAN	A0A7I2V4N2_HUMAN
A0A3B3IS52_HUMAN	A0A3B3IUC7_HUMAN	ABHEB_HUMAN	H2B1C_HUMAN	AMPB_HUMAN	A0A7I2V4N4_HUMAN
A0A3B3IS84_HUMAN	A0A3F2YNX8_HUMAN	ABI1_HUMAN	H2B1D_HUMAN	AMPL_HUMAN	A0A7I2V4N8_HUMAN
A0A3B3IS95_HUMAN	A0A494BXC7_HUMAN	ACACB_HUMAN	H2B1H_HUMAN	AMPN_HUMAN	A0A7I2V4S4_HUMAN
A0A3B3ISA6_HUMAN	A0A494BZW2_HUMAN	ACADM_HUMAN	H2B1K_HUMAN	ANGL2_HUMAN	A0A7I2V4T0_HUMAN
A0A3B3ISC6_HUMAN	A0A494BZX5_HUMAN	ACADV_HUMAN	H2B1L_HUMAN	ANGT_HUMAN	A0A7I2V4U6_HUMAN
A0A3B3ISG8_HUMAN	A0A494BZX8_HUMAN	ACBP_HUMAN	H2B1M_HUMAN	ANK1_HUMAN	A0A7I2V4W5_HUMAN
A0A3B3ISJ1_HUMAN	A0A494BZY8_HUMAN	ACL6A_HUMAN	H2B1N_HUMAN	ANT3_HUMAN	A0A7I2V4X8_HUMAN
A0A3B3ISK1_HUMAN	A0A494BZZ2_HUMAN	ACOHC_HUMAN	H2B2F_HUMAN	ANX11_HUMAN	A0A7I2V4Y4_HUMAN
A0A3B3ISR2_HUMAN	A0A494C017_HUMAN	ACON_HUMAN	H31_HUMAN	ANXA1_HUMAN	A0A7I2V4Y9_HUMAN
A0A3B3ISS6_HUMAN	A0A494C039_HUMAN	ACOT1_HUMAN	H32_HUMAN	ANXA2_HUMAN	A0A7I2V4Z0_HUMAN
A0A3B3IST8_HUMAN	A0A494C067_HUMAN	ACOT2_HUMAN	H33_HUMAN	ANXA3_HUMAN	A0A7I2V507_HUMAN
A0A3B3ISU1_HUMAN	A0A494C085_HUMAN	ACSL1_HUMAN	H3BQK6_HUMAN	ANXA4_HUMAN	A0A7I2V512_HUMAN
A0A3B3ISV3_HUMAN	A0A494C0A9_HUMAN	ACTA_HUMAN	H3BQN4_HUMAN	ANXA5_HUMAN	A0A7I2V530_HUMAN
A0A3B3ISX1_HUMAN	A0A494C0B4_HUMAN	ACTBL_HUMAN	H4_HUMAN	ANXA6_HUMAN	A0A7I2V535_HUMAN
A0A3B3ISX9_HUMAN	A0A494C0D6_HUMAN	ACTC_HUMAN	H7C0C1_HUMAN	ANXA7_HUMAN	A0A7I2V538_HUMAN
A0A3B3IT15_HUMAN	A0A494C0G0_HUMAN	ACTG_HUMAN	H7C3T4_HUMAN	AOC3_HUMAN	A0A7I2V540_HUMAN
A0A3B3IT57_HUMAN	A0A494C0G5_HUMAN	ACTN1_HUMAN	H7C4E0_HUMAN	AOFA_HUMAN	A0A7I2V586_HUMAN
A0A3B3ITG1_HUMAN	A0A494C0K9_HUMAN	ACTN4_HUMAN	H7C4K3_HUMAN	AOFB_HUMAN	A0A7I2V594_HUMAN
A0A3B3ITJ4_HUMAN	A0A494C0P6_HUMAN	ACTY_HUMAN	HBA_HUMAN	AP1B1_HUMAN	A0A7I2V596_HUMAN
A0A3B3ITK5_HUMAN	A0A494C0Q8_HUMAN	ACTZ_HUMAN	HBB_HUMAN	AP2A1_HUMAN	A0A7I2V599_HUMAN
A0A3B3ITK7_HUMAN	A0A494C0R9_HUMAN	ADDA_HUMAN	HBD_HUMAN	AP2A2_HUMAN	A0A7I2V5A1_HUMAN
A0A3B3ITL1_HUMAN	A0A494C0S8_HUMAN	ADDG_HUMAN	HBG1_HUMAN	AP2M1_HUMAN	A0A7I2V5B2_HUMAN
A0A3B3ITM0_HUMAN	A0A494C0Y7_HUMAN	ADH1B_HUMAN	HCD2_HUMAN	APEX1_HUMAN	A0A7I2V5D8_HUMAN
A0A3B3ITT3_HUMAN	A0A494C120_HUMAN	ADH1G_HUMAN	HCDH_HUMAN	APMAP_HUMAN	A0A7I2V5E2_HUMAN
A0A3B3ITU4_HUMAN	A0A494C122_HUMAN	ADHX_HUMAN	HEM2_HUMAN	APOA1_HUMAN	A0A7I2V5F0_HUMAN
A0A3B3ITV3_HUMAN	A0A494C128_HUMAN	ADIRF_HUMAN	HEMO_HUMAN	APOA2_HUMAN	A0A7I2V5F5_HUMAN
A0A3B3IU79_HUMAN	A0A494C157_HUMAN	ADT3_HUMAN	HEP2_HUMAN	APOA4_HUMAN	A0A7I2V5G4_HUMAN
A0A3B3IUC7_HUMAN	A0A494C165_HUMAN	AEBP1_HUMAN	HNRH1_HUMAN	APOB_HUMAN	A0A7I2V5J4_HUMAN
A0A3B3IUE0_HUMAN	A0A494C189_HUMAN	AFAM_HUMAN	HNRPC_HUMAN	APOC3_HUMAN	A0A7I2V5J8_HUMAN
A0A3F2YNX8_HUMAN	A0A494C194_HUMAN	AGRIN_HUMAN	HNRPD_HUMAN	APOD_HUMAN	A0A7I2V5K3_HUMAN
A0A494BXC7_HUMAN	A0A494C1A5_HUMAN	AHNK_HUMAN	HNRPK_HUMAN	APOE_HUMAN	A0A7I2V5L0_HUMAN
A0A494BZW2_HUMAN	A0A494C1B1_HUMAN	AIFM1_HUMAN	HNRPU_HUMAN	APOH_HUMAN	A0A7I2V5M1_HUMAN
A0A494BZX5_HUMAN	A0A494C1B7_HUMAN	AK1A1_HUMAN	HPT_HUMAN	APT_HUMAN	A0A7I2V5M5_HUMAN
A0A494BZX8_HUMAN	A0A494C1D7_HUMAN	AK1C2_HUMAN	HRG_HUMAN	ARF1_HUMAN	A0A7I2V5N4_HUMAN
A0A494BZY8_HUMAN	A0A494C1E9_HUMAN	AK1C3_HUMAN	HS71A_HUMAN	ARF3_HUMAN	A0A7I2V5Q6_HUMAN
A0A494BZZ2_HUMAN	A0A494C1I6_HUMAN	AKA12_HUMAN	HS71B_HUMAN	ARF5_HUMAN	A0A7I2V5R3_HUMAN
A0A494C017_HUMAN	A0A494C1K3_HUMAN	AKAP2_HUMAN	HS90A_HUMAN	ARK72_HUMAN	A0A7I2V5R8_HUMAN
A0A494C039_HUMAN	A0A494C1L1_HUMAN	AL1A1_HUMAN	HS90B_HUMAN	ARP2_HUMAN	A0A7I2V5S2_HUMAN
A0A494C067_HUMAN	A0A494C1L5_HUMAN	AL1B1_HUMAN	HSP7C_HUMAN	ARP3_HUMAN	A0A7I2V5T3_HUMAN
A0A494C085_HUMAN	A0A494C1N0_HUMAN	AL1L1_HUMAN	HSPB1_HUMAN	ARP3B_HUMAN	A0A7I2V5T4_HUMAN
A0A494C0A9_HUMAN	A0A494C1T2_HUMAN	AL3A2_HUMAN	HSPB6_HUMAN	ARPC2_HUMAN	A0A7I2V5U5_HUMAN
A0A494C0B4_HUMAN	A0A494C1T6_HUMAN	AL7A1_HUMAN	HV307_HUMAN	ARPC3_HUMAN	A0A7I2V5U7_HUMAN
A0A494C0D6_HUMAN	A0A499FI31_HUMAN	AL9A1_HUMAN	HV323_HUMAN	ARPC4_HUMAN	A0A7I2V5V8_HUMAN
A0A494C0G0_HUMAN	A0A499FIY8_HUMAN	ALBU_BOVIN	HV338_HUMAN	ASAH1_HUMAN	A0A7I2V5W7_HUMAN
A0A494C0G5_HUMAN	A0A499FJL1_HUMAN	ALBU_HUMAN	HV374_HUMAN	ASPH_HUMAN	A0A7I2V5X5_HUMAN
A0A494C0K9_HUMAN	A0A4W8ZXM2_HUMAN	ALDH2_HUMAN	HV551_HUMAN	ASPN_HUMAN	A0A7I2V5Y7_HUMAN
A0A494C0P6_HUMAN	A0A4W9A917_HUMAN	ALDOA_HUMAN	HYEP_HUMAN	ASSY_HUMAN	A0A7I2V5Z8_HUMAN
A0A494C0Q8_HUMAN	A0A590UJ40_HUMAN	ALDOC_HUMAN	I3L0S0_HUMAN	AT1A1_HUMAN	A0A7I2V614_HUMAN
A0A494C0R9_HUMAN	A0A590UJ82_HUMAN	ALDR_HUMAN	I3L397_HUMAN	AT1B1_HUMAN	A0A7I2V621_HUMAN
A0A494C0S8_HUMAN	A0A590UJF0_HUMAN	ALS_HUMAN	I3L3P5_HUMAN	AT2A2_HUMAN	A0A7I2V630_HUMAN
A0A494C0Y7_HUMAN	A0A590UJJ1_HUMAN	AMBP_HUMAN	I3L4M2_HUMAN	AT2A3_HUMAN	A0A7I2V649_HUMAN
A0A494C120_HUMAN	A0A590UJJ6_HUMAN	AMPB_HUMAN	I3L4N8_HUMAN	AT2B4_HUMAN	A0A7I2V659_HUMAN
A0A494C122_HUMAN	A0A590UJK2_HUMAN	AMPL_HUMAN	I3L504_HUMAN	AT5F1_HUMAN	A0A7I2V676_HUMAN
A0A494C128_HUMAN	A0A590UJK4_HUMAN	AMPN_HUMAN	I3L514_HUMAN	ATLA3_HUMAN	A0A7I2V699_HUMAN
A0A494C157_HUMAN	A0A590UJK8_HUMAN	ANGT_HUMAN	IC1_HUMAN	ATP5H_HUMAN	A0A7I2V6A6_HUMAN
A0A494C165_HUMAN	A0A590UJP7_HUMAN	ANK1_HUMAN	IDHC_HUMAN	ATPA_HUMAN	A0A7I2YQ71_HUMAN
A0A494C189_HUMAN	A0A590UJQ9_HUMAN	ANT3_HUMAN	IF5A1_HUMAN	ATPB_HUMAN	A0A7I2YQ74_HUMAN
A0A494C194_HUMAN	A0A590UJS2_HUMAN	ANX11_HUMAN	IGHA1_HUMAN	ATPD_HUMAN	A0A7I2YQ77_HUMAN
A0A494C1A5_HUMAN	A0A590UJY2_HUMAN	ANXA1_HUMAN	IGHG1_HUMAN	ATPG_HUMAN	A0A7I2YQ88_HUMAN
A0A494C1B1_HUMAN	A0A590UJY3_HUMAN	ANXA2_HUMAN	IGHG2_HUMAN	ATPK_HUMAN	A0A7I2YQ90_HUMAN
A0A494C1B7_HUMAN	A0A590UK01_HUMAN	ANXA3_HUMAN	IGHG3_HUMAN	ATPO_HUMAN	A0A7I2YQB2_HUMAN
A0A494C1D7_HUMAN	A0A590UK09_HUMAN	ANXA4_HUMAN	IGHG4_HUMAN	B0QY60_HUMAN	A0A7I2YQC0_HUMAN
A0A494C1E9_HUMAN	A0A590UK28_HUMAN	ANXA5_HUMAN	IGHM_HUMAN	B0QZ18_HUMAN	A0A7I2YQC8_HUMAN
A0A494C1I6_HUMAN	A0A590UK73_HUMAN	ANXA6_HUMAN	IGJ_HUMAN	B0QZK4_HUMAN	A0A7I2YQD8_HUMAN
A0A494C1K3_HUMAN	A0A590UK80_HUMAN	ANXA7_HUMAN	IGKC_HUMAN	B0UXQ0_HUMAN	A0A7I2YQF8_HUMAN
A0A494C1L1_HUMAN	A0A5F9ZGX4_HUMAN	AOC3_HUMAN	IGLC2_HUMAN	B0YIW2_HUMAN	A0A7I2YQG2_HUMAN
A0A494C1L5_HUMAN	A0A5F9ZGZ7_HUMAN	AOFA_HUMAN	IGLL5_HUMAN	B1AHL2_HUMAN	A0A7I2YQG7_HUMAN
A0A494C1N0_HUMAN	A0A5F9ZGZ8_HUMAN	AOFB_HUMAN	ILK_HUMAN	B1AK87_HUMAN	A0A7I2YQK6_HUMAN
A0A494C1T2_HUMAN	A0A5F9ZH31_HUMAN	AP1B1_HUMAN	IMB1_HUMAN	B1AK88_HUMAN	A0A7I2YQN2_HUMAN
A0A494C1T6_HUMAN	A0A5F9ZH72_HUMAN	AP2A2_HUMAN	IQGA1_HUMAN	B1AKP7_HUMAN	A0A7I2YQN4_HUMAN
A0A499FI31_HUMAN	A0A5F9ZHD4_HUMAN	AP2B1_HUMAN	ITB1_HUMAN	B1ALA9_HUMAN	A0A7I2YQT9_HUMAN
A0A499FI48_HUMAN	A0A5F9ZHI5_HUMAN	AP2M1_HUMAN	ITIH1_HUMAN	B1ALD9_HUMAN	A0A7I2YQU0_HUMAN
A0A499FIX8_HUMAN	A0A5F9ZHJ0_HUMAN	APEX1_HUMAN	ITIH2_HUMAN	B3AT_HUMAN	A0A7I2YQU2_HUMAN
A0A499FIY8_HUMAN	A0A5F9ZHJ1_HUMAN	APMAP_HUMAN	ITIH4_HUMAN	B3KW56_HUMAN	A0A7P0MRT9_HUMAN
A0A499FJL1_HUMAN	A0A5F9ZHJ7_HUMAN	APOA1_HUMAN	ITIH5_HUMAN	B4DDF4_HUMAN	A0A7P0MRW0_HUMAN
A0A4W8ZXM2_HUMAN	A0A5F9ZHL1_HUMAN	APOA2_HUMAN	J3KN67_HUMAN	B4DER1_HUMAN	A0A7P0T7U3_HUMAN
A0A4W9A917_HUMAN	A0A5F9ZHM4_HUMAN	APOA4_HUMAN	J3KND3_HUMAN	B4DEV8_HUMAN	A0A7P0T7V5_HUMAN
A0A590UJ40_HUMAN	A0A5F9ZHN9_HUMAN	APOB_HUMAN	J3KPS3_HUMAN	B4DGU4_HUMAN	A0A7P0T823_HUMAN
A0A590UJ82_HUMAN	A0A5F9ZHP2_HUMAN	APOC3_HUMAN	J3KPX7_HUMAN	B4DHW2_HUMAN	A0A7P0T840_HUMAN
A0A590UJF0_HUMAN	A0A5F9ZHP6_HUMAN	APOD_HUMAN	J3KSV6_HUMAN	B4DJ81_HUMAN	A0A7P0T862_HUMAN
A0A590UJJ1_HUMAN	A0A5F9ZI12_HUMAN	APOE_HUMAN	J3QKN0_HUMAN	B4DJV2_HUMAN	A0A7P0T890_HUMAN
A0A590UJJ6_HUMAN	A0A5F9ZI66_HUMAN	APOH_HUMAN	J3QKP5_HUMAN	B4DQI1_HUMAN	A0A7P0T895_HUMAN
A0A590UJK2_HUMAN	A0A5H1ZRQ2_HUMAN	APT_HUMAN	J3QRS3_HUMAN	B4DR61_HUMAN	A0A7P0T8A3_HUMAN
A0A590UJK4_HUMAN	A0A5H1ZRQ3_HUMAN	ARF1_HUMAN	J3QS39_HUMAN	B4DUC8_HUMAN	A0A7P0T8D1_HUMAN
A0A590UJK8_HUMAN	A0A5H1ZRQ4_HUMAN	ARF3_HUMAN	J3QTR3_HUMAN	B4DUR8_HUMAN	A0A7P0T8D2_HUMAN
A0A590UJP7_HUMAN	A0A5H1ZRQ7_HUMAN	ARF5_HUMAN	K1C19_HUMAN	B4DUT8_HUMAN	A0A7P0T8G1_HUMAN
A0A590UJQ9_HUMAN	A0A5K1VW54_HUMAN	ARF6_HUMAN	K1C9_HUMAN	B4DV12_HUMAN	A0A7P0T8J3_HUMAN
A0A590UJS2_HUMAN	A0A5K1VW67_HUMAN	ARK72_HUMAN	K2C1_HUMAN	B4DXW1_HUMAN	A0A7P0T8L3_HUMAN
A0A590UJY2_HUMAN	A0A5K1VW72_HUMAN	ARP2_HUMAN	K2C5_HUMAN	B4DY08_HUMAN	A0A7P0T8N1_HUMAN
A0A590UJY3_HUMAN	A0A5K1VW94_HUMAN	ARP3_HUMAN	K2C6A_HUMAN	B4DY09_HUMAN	A0A7P0T8N2_HUMAN
A0A590UK01_HUMAN	A0A5K1VW95_HUMAN	ARPC2_HUMAN	K2C6B_HUMAN	B4E1Z4_HUMAN	A0A7P0T8Q5_HUMAN
A0A590UK09_HUMAN	A0A5S8K798_HUMAN	ARPC3_HUMAN	K2C6C_HUMAN	B4E3S0_HUMAN	A0A7P0T8R4_HUMAN
A0A590UK28_HUMAN	A0A5S8K7D6_HUMAN	ARPC4_HUMAN	K2C7_HUMAN	B5MDF5_HUMAN	A0A7P0T8X1_HUMAN
A0A590UK73_HUMAN	A0A669KB05_HUMAN	ASC_HUMAN	K2C8_HUMAN	B5TYJ1_HUMAN	A0A7P0T8Z3_HUMAN
A0A590UK80_HUMAN	A0A669KB10_HUMAN	ASPH_HUMAN	K7EK07_HUMAN	B6VEX4_HUMAN	A0A7P0T916_HUMAN
A0A5F9ZGX4_HUMAN	A0A669KB52_HUMAN	ASPN_HUMAN	K7EKH5_HUMAN	B7Z1G8_HUMAN	A0A7P0T917_HUMAN
A0A5F9ZGZ7_HUMAN	A0A669KB53_HUMAN	ASSY_HUMAN	K7EKI8_HUMAN	B7Z4B8_HUMAN	A0A7P0T937_HUMAN
A0A5F9ZGZ8_HUMAN	A0A669KB56_HUMAN	AT1A1_HUMAN	K7EL50_HUMAN	B7Z4C8_HUMAN	A0A7P0T941_HUMAN
A0A5F9ZH31_HUMAN	A0A669KB62_HUMAN	AT1B1_HUMAN	K7ELJ7_HUMAN	B7Z4E3_HUMAN	A0A7P0T973_HUMAN
A0A5F9ZH72_HUMAN	A0A669KB68_HUMAN	AT2A2_HUMAN	K7ELL7_HUMAN	B7Z645_HUMAN	A0A7P0T9C4_HUMAN
A0A5F9ZHD4_HUMAN	A0A669KB75_HUMAN	AT2B4_HUMAN	K7EM73_HUMAN	B7Z9S8_HUMAN	A0A7P0T9D6_HUMAN
A0A5F9ZHI5_HUMAN	A0A669KBA4_HUMAN	AT5F1_HUMAN	K7ENY4_HUMAN	B7ZKJ8_HUMAN	A0A7P0T9F0_HUMAN
A0A5F9ZHJ0_HUMAN	A0A669KBG8_HUMAN	ATLA3_HUMAN	K7ERG9_HUMAN	B8ZZP4_HUMAN	A0A7P0T9F1_HUMAN
A0A5F9ZHJ1_HUMAN	A0A669KBI6_HUMAN	ATPA_HUMAN	K7ERP6_HUMAN	B8ZZQ6_HUMAN	A0A7P0T9I9_HUMAN
A0A5F9ZHJ7_HUMAN	A0A6I8PIP7_HUMAN	ATPB_HUMAN	K7ES70_HUMAN	B9A067_HUMAN	A0A7P0T9K2_HUMAN
A0A5F9ZHL1_HUMAN	A0A6I8PIT3_HUMAN	ATPD_HUMAN	K7ESM5_HUMAN	BAF_HUMAN	A0A7P0T9K9_HUMAN
A0A5F9ZHM4_HUMAN	A0A6I8PIV1_HUMAN	ATPG_HUMAN	KAP2_HUMAN	BCAM_HUMAN	A0A7P0T9L0_HUMAN
A0A5F9ZHN9_HUMAN	A0A6I8PL42_HUMAN	ATPK_HUMAN	KAP3_HUMAN	BDH2_HUMAN	A0A7P0T9R4_HUMAN
A0A5F9ZHP2_HUMAN	A0A6I8PLB3_HUMAN	ATPO_HUMAN	KAPCA_HUMAN	BGH3_HUMAN	A0A7P0T9S6_HUMAN
A0A5F9ZHP6_HUMAN	A0A6I8PLB8_HUMAN	B0QZ18_HUMAN	KCD12_HUMAN	BIP_HUMAN	A0A7P0T9U6_HUMAN
A0A5F9ZI12_HUMAN	A0A6I8PRN4_HUMAN	B0QZ43_HUMAN	KCRB_HUMAN	BLVRB_HUMAN	A0A7P0T9U7_HUMAN
A0A5F9ZI66_HUMAN	A0A6I8PRS0_HUMAN	B0QZK4_HUMAN	KNG1_HUMAN	C1S_HUMAN	A0A7P0TA13_HUMAN
A0A5H1ZRP7_HUMAN	A0A6I8PRV6_HUMAN	B0UXQ0_HUMAN	KPYM_HUMAN	C1TC_HUMAN	A0A7P0TA35_HUMAN
A0A5H1ZRP8_HUMAN	A0A6I8PS05_HUMAN	B0YIW2_HUMAN	KV224_HUMAN	C4BPA_HUMAN	A0A7P0TA52_HUMAN
A0A5H1ZRP9_HUMAN	A0A6I8PTT9_HUMAN	B0YIW6_HUMAN	KV229_HUMAN	C9IZQ1_HUMAN	A0A7P0TA71_HUMAN
A0A5H1ZRQ1_HUMAN	A0A6Q8PEX4_HUMAN	B1AHL2_HUMAN	KV311_HUMAN	C9J1E7_HUMAN	A0A7P0TA73_HUMAN
A0A5H1ZRQ2_HUMAN	A0A6Q8PEX7_HUMAN	B1AK88_HUMAN	KV320_HUMAN	C9J1V9_HUMAN	A0A7P0TA97_HUMAN
A0A5H1ZRQ3_HUMAN	A0A6Q8PF29_HUMAN	B1AKP7_HUMAN	KVD11_HUMAN	C9J2H1_HUMAN	A0A7P0TAE1_HUMAN
A0A5H1ZRQ4_HUMAN	A0A6Q8PF33_HUMAN	B1ALA9_HUMAN	KVD20_HUMAN	C9J3L8_HUMAN	A0A7P0TAE9_HUMAN
A0A5H1ZRQ7_HUMAN	A0A6Q8PF40_HUMAN	B1ALD9_HUMAN	KVD24_HUMAN	C9J406_HUMAN	A0A7P0TAF3_HUMAN
A0A5H1ZRQ8_HUMAN	A0A6Q8PF43_HUMAN	B2MG_HUMAN	KVD26_HUMAN	C9J5W0_HUMAN	A0A7P0TAI0_HUMAN
A0A5H1ZRR9_HUMAN	A0A6Q8PF44_HUMAN	B3AT_HUMAN	KVD29_HUMAN	C9J7U9_HUMAN	A0A7P0TAI8_HUMAN
A0A5K1VW54_HUMAN	A0A6Q8PF45_HUMAN	B3KS98_HUMAN	LAMA4_HUMAN	C9J8U2_HUMAN	A0A7P0TAN9_HUMAN
A0A5K1VW67_HUMAN	A0A6Q8PF51_HUMAN	B4DDF4_HUMAN	LAMA5_HUMAN	C9J9K3_HUMAN	A0A7P0TAP4_HUMAN
A0A5K1VW72_HUMAN	A0A6Q8PF77_HUMAN	B4DER1_HUMAN	LAMB1_HUMAN	C9JAB2_HUMAN	A0A7P0TAQ1_HUMAN
A0A5K1VW94_HUMAN	A0A6Q8PF80_HUMAN	B4DGU4_HUMAN	LAMB2_HUMAN	C9JC03_HUMAN	A0A7P0TAR9_HUMAN
A0A5K1VW95_HUMAN	A0A6Q8PF87_HUMAN	B4DJ81_HUMAN	LAMC1_HUMAN	C9JC84_HUMAN	A0A7P0TAS5_HUMAN
A0A5S8K798_HUMAN	A0A6Q8PFA7_HUMAN	B4DJV2_HUMAN	LDHA_HUMAN	C9JEU5_HUMAN	A0A7P0TAT8_HUMAN
A0A5S8K7D6_HUMAN	A0A6Q8PFB9_HUMAN	B4DLR8_HUMAN	LDHB_HUMAN	C9JF17_HUMAN	A0A7P0TAW3_HUMAN
A0A669KB05_HUMAN	A0A6Q8PFC4_HUMAN	B4DPQ0_HUMAN	LEG1_HUMAN	C9JGT8_HUMAN	A0A7P0TAW9_HUMAN
A0A669KB10_HUMAN	A0A6Q8PFE0_HUMAN	B4DQI1_HUMAN	LEG3_HUMAN	C9JH19_HUMAN	A0A7P0TAX9_HUMAN
A0A669KB13_HUMAN	A0A6Q8PFE1_HUMAN	B4DR61_HUMAN	LG3BP_HUMAN	C9JIZ0_HUMAN	A0A7P0TAZ2_HUMAN
A0A669KB52_HUMAN	A0A6Q8PFE4_HUMAN	B4DR80_HUMAN	LIPS_HUMAN	C9JJP5_HUMAN	A0A7P0TB17_HUMAN
A0A669KB53_HUMAN	A0A6Q8PFE7_HUMAN	B4DUC8_HUMAN	LMNA_HUMAN	C9JJT5_HUMAN	A0A7P0TB26_HUMAN
A0A669KB56_HUMAN	A0A6Q8PFJ0_HUMAN	B4DUR8_HUMAN	LMNB2_HUMAN	C9JLB1_HUMAN	A0A7P0TB36_HUMAN
A0A669KB62_HUMAN	A0A6Q8PFJ1_HUMAN	B4DUT8_HUMAN	LRP1_HUMAN	C9JMV9_HUMAN	A0A7P0TB45_HUMAN
A0A669KB68_HUMAN	A0A6Q8PFK3_HUMAN	B4DV12_HUMAN	LUM_HUMAN	C9JNG9_HUMAN	A0A7P0TB65_HUMAN
A0A669KB75_HUMAN	A0A6Q8PFK8_HUMAN	B4DXW1_HUMAN	LV743_HUMAN	C9JNW5_HUMAN	A0A7P0TB75_HUMAN
A0A669KBA4_HUMAN	A0A6Q8PFM5_HUMAN	B4DY08_HUMAN	LV746_HUMAN	C9JPV8_HUMAN	A0A7P0TBB7_HUMAN
A0A669KBG8_HUMAN	A0A6Q8PFN5_HUMAN	B4DY09_HUMAN	M0R0U3_HUMAN	C9JTK4_HUMAN	A0A7P0TBH1_HUMAN
A0A669KBI6_HUMAN	A0A6Q8PFQ8_HUMAN	B4DYU0_HUMAN	M0R261_HUMAN	C9JTY3_HUMAN	A0A7P0TBJ7_HUMAN
A0A6I8PIP7_HUMAN	A0A6Q8PFS4_HUMAN	B4E1Z4_HUMAN	MATR3_HUMAN	C9JU14_HUMAN	A0A7P0Z441_HUMAN
A0A6I8PIT3_HUMAN	A0A6Q8PFV8_HUMAN	B4E3S0_HUMAN	MDHC_HUMAN	C9JU26_HUMAN	A0A7P0Z466_HUMAN
A0A6I8PIV1_HUMAN	A0A6Q8PFW2_HUMAN	B5MBZ0_HUMAN	MDHM_HUMAN	C9JU56_HUMAN	A0A7P0Z484_HUMAN
A0A6I8PL42_HUMAN	A0A6Q8PFW4_HUMAN	B5MDF5_HUMAN	MEST_HUMAN	C9JUE0_HUMAN	A0A7P0Z497_HUMAN
A0A6I8PLB3_HUMAN	A0A6Q8PFW8_HUMAN	B5ME97_HUMAN	MFAP4_HUMAN	C9JV77_HUMAN	A0A7P0Z4C3_HUMAN
A0A6I8PLB8_HUMAN	A0A6Q8PFY2_HUMAN	B6VEX4_HUMAN	MGLL_HUMAN	C9JW74_HUMAN	A0A7P0Z4C6_HUMAN
A0A6I8PRN4_HUMAN	A0A6Q8PFY4_HUMAN	B7Z1G8_HUMAN	MIME_HUMAN	C9JWJ8_HUMAN	A0A7P0Z4D6_HUMAN
A0A6I8PRS0_HUMAN	A0A6Q8PFY6_HUMAN	B7Z4B8_HUMAN	ML12A_HUMAN	C9JWU9_HUMAN	A0A7P0Z4H2_HUMAN
A0A6I8PRV6_HUMAN	A0A6Q8PFY7_HUMAN	B7Z4C8_HUMAN	ML12B_HUMAN	C9JX88_HUMAN	A0A7P0Z4J0_HUMAN
A0A6I8PS05_HUMAN	A0A6Q8PFZ6_HUMAN	B7Z4E3_HUMAN	MOES_HUMAN	C9JXB8_HUMAN	A0A7P0Z4L4_HUMAN
A0A6I8PTT9_HUMAN	A0A6Q8PG00_HUMAN	B7Z574_HUMAN	MUC18_HUMAN	C9JZ20_HUMAN	A0A7P0Z4N0_HUMAN
A0A6Q8PEX4_HUMAN	A0A6Q8PG04_HUMAN	B7Z645_HUMAN	MVP_HUMAN	C9JZD1_HUMAN	A0A7P0Z4S2_HUMAN
A0A6Q8PEX7_HUMAN	A0A6Q8PG15_HUMAN	B7Z9S8_HUMAN	MYH10_HUMAN	C9JZI7_HUMAN	A0A804CDA6_HUMAN
A0A6Q8PF29_HUMAN	A0A6Q8PG28_HUMAN	B7ZAV2_HUMAN	MYH11_HUMAN	C9JZR2_HUMAN	A0A804F6T5_HUMAN
A0A6Q8PF33_HUMAN	A0A6Q8PG52_HUMAN	B7ZKJ8_HUMAN	MYH9_HUMAN	C9K052_HUMAN	A0A804F729_HUMAN
A0A6Q8PF40_HUMAN	A0A6Q8PG64_HUMAN	B8ZWD1_HUMAN	MYL6_HUMAN	CAC1A_HUMAN	A0A804HHW5_HUMAN
A0A6Q8PF43_HUMAN	A0A6Q8PGA8_HUMAN	B8ZZP4_HUMAN	MYO1C_HUMAN	CAD13_HUMAN	A0A804HHY9_HUMAN
A0A6Q8PF44_HUMAN	A0A6Q8PGB5_HUMAN	B8ZZQ6_HUMAN	NB5R3_HUMAN	CADH1_HUMAN	A0A804HI14_HUMAN
A0A6Q8PF45_HUMAN	A0A6Q8PGC7_HUMAN	B8ZZZ0_HUMAN	NID1_HUMAN	CAH1_HUMAN	A0A804HI40_HUMAN
A0A6Q8PF51_HUMAN	A0A6Q8PGE6_HUMAN	B9A067_HUMAN	NID2_HUMAN	CAH2_HUMAN	A0A804HI61_HUMAN
A0A6Q8PF77_HUMAN	A0A6Q8PGE8_HUMAN	BAF_HUMAN	NPM_HUMAN	CALL3_HUMAN	A0A804HIG4_HUMAN
A0A6Q8PF80_HUMAN	A0A6Q8PGI6_HUMAN	BCAM_HUMAN	ODPB_HUMAN	CALM1_HUMAN	A0A804HIG7_HUMAN
A0A6Q8PF87_HUMAN	A0A6Q8PGK1_HUMAN	BDH2_HUMAN	OLFL1_HUMAN	CALM2_HUMAN	A0A804HII9_HUMAN
A0A6Q8PFA7_HUMAN	A0A6Q8PGN3_HUMAN	BGH3_HUMAN	OLFL3_HUMAN	CALM3_HUMAN	A0A804HIN4_HUMAN
A0A6Q8PFB9_HUMAN	A0A6Q8PGN5_HUMAN	BIEA_HUMAN	PARK7_HUMAN	CALR_HUMAN	A0A804HIQ7_HUMAN
A0A6Q8PFC4_HUMAN	A0A6Q8PGP2_HUMAN	BIP_HUMAN	PCBP1_HUMAN	CAN1_HUMAN	A0A804HIV7_HUMAN
A0A6Q8PFE0_HUMAN	A0A6Q8PGR9_HUMAN	BLVRB_HUMAN	PCYOX_HUMAN	CAN2_HUMAN	A0A804HJ13_HUMAN
A0A6Q8PFE1_HUMAN	A0A6Q8PGS4_HUMAN	BODG_HUMAN	PDIA1_HUMAN	CAND1_HUMAN	A0A804HJ17_HUMAN
A0A6Q8PFE4_HUMAN	A0A6Q8PGU8_HUMAN	BST1_HUMAN	PDIA3_HUMAN	CAP1_HUMAN	A0A804HJD7_HUMAN
A0A6Q8PFE7_HUMAN	A0A6Q8PGW4_HUMAN	BTF3_HUMAN	PDIA6_HUMAN	CAPG_HUMAN	A0A804HJU8_HUMAN
A0A6Q8PFJ0_HUMAN	A0A6Q8PGY2_HUMAN	C1QB_HUMAN	PDXK_HUMAN	CAPZB_HUMAN	A0A804HJX2_HUMAN
A0A6Q8PFJ1_HUMAN	A0A6Q8PGY8_HUMAN	C1QBP_HUMAN	PEBP1_HUMAN	CASA1_BOVIN	A0A804HJZ1_HUMAN
A0A6Q8PFK3_HUMAN	A0A6Q8PGZ8_HUMAN	C1R_HUMAN	PEDF_HUMAN	CASA2_BOVIN	A0A804HK30_HUMAN
A0A6Q8PFK8_HUMAN	A0A6Q8PH25_HUMAN	C1S_HUMAN	PEPL_HUMAN	CASB_BOVIN	A0A804HK61_HUMAN
A0A6Q8PFM5_HUMAN	A0A6Q8PH27_HUMAN	C1TC_HUMAN	PGAM1_HUMAN	CASK_BOVIN	A0A804HK76_HUMAN
A0A6Q8PFN5_HUMAN	A0A6Q8PH31_HUMAN	C4BPA_HUMAN	PGAM4_HUMAN	CATA_HUMAN	A0A804HKE0_HUMAN
A0A6Q8PFQ8_HUMAN	A0A6Q8PH35_HUMAN	C4P0D6_HUMAN	PGBM_HUMAN	CATD_HUMAN	A0A804HKE2_HUMAN
A0A6Q8PFS4_HUMAN	A0A6Q8PH44_HUMAN	C4P0D8_HUMAN	PGK1_HUMAN	CATG_HUMAN	A0A804HKE7_HUMAN
A0A6Q8PFT2_HUMAN	A0A6Q8PH49_HUMAN	C9IZ88_HUMAN	PGM1_HUMAN	CAV1_HUMAN	A0A804HKI2_HUMAN
A0A6Q8PFU3_HUMAN	A0A6Q8PH52_HUMAN	C9IZQ1_HUMAN	PGRC2_HUMAN	CAVN1_HUMAN	A0A804HKJ0_HUMAN
A0A6Q8PFV8_HUMAN	A0A6Q8PH59_HUMAN	C9J050_HUMAN	PGRP2_HUMAN	CAVN2_HUMAN	A0A804HKJ2_HUMAN
A0A6Q8PFW2_HUMAN	A0A6Q8PH63_HUMAN	C9J0K6_HUMAN	PGS1_HUMAN	CAVN3_HUMAN	A0A804HKR3_HUMAN
A0A6Q8PFW4_HUMAN	A0A6Q8PH65_HUMAN	C9J144_HUMAN	PGS2_HUMAN	CAZA2_HUMAN	A0A804HL01_HUMAN
A0A6Q8PFW8_HUMAN	A0A6Q8PH71_HUMAN	C9J1D1_HUMAN	PHB1_HUMAN	CBG_HUMAN	A0A804HL31_HUMAN
A0A6Q8PFY2_HUMAN	A0A6Q8PH84_HUMAN	C9J1E7_HUMAN	PHB2_HUMAN	CBPA3_HUMAN	A0A804HL40_HUMAN
A0A6Q8PFY4_HUMAN	A0A6Q8PH89_HUMAN	C9J2E1_HUMAN	PLEC_HUMAN	CBPB2_HUMAN	A0A804HL68_HUMAN
A0A6Q8PFY6_HUMAN	A0A6Q8PHA2_HUMAN	C9J2H1_HUMAN	PLGT3_HUMAN	CBR1_HUMAN	A0A804HL72_HUMAN
A0A6Q8PFY7_HUMAN	A0A6Q8PHA6_HUMAN	C9J3L8_HUMAN	PLIN1_HUMAN	CCAR2_HUMAN	A0A804HLA2_HUMAN
A0A6Q8PFZ6_HUMAN	A0A6Q8PHC0_HUMAN	C9J406_HUMAN	PLSL_HUMAN	CD14_HUMAN	A0A804HLD0_HUMAN
A0A6Q8PG00_HUMAN	A0A6Q8PHG2_HUMAN	C9J5W0_HUMAN	PLTP_HUMAN	CD36_HUMAN	A0A804HLF4_HUMAN
A0A6Q8PG04_HUMAN	A0A6Q8PHH9_HUMAN	C9J7U9_HUMAN	PMGE_HUMAN	CDC42_HUMAN	A0A804HLG8_HUMAN
A0A6Q8PG15_HUMAN	A0A6Q8PHI7_HUMAN	C9J8U2_HUMAN	PNCB_HUMAN	CERU_HUMAN	A0A8C8KBL6_HUMAN
A0A6Q8PG28_HUMAN	A0A6Q8PHJ2_HUMAN	C9J9K3_HUMAN	PNPH_HUMAN	CFAD_HUMAN	A0A8C8KBU6_HUMAN
A0A6Q8PG52_HUMAN	A0A6Q8PHJ6_HUMAN	C9JAB2_HUMAN	POSTN_HUMAN	CFAH_HUMAN	A0A8I5KNT2_HUMAN
A0A6Q8PG63_HUMAN	A0A6Q8PHJ9_HUMAN	C9JC03_HUMAN	PPIA_HUMAN	CFAI_HUMAN	A0A8I5KNU9_HUMAN
A0A6Q8PG64_HUMAN	A0A6Q8PHP3_HUMAN	C9JC07_HUMAN	PPIB_HUMAN	CH10_HUMAN	A0A8I5KP74_HUMAN
A0A6Q8PGA8_HUMAN	A0A6Q8PHP7_HUMAN	C9JC84_HUMAN	PRAF3_HUMAN	CH3L1_HUMAN	A0A8I5KPP9_HUMAN
A0A6Q8PGB5_HUMAN	A0A6Q8PHQ9_HUMAN	C9JEJ2_HUMAN	PRDX1_HUMAN	CH60_HUMAN	A0A8I5KPY2_HUMAN
A0A6Q8PGC7_HUMAN	A0A7I2PK44_HUMAN	C9JEU5_HUMAN	PRDX2_HUMAN	CISY_HUMAN	A0A8I5KR71_HUMAN
A0A6Q8PGE6_HUMAN	A0A7I2RJN6_HUMAN	C9JF17_HUMAN	PRDX3_HUMAN	CKAP4_HUMAN	A0A8I5KRC6_HUMAN
A0A6Q8PGE8_HUMAN	A0A7I2RLJ8_HUMAN	C9JFE4_HUMAN	PRDX4_HUMAN	CLH1_HUMAN	A0A8I5KS71_HUMAN
A0A6Q8PGI6_HUMAN	A0A7I2S2S9_HUMAN	C9JFR7_HUMAN	PRDX5_HUMAN	CLH2_HUMAN	A0A8I5KSD5_HUMAN
A0A6Q8PGK1_HUMAN	A0A7I2ST14_HUMAN	C9JGI3_HUMAN	PRDX6_HUMAN	CLIC1_HUMAN	A0A8I5KSX0_HUMAN
A0A6Q8PGN3_HUMAN	A0A7I2U302_HUMAN	C9JGT8_HUMAN	PRELP_HUMAN	CLUS_HUMAN	A0A8I5KSY3_HUMAN
A0A6Q8PGN5_HUMAN	A0A7I2UQ36_HUMAN	C9JH19_HUMAN	PROF1_HUMAN	CMA1_HUMAN	A0A8I5KSY8_HUMAN
A0A6Q8PGP2_HUMAN	A0A7I2V2B9_HUMAN	C9JH92_HUMAN	PSB2_HUMAN	CMBL_HUMAN	A0A8I5KT03_HUMAN
A0A6Q8PGR9_HUMAN	A0A7I2V2D2_HUMAN	C9JIZ0_HUMAN	PSMD3_HUMAN	CMC1_HUMAN	A0A8I5KT88_HUMAN
A0A6Q8PGS4_HUMAN	A0A7I2V2F2_HUMAN	C9JJT5_HUMAN	PSME2_HUMAN	CNDP2_HUMAN	A0A8I5KUC3_HUMAN
A0A6Q8PGU8_HUMAN	A0A7I2V2F6_HUMAN	C9JJV6_HUMAN	PTBP1_HUMAN	CNN1_HUMAN	A0A8I5KUE3_HUMAN
A0A6Q8PGW4_HUMAN	A0A7I2V2F9_HUMAN	C9JLB1_HUMAN	PXL2A_HUMAN	CNN2_HUMAN	A0A8I5KUF3_HUMAN
A0A6Q8PGY2_HUMAN	A0A7I2V2G2_HUMAN	C9JMB8_HUMAN	PYC_HUMAN	CO1A1_HUMAN	A0A8I5KVB5_HUMAN
A0A6Q8PGY8_HUMAN	A0A7I2V2H0_HUMAN	C9JNG9_HUMAN	PYGL_HUMAN	CO1A2_HUMAN	A0A8I5KVC9_HUMAN
A0A6Q8PGZ8_HUMAN	A0A7I2V2H3_HUMAN	C9JNW5_HUMAN	Q15136_HUMAN	CO2_HUMAN	A0A8I5KVL5_HUMAN
A0A6Q8PH25_HUMAN	A0A7I2V2H9_HUMAN	C9JPK5_HUMAN	Q5JP53_HUMAN	CO2A1_HUMAN	A0A8I5KW26_HUMAN
A0A6Q8PH27_HUMAN	A0A7I2V2I6_HUMAN	C9JPV8_HUMAN	Q5SRR8_HUMAN	CO3_HUMAN	A0A8I5KWT8_HUMAN
A0A6Q8PH31_HUMAN	A0A7I2V2K5_HUMAN	C9JQS9_HUMAN	Q5SSV3_HUMAN	CO3A1_HUMAN	A0A8I5KYH4_HUMAN
A0A6Q8PH33_HUMAN	A0A7I2V2L0_HUMAN	C9JU26_HUMAN	Q5T0R1_HUMAN	CO4A1_HUMAN	A0A8I5KYK4_HUMAN
A0A6Q8PH35_HUMAN	A0A7I2V2L4_HUMAN	C9JU56_HUMAN	Q5T0R2_HUMAN	CO4A2_HUMAN	A0A8I5KYP7_HUMAN
A0A6Q8PH44_HUMAN	A0A7I2V2L6_HUMAN	C9JV77_HUMAN	Q5T0R3_HUMAN	CO4B_HUMAN	A0A8I5KYZ1_HUMAN
A0A6Q8PH49_HUMAN	A0A7I2V2L9_HUMAN	C9JVY5_HUMAN	Q5T0R4_HUMAN	CO5_HUMAN	A0A8I5KZ38_HUMAN
A0A6Q8PH52_HUMAN	A0A7I2V2M3_HUMAN	C9JW74_HUMAN	Q5T0R5_HUMAN	CO5A1_HUMAN	A0A8I5QKM0_HUMAN
A0A6Q8PH59_HUMAN	A0A7I2V2M5_HUMAN	C9JX88_HUMAN	Q5T0R6_HUMAN	CO5A2_HUMAN	A0A8I5QKN7_HUMAN
A0A6Q8PH63_HUMAN	A0A7I2V2N1_HUMAN	C9JXB8_HUMAN	Q5T0R7_HUMAN	CO5A3_HUMAN	A0A8I5QKX1_HUMAN
A0A6Q8PH65_HUMAN	A0A7I2V2N6_HUMAN	C9JZL8_HUMAN	Q5T985_HUMAN	CO6_HUMAN	A16A1_HUMAN
A0A6Q8PH71_HUMAN	A0A7I2V2R3_HUMAN	C9JZR2_HUMAN	Q5VY30_HUMAN	CO6A1_HUMAN	A1AG1_HUMAN
A0A6Q8PH84_HUMAN	A0A7I2V2R5_HUMAN	C9K052_HUMAN	Q60FE5_HUMAN	CO6A2_HUMAN	A1AG2_HUMAN
A0A6Q8PH89_HUMAN	A0A7I2V2S0_HUMAN	CAD13_HUMAN	Q6P452_HUMAN	CO6A3_HUMAN	A1AT_HUMAN
A0A6Q8PHA2_HUMAN	A0A7I2V2S3_HUMAN	CADH1_HUMAN	Q96C32_HUMAN	CO6A6_HUMAN	A1BG_HUMAN
A0A6Q8PHA6_HUMAN	A0A7I2V2S7_HUMAN	CAH1_HUMAN	R4GMT0_HUMAN	CO7_HUMAN	A2A274_HUMAN
A0A6Q8PHC0_HUMAN	A0A7I2V2S9_HUMAN	CAH2_HUMAN	RAB2A_HUMAN	CO7A1_HUMAN	A2A3R5_HUMAN
A0A6Q8PHG2_HUMAN	A0A7I2V2T3_HUMAN	CALL3_HUMAN	RAB5C_HUMAN	CO8B_HUMAN	A2ACR1_HUMAN
A0A6Q8PHH9_HUMAN	A0A7I2V2T9_HUMAN	CALM1_HUMAN	RAB7A_HUMAN	CO9_HUMAN	A2AP_HUMAN
A0A6Q8PHI7_HUMAN	A0A7I2V2U5_HUMAN	CALM2_HUMAN	RALA_HUMAN	COBA1_HUMAN	A2GL_HUMAN
A0A6Q8PHJ2_HUMAN	A0A7I2V2U7_HUMAN	CALM3_HUMAN	RAP1A_HUMAN	COEA1_HUMAN	A2MG_HUMAN
A0A6Q8PHJ6_HUMAN	A0A7I2V2U8_HUMAN	CALR_HUMAN	RAP1B_HUMAN	COF1_HUMAN	A6NKB8_HUMAN
A0A6Q8PHJ9_HUMAN	A0A7I2V2W0_HUMAN	CALX_HUMAN	RET4_HUMAN	COFA1_HUMAN	A6NLM8_HUMAN
A0A6Q8PHP3_HUMAN	A0A7I2V2W9_HUMAN	CAN1_HUMAN	RHG01_HUMAN	COG3_HUMAN	A6NLN1_HUMAN
A0A6Q8PHP7_HUMAN	A0A7I2V2X3_HUMAN	CAN2_HUMAN	RL40_HUMAN	COHA1_HUMAN	A6PVH9_HUMAN
A0A6Q8PHQ9_HUMAN	A0A7I2V2X6_HUMAN	CAND1_HUMAN	RL6_HUMAN	COIA1_HUMAN	A7XZE4_HUMAN
A0A7I2PK44_HUMAN	A0A7I2V2X8_HUMAN	CAP1_HUMAN	RL7_HUMAN	COLA1_HUMAN	A8K8J9_HUMAN
A0A7I2RJN6_HUMAN	A0A7I2V2X9_HUMAN	CAPG_HUMAN	RLA0_HUMAN	COPA_HUMAN	A8MRB1_HUMAN
A0A7I2RLJ8_HUMAN	A0A7I2V2Y2_HUMAN	CASA1_BOVIN	RLA0L_HUMAN	COPB_HUMAN	A8MUD9_HUMAN
A0A7I2S2S9_HUMAN	A0A7I2V2Y6_HUMAN	CASA2_BOVIN	ROA1_HUMAN	COR1A_HUMAN	A8MUS3_HUMAN
A0A7I2ST14_HUMAN	A0A7I2V309_HUMAN	CASB_BOVIN	ROA2_HUMAN	COR1B_HUMAN	A8MVZ9_HUMAN
A0A7I2U302_HUMAN	A0A7I2V320_HUMAN	CASK_BOVIN	RP1BL_HUMAN	COR1C_HUMAN	A8MW50_HUMAN
A0A7I2UQ36_HUMAN	A0A7I2V323_HUMAN	CATA_HUMAN	RPN1_HUMAN	COTL1_HUMAN	A8MWQ5_HUMAN
A0A7I2V2B9_HUMAN	A0A7I2V327_HUMAN	CATD_HUMAN	RRAS_HUMAN	COX2_HUMAN	A8MX94_HUMAN
A0A7I2V2D2_HUMAN	A0A7I2V343_HUMAN	CATG_HUMAN	RRAS2_HUMAN	COX5A_HUMAN	A8MXH2_HUMAN
A0A7I2V2F2_HUMAN	A0A7I2V346_HUMAN	CAV1_HUMAN	RS27A_HUMAN	CPNE1_HUMAN	A8MXH5_HUMAN
A0A7I2V2F6_HUMAN	A0A7I2V348_HUMAN	CAVN1_HUMAN	RS3_HUMAN	CPNE3_HUMAN	A8MXP9_HUMAN
A0A7I2V2F9_HUMAN	A0A7I2V349_HUMAN	CAVN2_HUMAN	RSSA_HUMAN	CPNS1_HUMAN	AACT_HUMAN
A0A7I2V2G2_HUMAN	A0A7I2V362_HUMAN	CAVN3_HUMAN	RSU1_HUMAN	CPSF5_HUMAN	AATM_HUMAN
A0A7I2V2H0_HUMAN	A0A7I2V369_HUMAN	CAZA1_HUMAN	RTN4_HUMAN	CRK_HUMAN	ABHD5_HUMAN
A0A7I2V2H3_HUMAN	A0A7I2V370_HUMAN	CAZA2_HUMAN	S10A4_HUMAN	CRYAB_HUMAN	ABHEB_HUMAN
A0A7I2V2H9_HUMAN	A0A7I2V375_HUMAN	CBG_HUMAN	S10A6_HUMAN	CRYL1_HUMAN	ABRAL_HUMAN
A0A7I2V2I6_HUMAN	A0A7I2V383_HUMAN	CBPA3_HUMAN	S4R471_HUMAN	CSK21_HUMAN	ACACB_HUMAN
A0A7I2V2K5_HUMAN	A0A7I2V389_HUMAN	CBR1_HUMAN	SAA1_HUMAN	CSK23_HUMAN	ACADV_HUMAN
A0A7I2V2L0_HUMAN	A0A7I2V390_HUMAN	CBR3_HUMAN	SAMP_HUMAN	CSKI2_HUMAN	ACBP_HUMAN
A0A7I2V2L4_HUMAN	A0A7I2V3A1_HUMAN	CCAR2_HUMAN	SBP1_HUMAN	CSN7A_HUMAN	ACOHC_HUMAN
A0A7I2V2L6_HUMAN	A0A7I2V3B4_HUMAN	CCD26_HUMAN	SEPT2_HUMAN	CSPG2_HUMAN	ACON_HUMAN
A0A7I2V2L9_HUMAN	A0A7I2V3C8_HUMAN	CD14_HUMAN	SERA_HUMAN	CSRP1_HUMAN	ACOT1_HUMAN
A0A7I2V2M3_HUMAN	A0A7I2V3C9_HUMAN	CD36_HUMAN	SERPH_HUMAN	CTNA1_HUMAN	ACOT2_HUMAN
A0A7I2V2M5_HUMAN	A0A7I2V3D4_HUMAN	CDC42_HUMAN	SODE_HUMAN	CTNB1_HUMAN	ACSL1_HUMAN
A0A7I2V2N1_HUMAN	A0A7I2V3D5_HUMAN	CDC5L_HUMAN	SODM_HUMAN	CTND1_HUMAN	ACTA_HUMAN
A0A7I2V2N6_HUMAN	A0A7I2V3E1_HUMAN	CERU_HUMAN	SPRE_HUMAN	CUTA_HUMAN	ACTB_HUMAN
A0A7I2V2R3_HUMAN	A0A7I2V3E4_HUMAN	CFAD_HUMAN	SPTA1_HUMAN	CYFP1_HUMAN	ACTBL_HUMAN
A0A7I2V2R5_HUMAN	A0A7I2V3F1_HUMAN	CFAH_HUMAN	SPTB1_HUMAN	CYFP2_HUMAN	ACTC_HUMAN
A0A7I2V2S0_HUMAN	A0A7I2V3F3_HUMAN	CFAI_HUMAN	SPTB2_HUMAN	CYTB_HUMAN	ACTG_HUMAN
A0A7I2V2S3_HUMAN	A0A7I2V3F7_HUMAN	CH10_HUMAN	SPTN1_HUMAN	CYTSB_HUMAN	ACTH_HUMAN
A0A7I2V2S7_HUMAN	A0A7I2V3G1_HUMAN	CH3L1_HUMAN	SRPX_HUMAN	D3YTG3_HUMAN	ACTN1_HUMAN
A0A7I2V2S9_HUMAN	A0A7I2V3G4_HUMAN	CH60_HUMAN	SRPX2_HUMAN	D6R991_HUMAN	ACTN4_HUMAN
A0A7I2V2T3_HUMAN	A0A7I2V3G7_HUMAN	CHD4_HUMAN	STOM_HUMAN	D6R9P3_HUMAN	ACTY_HUMAN
A0A7I2V2T9_HUMAN	A0A7I2V3H3_HUMAN	CHMP3_HUMAN	TAGL_HUMAN	D6RAA6_HUMAN	ACTZ_HUMAN
A0A7I2V2U5_HUMAN	A0A7I2V3H5_HUMAN	CISY_HUMAN	TAGL2_HUMAN	D6RAF8_HUMAN	ACY1_HUMAN
A0A7I2V2U7_HUMAN	A0A7I2V3I0_HUMAN	CKAP4_HUMAN	TBA1A_HUMAN	D6RAN4_HUMAN	ADDA_HUMAN
A0A7I2V2U8_HUMAN	A0A7I2V3I2_HUMAN	CLH1_HUMAN	TBA1B_HUMAN	D6RBD7_HUMAN	ADDG_HUMAN
A0A7I2V2W0_HUMAN	A0A7I2V3I5_HUMAN	CLIC1_HUMAN	TBB2A_HUMAN	D6RBE9_HUMAN	ADH1A_HUMAN
A0A7I2V2W9_HUMAN	A0A7I2V3J6_HUMAN	CLIC2_HUMAN	TBB2B_HUMAN	D6RBV0_HUMAN	ADH1B_HUMAN
A0A7I2V2X3_HUMAN	A0A7I2V3J7_HUMAN	CLUS_HUMAN	TBB4A_HUMAN	D6RBZ0_HUMAN	ADH1G_HUMAN
A0A7I2V2X6_HUMAN	A0A7I2V3N0_HUMAN	CMA1_HUMAN	TBB5_HUMAN	D6RCD7_HUMAN	ADHX_HUMAN
A0A7I2V2X8_HUMAN	A0A7I2V3N2_HUMAN	CMBL_HUMAN	TBB6_HUMAN	D6RD18_HUMAN	ADIRF_HUMAN
A0A7I2V2X9_HUMAN	A0A7I2V3P1_HUMAN	CMC1_HUMAN	TCPA_HUMAN	D6REM6_HUMAN	ADT2_HUMAN
A0A7I2V2Y2_HUMAN	A0A7I2V3P3_HUMAN	CNDP2_HUMAN	TCPB_HUMAN	D6REX3_HUMAN	ADT3_HUMAN
A0A7I2V2Y6_HUMAN	A0A7I2V3P7_HUMAN	CNN1_HUMAN	TCPD_HUMAN	D6RF35_HUMAN	AEBP1_HUMAN
A0A7I2V309_HUMAN	A0A7I2V3Q6_HUMAN	CNN2_HUMAN	TCPE_HUMAN	D6RF62_HUMAN	AFAM_HUMAN
A0A7I2V320_HUMAN	A0A7I2V3R8_HUMAN	CO1A1_HUMAN	TENS1_HUMAN	D6RFL4_HUMAN	AGRIN_HUMAN
A0A7I2V323_HUMAN	A0A7I2V3S3_HUMAN	CO1A2_HUMAN	TERA_HUMAN	D6RFM5_HUMAN	AHNK_HUMAN
A0A7I2V327_HUMAN	A0A7I2V3S6_HUMAN	CO2_HUMAN	TETN_HUMAN	D6RG13_HUMAN	AK1A1_HUMAN
A0A7I2V343_HUMAN	A0A7I2V3U0_HUMAN	CO3_HUMAN	THRB_HUMAN	D6RGG3_HUMAN	AK1C1_HUMAN
A0A7I2V346_HUMAN	A0A7I2V3U2_HUMAN	CO3A1_HUMAN	THTM_HUMAN	D6RHZ5_HUMAN	AK1C2_HUMAN
A0A7I2V348_HUMAN	A0A7I2V3U3_HUMAN	CO4A1_HUMAN	TINAL_HUMAN	DAZP1_HUMAN	AK1C3_HUMAN
A0A7I2V349_HUMAN	A0A7I2V3V7_HUMAN	CO4A2_HUMAN	TKT_HUMAN	DBNL_HUMAN	AKA12_HUMAN
A0A7I2V362_HUMAN	A0A7I2V3W0_HUMAN	CO4B_HUMAN	TLN1_HUMAN	DC1I2_HUMAN	AL1A1_HUMAN
A0A7I2V369_HUMAN	A0A7I2V3W6_HUMAN	CO5_HUMAN	TLN2_HUMAN	DCD_HUMAN	AL1A2_HUMAN
A0A7I2V370_HUMAN	A0A7I2V3W8_HUMAN	CO5A1_HUMAN	TMM43_HUMAN	DCTN1_HUMAN	AL7A1_HUMAN
A0A7I2V375_HUMAN	A0A7I2V3W9_HUMAN	CO5A2_HUMAN	TOM1_HUMAN	DCTN2_HUMAN	AL9A1_HUMAN
A0A7I2V383_HUMAN	A0A7I2V3Y5_HUMAN	CO5A3_HUMAN	TPIS_HUMAN	DCUP_HUMAN	ALBU_BOVIN
A0A7I2V389_HUMAN	A0A7I2V3Z0_HUMAN	CO6_HUMAN	TPP1_HUMAN	DCXR_HUMAN	ALBU_HUMAN
A0A7I2V390_HUMAN	A0A7I2V402_HUMAN	CO6A1_HUMAN	TRFE_HUMAN	DDAH2_HUMAN	ALDH2_HUMAN
A0A7I2V3A1_HUMAN	A0A7I2V410_HUMAN	CO6A2_HUMAN	TRFL_HUMAN	DDI2_HUMAN	ALDOA_HUMAN
A0A7I2V3B4_HUMAN	A0A7I2V419_HUMAN	CO6A3_HUMAN	TRYP_PIG	DDX1_HUMAN	ALDOC_HUMAN
A0A7I2V3C8_HUMAN	A0A7I2V428_HUMAN	CO6A6_HUMAN	TSP1_HUMAN	DDX17_HUMAN	ALS_HUMAN
A0A7I2V3C9_HUMAN	A0A7I2V430_HUMAN	CO7_HUMAN	TTHY_HUMAN	DDX3X_HUMAN	AMBP_HUMAN
A0A7I2V3D4_HUMAN	A0A7I2V433_HUMAN	CO7A1_HUMAN	TXND5_HUMAN	DERM_HUMAN	AMPB_HUMAN
A0A7I2V3D5_HUMAN	A0A7I2V438_HUMAN	CO8A_HUMAN	U3KQK0_HUMAN	DESM_HUMAN	AMPL_HUMAN
A0A7I2V3E1_HUMAN	A0A7I2V448_HUMAN	CO8B_HUMAN	UB2L3_HUMAN	DESP_HUMAN	AMPN_HUMAN
A0A7I2V3E4_HUMAN	A0A7I2V452_HUMAN	CO9_HUMAN	UBA1_HUMAN	DEST_HUMAN	ANGL1_HUMAN
A0A7I2V3F1_HUMAN	A0A7I2V458_HUMAN	COCA1_HUMAN	UBB_HUMAN	DHE3_HUMAN	ANGL2_HUMAN
A0A7I2V3F3_HUMAN	A0A7I2V461_HUMAN	COEA1_HUMAN	UBC_HUMAN	DHX15_HUMAN	ANGT_HUMAN
A0A7I2V3F7_HUMAN	A0A7I2V464_HUMAN	COF1_HUMAN	UGPA_HUMAN	DHX9_HUMAN	ANK1_HUMAN
A0A7I2V3G1_HUMAN	A0A7I2V470_HUMAN	COFA1_HUMAN	V9GYE3_HUMAN	DLDH_HUMAN	ANT3_HUMAN
A0A7I2V3G4_HUMAN	A0A7I2V473_HUMAN	COHA1_HUMAN	V9GYM3_HUMAN	DNJA2_HUMAN	ANX11_HUMAN
A0A7I2V3G7_HUMAN	A0A7I2V488_HUMAN	COIA1_HUMAN	V9GYY3_HUMAN	DNM1L_HUMAN	ANXA1_HUMAN
A0A7I2V3H3_HUMAN	A0A7I2V4B4_HUMAN	COLA1_HUMAN	V9GZ78_HUMAN	DNPEP_HUMAN	ANXA2_HUMAN
A0A7I2V3H5_HUMAN	A0A7I2V4B8_HUMAN	COMT_HUMAN	V9HW50_HUMAN	DNPH1_HUMAN	ANXA3_HUMAN
A0A7I2V3I0_HUMAN	A0A7I2V4C2_HUMAN	COPA_HUMAN	VAT1_HUMAN	DOPD_HUMAN	ANXA4_HUMAN
A0A7I2V3I2_HUMAN	A0A7I2V4E4_HUMAN	COPB_HUMAN	VIME_HUMAN	DP13A_HUMAN	ANXA5_HUMAN
A0A7I2V3I5_HUMAN	A0A7I2V4F0_HUMAN	COPD_HUMAN	VINC_HUMAN	DPP4_HUMAN	ANXA6_HUMAN
A0A7I2V3J6_HUMAN	A0A7I2V4G0_HUMAN	COPG1_HUMAN	VTDB_HUMAN	DPYL2_HUMAN	ANXA7_HUMAN
A0A7I2V3J7_HUMAN	A0A7I2V4G3_HUMAN	COR1A_HUMAN	VTNC_HUMAN	DPYL3_HUMAN	AOC3_HUMAN
A0A7I2V3N0_HUMAN	A0A7I2V4G5_HUMAN	COR1B_HUMAN	VWA1_HUMAN	DRA_HUMAN	AOFA_HUMAN
A0A7I2V3N2_HUMAN	A0A7I2V4G8_HUMAN	COR1C_HUMAN	VWF_HUMAN	DSG2_HUMAN	AOFB_HUMAN
A0A7I2V3P1_HUMAN	A0A7I2V4H4_HUMAN	COTL1_HUMAN	X6RJP6_HUMAN	DSRAD_HUMAN	AP1G2_HUMAN
A0A7I2V3P3_HUMAN	A0A7I2V4H6_HUMAN	COX2_HUMAN	ZA2G_HUMAN	DUT_HUMAN	AP2A2_HUMAN
A0A7I2V3P7_HUMAN	A0A7I2V4I6_HUMAN	COX41_HUMAN		DX39B_HUMAN	APEX1_HUMAN
A0A7I2V3Q6_HUMAN	A0A7I2V4I8_HUMAN	COX5A_HUMAN	CYB5_HUMAN	DYHC1_HUMAN	APMAP_HUMAN
A0A7I2V3R8_HUMAN	A0A7I2V4J2_HUMAN	CPN2_HUMAN	FA12_HUMAN	DYST_HUMAN	APOA1_HUMAN
A0A7I2V3S3_HUMAN	A0A7I2V4J3_HUMAN	CPNE1_HUMAN	A0A7P0T9S6_HUMAN	E2AK2_HUMAN	APOA2_HUMAN
A0A7I2V3S6_HUMAN	A0A7I2V4J6_HUMAN	CPNE3_HUMAN	A0A7P0TA52_HUMAN	E41L2_HUMAN	APOA4_HUMAN
A0A7I2V3U0_HUMAN	A0A7I2V4J9_HUMAN	CPNS1_HUMAN	A0A7P0TAP4_HUMAN	E5RFH6_HUMAN	APOB_HUMAN
A0A7I2V3U2_HUMAN	A0A7I2V4K2_HUMAN	CPSF5_HUMAN	A0A7P0TBH1_HUMAN	E5RFP9_HUMAN	APOC3_HUMAN
A0A7I2V3U3_HUMAN	A0A7I2V4K4_HUMAN	CRKL_HUMAN	A0A7P0Z441_HUMAN	E5RFU2_HUMAN	APOD_HUMAN
A0A7I2V3V7_HUMAN	A0A7I2V4K9_HUMAN	CRYAB_HUMAN	E7ERP7_HUMAN	E5RGA2_HUMAN	APOE_HUMAN
A0A7I2V3W0_HUMAN	A0A7I2V4L6_HUMAN	CRYL1_HUMAN	E9PEV4_HUMAN	E5RGM5_HUMAN	APOH_HUMAN
A0A7I2V3W6_HUMAN	A0A7I2V4L7_HUMAN	CSK21_HUMAN	H0Y7L5_HUMAN	E5RH77_HUMAN	APT_HUMAN
A0A7I2V3W8_HUMAN	A0A7I2V4N0_HUMAN	CSK23_HUMAN	DEST_HUMAN	E5RHS5_HUMAN	ARF1_HUMAN
A0A7I2V3W9_HUMAN	A0A7I2V4N1_HUMAN	CSN1_HUMAN	F6RFD5_HUMAN	E5RHW4_HUMAN	ARF3_HUMAN
A0A7I2V3Y5_HUMAN	A0A7I2V4N2_HUMAN	CSN4_HUMAN	KANK2_HUMAN	E5RIA4_HUMAN	ARF5_HUMAN
A0A7I2V3Z0_HUMAN	A0A7I2V4N4_HUMAN	CSPG2_HUMAN	K7EIU4_HUMAN	E5RIM2_HUMAN	ARHG1_HUMAN
A0A7I2V402_HUMAN	A0A7I2V4N8_HUMAN	CSRP1_HUMAN	FBLN5_HUMAN	E5RIR1_HUMAN	ARK72_HUMAN
A0A7I2V410_HUMAN	A0A7I2V4S4_HUMAN	CSTF2_HUMAN	G3V4U0_HUMAN	E5RIV1_HUMAN	ARK74_HUMAN
A0A7I2V419_HUMAN	A0A7I2V4U2_HUMAN	CTNA1_HUMAN	G3XA98_HUMAN	E7EMB6_HUMAN	ARP2_HUMAN
A0A7I2V428_HUMAN	A0A7I2V4U6_HUMAN	CTNA2_HUMAN	A0A1X7SC65_HUMAN	E7EMM4_HUMAN	ARP3_HUMAN
A0A7I2V430_HUMAN	A0A7I2V4W5_HUMAN	CTNB1_HUMAN	MYL9_HUMAN	E7EN65_HUMAN	ARP3B_HUMAN
A0A7I2V433_HUMAN	A0A7I2V4X8_HUMAN	CTND1_HUMAN	H2B1J_HUMAN	E7ENM0_HUMAN	ARP3C_HUMAN
A0A7I2V438_HUMAN	A0A7I2V4Y4_HUMAN	CUTA_HUMAN	H2B1O_HUMAN	E7ENY0_HUMAN	ARPC2_HUMAN
A0A7I2V448_HUMAN	A0A7I2V4Y9_HUMAN	CYB5_HUMAN	H2B1B_HUMAN	E7ENZ3_HUMAN	ARPC3_HUMAN
A0A7I2V452_HUMAN	A0A7I2V4Z0_HUMAN	CYC_HUMAN	H2B2E_HUMAN	E7EPB3_HUMAN	ARPC4_HUMAN
A0A7I2V458_HUMAN	A0A7I2V506_HUMAN	CYTB_HUMAN	H2AY_HUMAN	E7EPK1_HUMAN	ASAH1_HUMAN
A0A7I2V461_HUMAN	A0A7I2V507_HUMAN	D39U1_HUMAN	A0A8I5KRC6_HUMAN	E7EPL9_HUMAN	ASPH_HUMAN
A0A7I2V464_HUMAN	A0A7I2V512_HUMAN	D3YTG3_HUMAN	D6RCF2_HUMAN	E7EPM6_HUMAN	ASPN_HUMAN
A0A7I2V470_HUMAN	A0A7I2V514_HUMAN	D6R934_HUMAN	D6RD17_HUMAN	E7EPT4_HUMAN	ASSY_HUMAN
A0A7I2V473_HUMAN	A0A7I2V517_HUMAN	D6R938_HUMAN	H9KV48_HUMAN	E7EPV7_HUMAN	AT1A1_HUMAN
A0A7I2V488_HUMAN	A0A7I2V529_HUMAN	D6R9P3_HUMAN	TBB4B_HUMAN	E7EQB2_HUMAN	AT1B1_HUMAN
A0A7I2V4B4_HUMAN	A0A7I2V530_HUMAN	D6RAA6_HUMAN	K22E_HUMAN	E7EQG2_HUMAN	AT2A1_HUMAN
A0A7I2V4B8_HUMAN	A0A7I2V534_HUMAN	D6RAD3_HUMAN	PYGB_HUMAN	E7ER44_HUMAN	AT2A2_HUMAN
A0A7I2V4C2_HUMAN	A0A7I2V535_HUMAN	D6RAF8_HUMAN	K1C10_HUMAN	E7ERJ7_HUMAN	AT2A3_HUMAN
A0A7I2V4E4_HUMAN	A0A7I2V538_HUMAN	D6RAN4_HUMAN	A0A1B0GVI3_HUMAN	E7ES33_HUMAN	AT2B4_HUMAN
A0A7I2V4F0_HUMAN	A0A7I2V540_HUMAN	D6RAX7_HUMAN	A0A087WT78_HUMAN	E7ETB3_HUMAN	AT5F1_HUMAN
A0A7I2V4G0_HUMAN	A0A7I2V541_HUMAN	D6RBV2_HUMAN	A0A7P0TAY2_HUMAN	E7ETB9_HUMAN	ATLA3_HUMAN
A0A7I2V4G3_HUMAN	A0A7I2V570_HUMAN	D6RBZ0_HUMAN	PGAM2_HUMAN	E7ETH0_HUMAN	ATP5H_HUMAN
A0A7I2V4G5_HUMAN	A0A7I2V586_HUMAN	D6RC52_HUMAN	A0A087WUI2_HUMAN	E7ETK0_HUMAN	ATPA_HUMAN
A0A7I2V4G8_HUMAN	A0A7I2V590_HUMAN	D6RCB9_HUMAN	A0A7I2V4N0_HUMAN	E7ETK5_HUMAN	ATPB_HUMAN
A0A7I2V4H4_HUMAN	A0A7I2V594_HUMAN	D6RCD7_HUMAN	A0A7I2YQN4_HUMAN	E7EU05_HUMAN	ATPG_HUMAN
A0A7I2V4H6_HUMAN	A0A7I2V596_HUMAN	D6RD18_HUMAN	RA1L2_HUMAN	E7EU96_HUMAN	ATPK_HUMAN
A0A7I2V4I6_HUMAN	A0A7I2V599_HUMAN	D6RER5_HUMAN	F8VTQ5_HUMAN	E7EUC7_HUMAN	ATPO_HUMAN
A0A7I2V4I8_HUMAN	A0A7I2V5A1_HUMAN	D6REX3_HUMAN	A0A5K1VW95_HUMAN	E7EUI6_HUMAN	B0AZS6_HUMAN
A0A7I2V4J2_HUMAN	A0A7I2V5B1_HUMAN	D6RF35_HUMAN	A0A2R8YG21_HUMAN	E7EV99_HUMAN	B0QY01_HUMAN
A0A7I2V4J3_HUMAN	A0A7I2V5B2_HUMAN	D6RF62_HUMAN	BCAM_HUMAN	E7EVA0_HUMAN	B0QY60_HUMAN
A0A7I2V4J6_HUMAN	A0A7I2V5C9_HUMAN	D6RFJ0_HUMAN	A0A087WXM8_HUMAN	E7EVJ5_HUMAN	B0QY64_HUMAN
A0A7I2V4J9_HUMAN	A0A7I2V5D3_HUMAN	D6RFL4_HUMAN	CNN1_HUMAN	E7EW33_HUMAN	B0QZ18_HUMAN
A0A7I2V4K2_HUMAN	A0A7I2V5D5_HUMAN	D6RFN0_HUMAN	AK1C2_HUMAN	E7EX44_HUMAN	B0QZK4_HUMAN
A0A7I2V4K4_HUMAN	A0A7I2V5D8_HUMAN	D6RG13_HUMAN	A0A7I2V540_HUMAN	E7EX90_HUMAN	B0YIW2_HUMAN
A0A7I2V4K9_HUMAN	A0A7I2V5E2_HUMAN	D6RGG3_HUMAN	A0A7P0T8A3_HUMAN	E9PAL7_HUMAN	B1AH49_HUMAN
A0A7I2V4L6_HUMAN	A0A7I2V5F0_HUMAN	D6RGI1_HUMAN	C9JUP7_HUMAN	E9PB61_HUMAN	B1AHC9_HUMAN
A0A7I2V4L7_HUMAN	A0A7I2V5F5_HUMAN	D6RGI3_HUMAN	HBG2_HUMAN	E9PBK7_HUMAN	B1AHL2_HUMAN
A0A7I2V4N0_HUMAN	A0A7I2V5G4_HUMAN	D6RGV9_HUMAN	CALD1_HUMAN	E9PC84_HUMAN	B1AK87_HUMAN
A0A7I2V4N1_HUMAN	A0A7I2V5H5_HUMAN	D6RHZ5_HUMAN	C9J813_HUMAN	E9PCY7_HUMAN	B1AK88_HUMAN
A0A7I2V4N2_HUMAN	A0A7I2V5I2_HUMAN	DAZP1_HUMAN	A0A8I5KSD5_HUMAN	E9PDF6_HUMAN	B1AKP7_HUMAN
A0A7I2V4N4_HUMAN	A0A7I2V5J4_HUMAN	DBLOH_HUMAN	A0A1W2PQV5_HUMAN	E9PDQ8_HUMAN	B1AKQ8_HUMAN
A0A7I2V4N8_HUMAN	A0A7I2V5J8_HUMAN	DBNL_HUMAN	A0A804HKJ2_HUMAN	E9PDR0_HUMAN	B1ALD9_HUMAN
A0A7I2V4S4_HUMAN	A0A7I2V5K3_HUMAN	DC1I2_HUMAN	ATLA3_HUMAN	E9PEB5_HUMAN	B1AP13_HUMAN
A0A7I2V4U2_HUMAN	A0A7I2V5L0_HUMAN	DCD_HUMAN	F5GWF8_HUMAN	E9PEX6_HUMAN	B1AR62_HUMAN
A0A7I2V4U6_HUMAN	A0A7I2V5L3_HUMAN	DCTN1_HUMAN	F5H6I7_HUMAN	E9PF17_HUMAN	B2MG_HUMAN
A0A7I2V4W5_HUMAN	A0A7I2V5M1_HUMAN	DCTN2_HUMAN	Q6ZN40_HUMAN	E9PF55_HUMAN	B3AT_HUMAN
A0A7I2V4X8_HUMAN	A0A7I2V5M5_HUMAN	DCXR_HUMAN	DESM_HUMAN	E9PFW3_HUMAN	B3KQV6_HUMAN
A0A7I2V4Y4_HUMAN	A0A7I2V5N4_HUMAN	DDAH2_HUMAN	B7Z4L4_HUMAN	E9PGF5_HUMAN	B4DDF4_HUMAN
A0A7I2V4Y9_HUMAN	A0A7I2V5P9_HUMAN	DDB1_HUMAN	PFKAL_HUMAN	E9PGT1_HUMAN	B4DER1_HUMAN
A0A7I2V4Z0_HUMAN	A0A7I2V5Q6_HUMAN	DDRGK_HUMAN	AL9A1_HUMAN	E9PGZ1_HUMAN	B4DGU4_HUMAN
A0A7I2V506_HUMAN	A0A7I2V5R3_HUMAN	DDX1_HUMAN	FBLN2_HUMAN	E9PHA6_HUMAN	B4DJ81_HUMAN
A0A7I2V507_HUMAN	A0A7I2V5R6_HUMAN	DDX17_HUMAN	COGA1_HUMAN	E9PHI4_HUMAN	B4DJV2_HUMAN
A0A7I2V508_HUMAN	A0A7I2V5R8_HUMAN	DDX3X_HUMAN	PDLI7_HUMAN	E9PHK0_HUMAN	B4DK69_HUMAN
A0A7I2V512_HUMAN	A0A7I2V5S2_HUMAN	DDX5_HUMAN	D6RAN1_HUMAN	E9PHM6_HUMAN	B4DNG0_HUMAN
A0A7I2V514_HUMAN	A0A7I2V5T3_HUMAN	DDX6_HUMAN	D6RF83_HUMAN	E9PHN6_HUMAN	B4DNK4_HUMAN
A0A7I2V517_HUMAN	A0A7I2V5T4_HUMAN	DECR_HUMAN	D6RH06_HUMAN	E9PIE3_HUMAN	B4DQI1_HUMAN
A0A7I2V529_HUMAN	A0A7I2V5U5_HUMAN	DEOC_HUMAN	H7BYK4_HUMAN	E9PIR7_HUMAN	B4DQI4_HUMAN
A0A7I2V530_HUMAN	A0A7I2V5U7_HUMAN	DERM_HUMAN	E7ETN3_HUMAN	E9PIT5_HUMAN	B4DR61_HUMAN
A0A7I2V534_HUMAN	A0A7I2V5V0_HUMAN	DESM_HUMAN	H7C5H1_HUMAN	E9PJD9_HUMAN	B4DSU6_HUMAN
A0A7I2V535_HUMAN	A0A7I2V5V8_HUMAN	DESP_HUMAN	ADT2_HUMAN	E9PK01_HUMAN	B4DT28_HUMAN
A0A7I2V538_HUMAN	A0A7I2V5W7_HUMAN	DEST_HUMAN	ADT3_HUMAN	E9PK47_HUMAN	B4DUC8_HUMAN
A0A7I2V540_HUMAN	A0A7I2V5W9_HUMAN	DHB4_HUMAN	A0A7I2YQK6_HUMAN	E9PKD5_HUMAN	B4DUR8_HUMAN
A0A7I2V541_HUMAN	A0A7I2V5X5_HUMAN	DHE3_HUMAN	ODO2_HUMAN	E9PLK3_HUMAN	B4DUT8_HUMAN
A0A7I2V570_HUMAN	A0A7I2V5Y7_HUMAN	DHX15_HUMAN	H0Y7N1_HUMAN	E9PLL6_HUMAN	B4DV12_HUMAN
A0A7I2V586_HUMAN	A0A7I2V5Z4_HUMAN	DHX9_HUMAN	RAB2B_HUMAN	E9PM69_HUMAN	B4DV51_HUMAN
A0A7I2V590_HUMAN	A0A7I2V5Z6_HUMAN	DLDH_HUMAN	A0A3B3ITL1_HUMAN	E9PMV1_HUMAN	B4DXW1_HUMAN
A0A7I2V594_HUMAN	A0A7I2V5Z8_HUMAN	DNJA2_HUMAN	DHE3_BOVIN	E9PP21_HUMAN	B4DY08_HUMAN
A0A7I2V596_HUMAN	A0A7I2V607_HUMAN	DNJA3_HUMAN	DHE3_HUMAN	E9PP73_HUMAN	B4DY09_HUMAN
A0A7I2V599_HUMAN	A0A7I2V613_HUMAN	DNM1L_HUMAN	A0A804HJD7_HUMAN	E9PRY8_HUMAN	B4E1S2_HUMAN
A0A7I2V5A1_HUMAN	A0A7I2V614_HUMAN	DNPEP_HUMAN	A0A804HKE0_HUMAN	ECH1_HUMAN	B4E1Z4_HUMAN
A0A7I2V5B1_HUMAN	A0A7I2V620_HUMAN	DNPH1_HUMAN	A0A2R8Y6H2_HUMAN	ECHA_HUMAN	B4E3S0_HUMAN
A0A7I2V5B2_HUMAN	A0A7I2V621_HUMAN	DOPD_HUMAN	A0A7P0T8N2_HUMAN	ECHB_HUMAN	B5MC59_HUMAN
A0A7I2V5C9_HUMAN	A0A7I2V630_HUMAN	DP13A_HUMAN	A0A7P0T916_HUMAN	ECHD1_HUMAN	B5MCX3_HUMAN
A0A7I2V5D3_HUMAN	A0A7I2V638_HUMAN	DPM1_HUMAN	A0A7P0T9F1_HUMAN	ECHM_HUMAN	B5MD17_HUMAN
A0A7I2V5D5_HUMAN	A0A7I2V640_HUMAN	DPP4_HUMAN	A0A7P0T9K2_HUMAN	ECM2_HUMAN	B5MDF5_HUMAN
A0A7I2V5D8_HUMAN	A0A7I2V649_HUMAN	DPYL2_HUMAN	A0A7P0TAF3_HUMAN	EDC4_HUMAN	B7Z1G8_HUMAN
A0A7I2V5E2_HUMAN	A0A7I2V659_HUMAN	DPYL3_HUMAN	A0A7P0TB75_HUMAN	EF1A1_HUMAN	B7Z2E6_HUMAN
A0A7I2V5F0_HUMAN	A0A7I2V682_HUMAN	DRA_HUMAN	A0A7P0TBJ7_HUMAN	EF1A3_HUMAN	B7Z3Z9_HUMAN
A0A7I2V5F5_HUMAN	A0A7I2V685_HUMAN	DRB1_HUMAN	CISY_HUMAN	EF1B_HUMAN	B7Z4C8_HUMAN
A0A7I2V5G4_HUMAN	A0A7I2V699_HUMAN	DSG2_HUMAN	A0A0C4DGI3_HUMAN	EF1D_HUMAN	B7Z4E3_HUMAN
A0A7I2V5H5_HUMAN	A0A7I2V6A6_HUMAN	DSRAD_HUMAN	B4DJV2_HUMAN	EF1G_HUMAN	B7Z4W2_HUMAN
A0A7I2V5I2_HUMAN	A0A7I2V6B9_HUMAN	DUT_HUMAN	F8VPA1_HUMAN	EF2_HUMAN	B7Z596_HUMAN
A0A7I2V5J4_HUMAN	A0A7I2Y1C3_HUMAN	DX39B_HUMAN	F8VPF9_HUMAN	EFTU_HUMAN	B7Z645_HUMAN
A0A7I2V5J8_HUMAN	A0A7I2YMD7_HUMAN	DYHC1_HUMAN	F8W1S4_HUMAN	EHD2_HUMAN	B7Z6Z4_HUMAN
A0A7I2V5K3_HUMAN	A0A7I2YQ71_HUMAN	DYST_HUMAN	H0YH82_HUMAN	EHD3_HUMAN	B7Z708_HUMAN
A0A7I2V5L0_HUMAN	A0A7I2YQ74_HUMAN	E41L2_HUMAN	CO8A1_HUMAN	EHD4_HUMAN	B7Z8W6_HUMAN
A0A7I2V5L3_HUMAN	A0A7I2YQ77_HUMAN	E5KLJ9_HUMAN	KAD1_HUMAN	EIF3A_HUMAN	B7Z9C2_HUMAN
A0A7I2V5M1_HUMAN	A0A7I2YQ88_HUMAN	E5RFH6_HUMAN	Q5T9B7_HUMAN	EIF3B_HUMAN	B7Z9S8_HUMAN
A0A7I2V5M5_HUMAN	A0A7I2YQ90_HUMAN	E5RFR7_HUMAN	A0A0J9YWQ3_HUMAN	EIF3E_HUMAN	B7ZAR1_HUMAN
A0A7I2V5N4_HUMAN	A0A7I2YQA0_HUMAN	E5RFU2_HUMAN	C9JPV4_HUMAN	EIF3F_HUMAN	B7ZBC8_HUMAN
A0A7I2V5P9_HUMAN	A0A7I2YQB2_HUMAN	E5RH77_HUMAN	TGFI1_HUMAN	ELAV1_HUMAN	B7ZBC9_HUMAN
A0A7I2V5Q6_HUMAN	A0A7I2YQC0_HUMAN	E5RIA4_HUMAN	RAB1A_HUMAN	EM55_HUMAN	B7ZC38_HUMAN
A0A7I2V5R3_HUMAN	A0A7I2YQC8_HUMAN	E5RIT6_HUMAN	A0A804HK76_HUMAN	EMD_HUMAN	B7ZC39_HUMAN
A0A7I2V5R6_HUMAN	A0A7I2YQD8_HUMAN	E5RIV1_HUMAN	PSA_HUMAN	EMIL1_HUMAN	B7ZKJ8_HUMAN
A0A7I2V5R8_HUMAN	A0A7I2YQE4_HUMAN	E5RJT0_HUMAN	A0A7I2V389_HUMAN	ENAH_HUMAN	B8ZWD1_HUMAN
A0A7I2V5S2_HUMAN	A0A7I2YQF1_HUMAN	E7EM57_HUMAN	A0A7I2V3W8_HUMAN	ENOA_HUMAN	B8ZZA1_HUMAN
A0A7I2V5T3_HUMAN	A0A7I2YQF8_HUMAN	E7EMB6_HUMAN	E9PLK3_HUMAN	ENPL_HUMAN	B8ZZP4_HUMAN
A0A7I2V5T4_HUMAN	A0A7I2YQG2_HUMAN	E7EMF1_HUMAN	G6PD_HUMAN	EPB42_HUMAN	B8ZZQ6_HUMAN
A0A7I2V5U5_HUMAN	A0A7I2YQG7_HUMAN	E7EMS6_HUMAN	E7EM57_HUMAN	EPIPL_HUMAN	B8ZZW7_HUMAN
A0A7I2V5U7_HUMAN	A0A7I2YQH3_HUMAN	E7EN38_HUMAN	E7EUI8_HUMAN	ERAP1_HUMAN	BAF_HUMAN
A0A7I2V5V0_HUMAN	A0A7I2YQI2_HUMAN	E7ENC1_HUMAN	E9PD92_HUMAN	ERH_HUMAN	BCAM_HUMAN
A0A7I2V5V8_HUMAN	A0A7I2YQK5_HUMAN	E7ENY0_HUMAN	K1C14_HUMAN	ERLN2_HUMAN	BDH2_HUMAN
A0A7I2V5W7_HUMAN	A0A7I2YQK6_HUMAN	E7EPK1_HUMAN	K1C16_HUMAN	EST1_HUMAN	BGH3_HUMAN
A0A7I2V5W9_HUMAN	A0A7I2YQM2_HUMAN	E7EPL9_HUMAN	COR1C_HUMAN	ESTD_HUMAN	BIP_HUMAN
A0A7I2V5X5_HUMAN	A0A7I2YQN2_HUMAN	E7EPM6_HUMAN	B4E3S0_HUMAN	ESYT1_HUMAN	BLVRB_HUMAN
A0A7I2V5Y7_HUMAN	A0A7I2YQN4_HUMAN	E7EPT4_HUMAN	B4DNG0_HUMAN	ETFA_HUMAN	BODG_HUMAN
A0A7I2V5Z4_HUMAN	A0A7I2YQQ1_HUMAN	E7EQB2_HUMAN	TPM4_HUMAN	EXOS4_HUMAN	C1S_HUMAN
A0A7I2V5Z6_HUMAN	A0A7I2YQR2_HUMAN	E7EQG2_HUMAN	A0A2R8Y5V9_HUMAN	EZRI_HUMAN	C1TC_HUMAN
A0A7I2V5Z8_HUMAN	A0A7I2YQT9_HUMAN	E7ER27_HUMAN	A0A2R8YGX3_HUMAN	F13A_HUMAN	C2AIL_HUMAN
A0A7I2V607_HUMAN	A0A7I2YQU0_HUMAN	E7ER44_HUMAN	A0A2R8YH90_HUMAN	F2Z2V0_HUMAN	C4BPA_HUMAN
A0A7I2V613_HUMAN	A0A7I2YQU2_HUMAN	E7ERC4_HUMAN	HV366_HUMAN	F2Z2W6_HUMAN	C9IZN3_HUMAN
A0A7I2V614_HUMAN	A0A7I2YQV1_HUMAN	E7ERJ7_HUMAN	HV353_HUMAN	F2Z2Y4_HUMAN	C9IZQ1_HUMAN
A0A7I2V620_HUMAN	A0A7I2YQV4_HUMAN	E7ES10_HUMAN	HV333_HUMAN	F2Z2Y5_HUMAN	C9IZZ0_HUMAN
A0A7I2V621_HUMAN	A0A7I2YQX9_HUMAN	E7ES33_HUMAN	HVC33_HUMAN	F5GXK7_HUMAN	C9J0D1_HUMAN
A0A7I2V630_HUMAN	A0A7I2YQY3_HUMAN	E7ESP4_HUMAN	S10A9_HUMAN	F5GXT0_HUMAN	C9J1D1_HUMAN
A0A7I2V638_HUMAN	A0A7P0MRT9_HUMAN	E7ETB3_HUMAN	HV5X1_HUMAN	F5GXU9_HUMAN	C9J2H1_HUMAN
A0A7I2V640_HUMAN	A0A7P0MRW0_HUMAN	E7ETB9_HUMAN	EHD3_HUMAN	F5GY56_HUMAN	C9J3L8_HUMAN
A0A7I2V649_HUMAN	A0A7P0NMY4_HUMAN	E7ETH0_HUMAN	RAB1B_HUMAN	F5GY80_HUMAN	C9J592_HUMAN
A0A7I2V659_HUMAN	A0A7P0RGV0_HUMAN	E7ETK0_HUMAN	PDLI1_HUMAN	F5GYF7_HUMAN	C9J5W0_HUMAN
A0A7I2V682_HUMAN	A0A7P0S5H5_HUMAN	E7ETK5_HUMAN	PGRC1_HUMAN	F5GYJ8_HUMAN	C9J6D1_HUMAN
A0A7I2V685_HUMAN	A0A7P0T7U3_HUMAN	E7ETT1_HUMAN	CLIC1_HUMAN	F5GYN4_HUMAN	C9J6W7_HUMAN
A0A7I2V699_HUMAN	A0A7P0T7V5_HUMAN	E7EU05_HUMAN	HNRDL_HUMAN	F5GYU3_HUMAN	C9J6X0_HUMAN
A0A7I2V6A6_HUMAN	A0A7P0T823_HUMAN	E7EU96_HUMAN	A0A087WUK2_HUMAN	F5GZK2_HUMAN	C9J7B1_HUMAN
A0A7I2V6B9_HUMAN	A0A7P0T825_HUMAN	E7EUC7_HUMAN	SURF4_HUMAN	F5H013_HUMAN	C9J7H8_HUMAN
A0A7I2Y1C3_HUMAN	A0A7P0T840_HUMAN	E7EUI6_HUMAN	B7Z1G8_HUMAN	F5H248_HUMAN	C9J7U9_HUMAN
A0A7I2YMD7_HUMAN	A0A7P0T861_HUMAN	E7EUI8_HUMAN	Q5T8U5_HUMAN	F5H265_HUMAN	C9J813_HUMAN
A0A7I2YQ71_HUMAN	A0A7P0T862_HUMAN	E7EUU8_HUMAN	STX7_HUMAN	F5H2F4_HUMAN	C9J826_HUMAN
A0A7I2YQ74_HUMAN	A0A7P0T870_HUMAN	E7EUY3_HUMAN	TPD54_HUMAN	F5H2Z3_HUMAN	C9J830_HUMAN
A0A7I2YQ77_HUMAN	A0A7P0T890_HUMAN	E7EV99_HUMAN	A0A087WYR3_HUMAN	F5H365_HUMAN	C9J8F6_HUMAN
A0A7I2YQ88_HUMAN	A0A7P0T895_HUMAN	E7EVA0_HUMAN	A0A087WZ51_HUMAN	F5H388_HUMAN	C9J8U2_HUMAN
A0A7I2YQ90_HUMAN	A0A7P0T8A3_HUMAN	E7EVY3_HUMAN	SNX3_HUMAN	F5H4R6_HUMAN	C9J995_HUMAN
A0A7I2YQA0_HUMAN	A0A7P0T8A7_HUMAN	E7EW69_HUMAN	DNJA2_HUMAN	F5H563_HUMAN	C9J9K3_HUMAN
A0A7I2YQB2_HUMAN	A0A7P0T8C0_HUMAN	E7EWR4_HUMAN	SH3L1_HUMAN	F5H5P2_HUMAN	C9J9W2_HUMAN
A0A7I2YQC0_HUMAN	A0A7P0T8D1_HUMAN	E7EX04_HUMAN	BAF_HUMAN	F5H608_HUMAN	C9JA05_HUMAN
A0A7I2YQC8_HUMAN	A0A7P0T8D2_HUMAN	E7EX17_HUMAN	U520_HUMAN	F5H6I7_HUMAN	C9JAB2_HUMAN
A0A7I2YQD8_HUMAN	A0A7P0T8F1_HUMAN	E7EX44_HUMAN	A0A494C1A5_HUMAN	F5H6Q1_HUMAN	C9JBE1_HUMAN
A0A7I2YQE4_HUMAN	A0A7P0T8G1_HUMAN	E7EX59_HUMAN	UFL1_HUMAN	F5H6Q2_HUMAN	C9JC03_HUMAN
A0A7I2YQF1_HUMAN	A0A7P0T8G6_HUMAN	E7EX90_HUMAN	AATM_HUMAN	F5H747_HUMAN	C9JC84_HUMAN
A0A7I2YQF8_HUMAN	A0A7P0T8J3_HUMAN	E9PAL7_HUMAN	PLMN_HUMAN	F5H7C6_HUMAN	C9JEU5_HUMAN
A0A7I2YQG2_HUMAN	A0A7P0T8L3_HUMAN	E9PB77_HUMAN	PIGR_HUMAN	F5H7G1_HUMAN	C9JEV0_HUMAN
A0A7I2YQG7_HUMAN	A0A7P0T8N2_HUMAN	E9PBG7_HUMAN	CASA1_BOVIN	F6QMI7_HUMAN	C9JF17_HUMAN
A0A7I2YQH3_HUMAN	A0A7P0T8Q5_HUMAN	E9PBK7_HUMAN	CASA2_BOVIN	F6RFD5_HUMAN	C9JF35_HUMAN
A0A7I2YQI2_HUMAN	A0A7P0T8R4_HUMAN	E9PC84_HUMAN	CASB_BOVIN	F6SDV2_HUMAN	C9JF79_HUMAN
A0A7I2YQK5_HUMAN	A0A7P0T8U7_HUMAN	E9PCH5_HUMAN	CASK_BOVIN	F6U0H7_HUMAN	C9JG65_HUMAN
A0A7I2YQK6_HUMAN	A0A7P0T8W5_HUMAN	E9PDE4_HUMAN	FRIL_HUMAN	F6XZQ7_HUMAN	C9JGI3_HUMAN
A0A7I2YQM2_HUMAN	A0A7P0T8X1_HUMAN	E9PDF6_HUMAN	HMGN1_HUMAN	F8VPD4_HUMAN	C9JH19_HUMAN
A0A7I2YQN2_HUMAN	A0A7P0T8Z3_HUMAN	E9PDQ8_HUMAN	A0A494C035_HUMAN	F8VR50_HUMAN	C9JIS1_HUMAN
A0A7I2YQN4_HUMAN	A0A7P0T916_HUMAN	E9PDR0_HUMAN	F2Z2W6_HUMAN	F8VUX1_HUMAN	C9JIZ0_HUMAN
A0A7I2YQQ1_HUMAN	A0A7P0T917_HUMAN	E9PEB5_HUMAN	F2Z2Y5_HUMAN	F8VVM2_HUMAN	C9JJK5_HUMAN
A0A7I2YQR2_HUMAN	A0A7P0T932_HUMAN	E9PEM5_HUMAN	H7BXJ5_HUMAN	F8VXI6_HUMAN	C9JJT5_HUMAN
A0A7I2YQT9_HUMAN	A0A7P0T934_HUMAN	E9PEX6_HUMAN	APT_HUMAN	F8VY35_HUMAN	C9JK18_HUMAN
A0A7I2YQU0_HUMAN	A0A7P0T937_HUMAN	E9PF17_HUMAN	H3BQB1_HUMAN	F8VYE8_HUMAN	C9JKI3_HUMAN
A0A7I2YQU2_HUMAN	A0A7P0T941_HUMAN	E9PF18_HUMAN	H3BQF1_HUMAN	F8VZI0_HUMAN	C9JKY1_HUMAN
A0A7I2YQV1_HUMAN	A0A7P0T942_HUMAN	E9PF55_HUMAN	H3BQZ9_HUMAN	F8VZN8_HUMAN	C9JLB1_HUMAN
A0A7I2YQV4_HUMAN	A0A7P0T965_HUMAN	E9PF82_HUMAN	H3BSW3_HUMAN	F8VZX2_HUMAN	C9JLV6_HUMAN
A0A7I2YQX9_HUMAN	A0A7P0T973_HUMAN	E9PFR3_HUMAN	MMP2_HUMAN	F8W020_HUMAN	C9JMV9_HUMAN
A0A7I2YQY3_HUMAN	A0A7P0T990_HUMAN	E9PFW3_HUMAN	H3BR66_HUMAN	F8W0J6_HUMAN	C9JNG9_HUMAN
A0A7P0MQS5_HUMAN	A0A7P0T9C4_HUMAN	E9PGF5_HUMAN	H3BV48_HUMAN	F8W1A4_HUMAN	C9JNR4_HUMAN
A0A7P0MRT9_HUMAN	A0A7P0T9D6_HUMAN	E9PGX9_HUMAN	PARP1_HUMAN	F8W1R7_HUMAN	C9JNW5_HUMAN
A0A7P0MRW0_HUMAN	A0A7P0T9F0_HUMAN	E9PGZ1_HUMAN	A0A7I2V3E1_HUMAN	F8W6I7_HUMAN	C9JNZ1_HUMAN
A0A7P0NMY4_HUMAN	A0A7P0T9F1_HUMAN	E9PH64_HUMAN	LKHA4_HUMAN	F8W787_HUMAN	C9JPI2_HUMAN
A0A7P0RGV0_HUMAN	A0A7P0T9F7_HUMAN	E9PHI4_HUMAN	LYAG_HUMAN	F8W7C6_HUMAN	C9JPK5_HUMAN
A0A7P0S5H5_HUMAN	A0A7P0T9G6_HUMAN	E9PHK0_HUMAN	DESP_HUMAN	F8W7U8_HUMAN	C9JPQ9_HUMAN
A0A7P0T7U3_HUMAN	A0A7P0T9I9_HUMAN	E9PHM6_HUMAN	AATC_HUMAN	F8W8M4_HUMAN	C9JPV4_HUMAN
A0A7P0T7V5_HUMAN	A0A7P0T9K2_HUMAN	E9PHN6_HUMAN	LBP_HUMAN	F8W9J4_HUMAN	C9JQU9_HUMAN
A0A7P0T823_HUMAN	A0A7P0T9K9_HUMAN	E9PI04_HUMAN	NDUV2_HUMAN	F8WCF6_HUMAN	C9JRL4_HUMAN
A0A7P0T825_HUMAN	A0A7P0T9L0_HUMAN	E9PID8_HUMAN	E7EPT4_HUMAN	F8WCZ6_HUMAN	C9JSQ1_HUMAN
A0A7P0T840_HUMAN	A0A7P0T9R4_HUMAN	E9PIE3_HUMAN	PSB1_HUMAN	FA12_HUMAN	C9JT96_HUMAN
A0A7P0T861_HUMAN	A0A7P0T9S3_HUMAN	E9PIR7_HUMAN	CO5A1_HUMAN	FAAA_HUMAN	C9JTK6_HUMAN
A0A7P0T862_HUMAN	A0A7P0T9S6_HUMAN	E9PJD9_HUMAN	GSTM3_HUMAN	FABP4_HUMAN	C9JTN7_HUMAN
A0A7P0T870_HUMAN	A0A7P0T9U6_HUMAN	E9PK01_HUMAN	SAHH_HUMAN	FABP5_HUMAN	C9JTX4_HUMAN
A0A7P0T890_HUMAN	A0A7P0T9U7_HUMAN	E9PK47_HUMAN	LAMA2_HUMAN	FAS_HUMAN	C9JU00_HUMAN
A0A7P0T895_HUMAN	A0A7P0TA13_HUMAN	E9PKD2_HUMAN	A0A087WX80_HUMAN	FBLN1_HUMAN	C9JU26_HUMAN
A0A7P0T8A3_HUMAN	A0A7P0TA35_HUMAN	E9PLE5_HUMAN	A0A087WYF1_HUMAN	FBLN2_HUMAN	C9JU56_HUMAN
A0A7P0T8A7_HUMAN	A0A7P0TA52_HUMAN	E9PLK3_HUMAN	U2AF2_HUMAN	FBLN3_HUMAN	C9JUG7_HUMAN
A0A7P0T8C0_HUMAN	A0A7P0TA71_HUMAN	E9PLL6_HUMAN	K7ENG2_HUMAN	FBLN5_HUMAN	C9JUP7_HUMAN
A0A7P0T8D1_HUMAN	A0A7P0TA73_HUMAN	E9PMA0_HUMAN	SYTC_HUMAN	FBLN7_HUMAN	C9JV77_HUMAN
A0A7P0T8D2_HUMAN	A0A7P0TA85_HUMAN	E9PMV1_HUMAN	EF1G_HUMAN	FBN1_HUMAN	C9JVG3_HUMAN
A0A7P0T8F1_HUMAN	A0A7P0TA97_HUMAN	E9PP73_HUMAN	AOFB_HUMAN	FBRL_HUMAN	C9JW74_HUMAN
A0A7P0T8G1_HUMAN	A0A7P0TAE1_HUMAN	E9PPJ0_HUMAN	NDUS1_HUMAN	FERM2_HUMAN	C9JW96_HUMAN
A0A7P0T8G6_HUMAN	A0A7P0TAE9_HUMAN	E9PPM8_HUMAN	B4DJ81_HUMAN	FETUA_HUMAN	C9JWG0_HUMAN
A0A7P0T8J3_HUMAN	A0A7P0TAF3_HUMAN	E9PSI0_HUMAN	RABP2_HUMAN	FIBA_HUMAN	C9JWU9_HUMAN
A0A7P0T8L3_HUMAN	A0A7P0TAI0_HUMAN	ECH1_HUMAN	Q5SYZ4_HUMAN	FIBB_HUMAN	C9JX21_HUMAN
A0A7P0T8N2_HUMAN	A0A7P0TAI8_HUMAN	ECHA_HUMAN	RL12_HUMAN	FIBG_HUMAN	C9JX88_HUMAN
A0A7P0T8Q5_HUMAN	A0A7P0TAK7_HUMAN	ECHB_HUMAN	GSTT1_HUMAN	FINC_HUMAN	C9JXA5_HUMAN
A0A7P0T8R4_HUMAN	A0A7P0TAL9_HUMAN	ECHD1_HUMAN	A0A0G2JRQ5_HUMAN	FKBP2_HUMAN	C9JXB8_HUMAN
A0A7P0T8U7_HUMAN	A0A7P0TAM4_HUMAN	ECHM_HUMAN	HNRH3_HUMAN	FKBP4_HUMAN	C9JYS8_HUMAN
A0A7P0T8W5_HUMAN	A0A7P0TAN7_HUMAN	ECM1_HUMAN	S10AB_HUMAN	FLNA_HUMAN	C9JZ20_HUMAN
A0A7P0T8X1_HUMAN	A0A7P0TAP4_HUMAN	ECM2_HUMAN	RL9_HUMAN	FLNB_HUMAN	C9JZ81_HUMAN
A0A7P0T8Z3_HUMAN	A0A7P0TAQ1_HUMAN	EF1A1_HUMAN	A0A2R8Y5Y7_HUMAN	FLNC_HUMAN	C9JZD1_HUMAN
A0A7P0T916_HUMAN	A0A7P0TAS5_HUMAN	EF1A3_HUMAN	D6RAN4_HUMAN	FLOT1_HUMAN	C9JZI7_HUMAN
A0A7P0T917_HUMAN	A0A7P0TAS6_HUMAN	EF1B_HUMAN	H0Y9R4_HUMAN	FMOD_HUMAN	C9JZN1_HUMAN
A0A7P0T932_HUMAN	A0A7P0TAT8_HUMAN	EF1D_HUMAN	H0Y9V9_HUMAN	FRIH_HUMAN	C9JZR2_HUMAN
A0A7P0T934_HUMAN	A0A7P0TAV5_HUMAN	EF1G_HUMAN	HSP74_HUMAN	FRIL_HUMAN	C9K052_HUMAN
A0A7P0T937_HUMAN	A0A7P0TAW3_HUMAN	EF2_HUMAN	ATPG_HUMAN	FSCN1_HUMAN	C9K068_HUMAN
A0A7P0T941_HUMAN	A0A7P0TAW9_HUMAN	EFTU_HUMAN	TCPZ_HUMAN	FUBP1_HUMAN	CAD13_HUMAN
A0A7P0T942_HUMAN	A0A7P0TAY2_HUMAN	EHD1_HUMAN	THIM_HUMAN	FUBP2_HUMAN	CADH1_HUMAN
A0A7P0T965_HUMAN	A0A7P0TAZ2_HUMAN	EHD2_HUMAN	A0A0B4J2A4_HUMAN	FUS_HUMAN	CAH1_HUMAN
A0A7P0T973_HUMAN	A0A7P0TB04_HUMAN	EHD3_HUMAN	PRS6B_HUMAN	G3P_HUMAN	CAH2_HUMAN
A0A7P0T990_HUMAN	A0A7P0TB17_HUMAN	EHD4_HUMAN	UBP5_HUMAN	G3V0G6_HUMAN	CALD1_HUMAN
A0A7P0T9C4_HUMAN	A0A7P0TB26_HUMAN	EIF3A_HUMAN	UTRN_HUMAN	G3V162_HUMAN	CALL3_HUMAN
A0A7P0T9D6_HUMAN	A0A7P0TB30_HUMAN	EIF3B_HUMAN	STT3A_HUMAN	G3V1L9_HUMAN	CALM1_HUMAN
A0A7P0T9F0_HUMAN	A0A7P0TB36_HUMAN	EIF3D_HUMAN	NEST_HUMAN	G3V1V0_HUMAN	CALM2_HUMAN
A0A7P0T9F1_HUMAN	A0A7P0TB45_HUMAN	EIF3G_HUMAN	EFTU_HUMAN	G3V251_HUMAN	CALM3_HUMAN
A0A7P0T9F7_HUMAN	A0A7P0TB51_HUMAN	EIF3H_HUMAN	SYSC_HUMAN	G3V279_HUMAN	CALR_HUMAN
A0A7P0T9G6_HUMAN	A0A7P0TB55_HUMAN	EIF3I_HUMAN	Q5T5C7_HUMAN	G3V2I9_HUMAN	CALX_HUMAN
A0A7P0T9I9_HUMAN	A0A7P0TB64_HUMAN	ELAV1_HUMAN	TCPQ_HUMAN	G3V2M8_HUMAN	CAN1_HUMAN
A0A7P0T9K2_HUMAN	A0A7P0TB65_HUMAN	EMAL4_HUMAN	H7C4C8_HUMAN	G3V325_HUMAN	CAN2_HUMAN
A0A7P0T9K9_HUMAN	A0A7P0TB75_HUMAN	EMD_HUMAN	PLCD1_HUMAN	G3V3K6_HUMAN	CAND1_HUMAN
A0A7P0T9L0_HUMAN	A0A7P0TBA9_HUMAN	EMIL1_HUMAN	SSRD_HUMAN	G3V4C1_HUMAN	CAP1_HUMAN
A0A7P0T9R4_HUMAN	A0A7P0TBB7_HUMAN	ENOA_HUMAN	A6NLM8_HUMAN	G3V4S9_HUMAN	CAPG_HUMAN
A0A7P0T9S3_HUMAN	A0A7P0TBC2_HUMAN	ENOG_HUMAN	HDGF_HUMAN	G3V4U0_HUMAN	CAPZB_HUMAN
A0A7P0T9S6_HUMAN	A0A7P0TBF8_HUMAN	ENPL_HUMAN	TCP4_HUMAN	G3V4W0_HUMAN	CASA1_BOVIN
A0A7P0T9U6_HUMAN	A0A7P0TBH1_HUMAN	EPB42_HUMAN	SYRC_HUMAN	G3V4W5_HUMAN	CASA2_BOVIN
A0A7P0T9U7_HUMAN	A0A7P0TBJ7_HUMAN	EPIPL_HUMAN	RD23B_HUMAN	G3V540_HUMAN	CASB_BOVIN
A0A7P0TA13_HUMAN	A0A7P0Z3Z5_HUMAN	ERAP1_HUMAN	CAD13_HUMAN	G3V5H8_HUMAN	CASK_BOVIN
A0A7P0TA35_HUMAN	A0A7P0Z441_HUMAN	ERH_HUMAN	S10AA_HUMAN	G3V5L0_HUMAN	CATA_HUMAN
A0A7P0TA52_HUMAN	A0A7P0Z466_HUMAN	ERLN1_HUMAN	S61A1_HUMAN	G3V5X6_HUMAN	CATD_HUMAN
A0A7P0TA71_HUMAN	A0A7P0Z497_HUMAN	ERO1A_HUMAN	B4DR61_HUMAN	G3XA98_HUMAN	CATG_HUMAN
A0A7P0TA73_HUMAN	A0A7P0Z4A0_HUMAN	ERP44_HUMAN	PFD3_HUMAN	G3XAC6_HUMAN	CAV1_HUMAN
A0A7P0TA85_HUMAN	A0A7P0Z4B9_HUMAN	EST1_HUMAN	PRS4_HUMAN	G3XAI2_HUMAN	CAVN1_HUMAN
A0A7P0TA97_HUMAN	A0A7P0Z4C3_HUMAN	ESTD_HUMAN	RS8_HUMAN	G3XAM2_HUMAN	CAVN2_HUMAN
A0A7P0TAE1_HUMAN	A0A7P0Z4C6_HUMAN	ESYT1_HUMAN	Q5JR95_HUMAN	G5E977_HUMAN	CAVN3_HUMAN
A0A7P0TAE9_HUMAN	A0A7P0Z4D3_HUMAN	ETFA_HUMAN	RS14_HUMAN	G5E9D8_HUMAN	CAZA2_HUMAN
A0A7P0TAF3_HUMAN	A0A7P0Z4D6_HUMAN	EZRI_HUMAN	A0A2R8Y811_HUMAN	G5E9E7_HUMAN	CBG_HUMAN
A0A7P0TAI0_HUMAN	A0A7P0Z4F9_HUMAN	F10A1_HUMAN	E5RH77_HUMAN	G5E9F8_HUMAN	CBPA3_HUMAN
A0A7P0TAI8_HUMAN	A0A7P0Z4J0_HUMAN	F13A_HUMAN	RS4X_HUMAN	G6PD_HUMAN	CBR1_HUMAN
A0A7P0TAK7_HUMAN	A0A7P0Z4K3_HUMAN	F2Z2Q0_HUMAN	RS24_HUMAN	G6PE_HUMAN	CBX1_HUMAN
A0A7P0TAL9_HUMAN	A0A7P0Z4L4_HUMAN	F2Z2W6_HUMAN	A0A2R8Y849_HUMAN	G6PI_HUMAN	CBX3_HUMAN
A0A7P0TAM4_HUMAN	A0A7P0Z4M0_HUMAN	F2Z2Y5_HUMAN	A0A2R8Y8A0_HUMAN	G8JLB6_HUMAN	CCAR2_HUMAN
A0A7P0TAN7_HUMAN	A0A7P0Z4N0_HUMAN	F2Z2Y8_HUMAN	A0A2R8YD14_HUMAN	GAK_HUMAN	CD14_HUMAN
A0A7P0TAP4_HUMAN	A0A7P0Z4P5_HUMAN	F5GWX5_HUMAN	E7ETK0_HUMAN	GANAB_HUMAN	CD36_HUMAN
A0A7P0TAQ1_HUMAN	A0A7P0Z4S2_HUMAN	F5GX39_HUMAN	RS25_HUMAN	GARS_HUMAN	CD44_HUMAN
A0A7P0TAS5_HUMAN	A0A804CDA6_HUMAN	F5GXK7_HUMAN	RS28_HUMAN	GBB1_HUMAN	CDC42_HUMAN
A0A7P0TAS6_HUMAN	A0A804F6T5_HUMAN	F5GY80_HUMAN	RL10A_HUMAN	GBB2_HUMAN	CDC5L_HUMAN
A0A7P0TAT8_HUMAN	A0A804F729_HUMAN	F5GYJ8_HUMAN	RL11_HUMAN	GBG12_HUMAN	CECR9_HUMAN
A0A7P0TAV5_HUMAN	A0A804GS07_HUMAN	F5GYN4_HUMAN	Q5VVC8_HUMAN	GCN1_HUMAN	CERU_HUMAN
A0A7P0TAW3_HUMAN	A0A804HHW5_HUMAN	F5GYU3_HUMAN	PRKDC_HUMAN	GDIA_HUMAN	CFAB_HUMAN
A0A7P0TAW9_HUMAN	A0A804HHW9_HUMAN	F5GZI0_HUMAN	RL24_HUMAN	GDIB_HUMAN	CFAD_HUMAN
A0A7P0TAY2_HUMAN	A0A804HHY6_HUMAN	F5GZK2_HUMAN	C9JNW5_HUMAN	GDIR1_HUMAN	CFAH_HUMAN
A0A7P0TAZ2_HUMAN	A0A804HI61_HUMAN	F5GZS6_HUMAN	C9JXB8_HUMAN	GELS_HUMAN	CFAI_HUMAN
A0A7P0TB04_HUMAN	A0A804HID2_HUMAN	F5H013_HUMAN	RL19_HUMAN	GGT5_HUMAN	CH10_HUMAN
A0A7P0TB17_HUMAN	A0A804HIG8_HUMAN	F5H056_HUMAN	A0A7I2V2L0_HUMAN	GLGB_HUMAN	CH3L1_HUMAN
A0A7P0TB26_HUMAN	A0A804HIH4_HUMAN	F5H265_HUMAN	A0A7I2V4U6_HUMAN	GLOD4_HUMAN	CH60_HUMAN
A0A7P0TB30_HUMAN	A0A804HII9_HUMAN	F5H2D0_HUMAN	A0A7I2V512_HUMAN	GLU2B_HUMAN	CISY_HUMAN
A0A7P0TB36_HUMAN	A0A804HIN7_HUMAN	F5H2F4_HUMAN	A0A7I2V638_HUMAN	GLYM_HUMAN	CKAP4_HUMAN
A0A7P0TB45_HUMAN	A0A804HIR1_HUMAN	F5H2Z3_HUMAN	A0A7I2YQG2_HUMAN	GLYR1_HUMAN	CLH1_HUMAN
A0A7P0TB51_HUMAN	A0A804HIV7_HUMAN	F5H365_HUMAN	J3KTE4_HUMAN	GNA11_HUMAN	CLIC1_HUMAN
A0A7P0TB55_HUMAN	A0A804HIV9_HUMAN	F5H388_HUMAN	J3QR09_HUMAN	GNAI1_HUMAN	CLUS_HUMAN
A0A7P0TB64_HUMAN	A0A804HJ09_HUMAN	F5H4R6_HUMAN	SRSF3_HUMAN	GNAI2_HUMAN	CMA1_HUMAN
A0A7P0TB65_HUMAN	A0A804HJ13_HUMAN	F5H4Z8_HUMAN	A0A087X2D0_HUMAN	GNAQ_HUMAN	CMC1_HUMAN
A0A7P0TB75_HUMAN	A0A804HJ17_HUMAN	F5H6I7_HUMAN	RBM3_HUMAN	GPD1L_HUMAN	CNDP2_HUMAN
A0A7P0TBA9_HUMAN	A0A804HJ24_HUMAN	F5H6Q1_HUMAN	PURA_HUMAN	GPDA_HUMAN	CNN1_HUMAN
A0A7P0TBB7_HUMAN	A0A804HJ31_HUMAN	F5H6Q2_HUMAN	MMSA_HUMAN	GPDM_HUMAN	CNN2_HUMAN
A0A7P0TBC2_HUMAN	A0A804HJ36_HUMAN	F5H747_HUMAN	G3V4Z4_HUMAN	GPNMB_HUMAN	CO1A1_HUMAN
A0A7P0TBF8_HUMAN	A0A804HJ84_HUMAN	F5H7G1_HUMAN	AKA12_HUMAN	GPX3_HUMAN	CO1A2_HUMAN
A0A7P0TBH1_HUMAN	A0A804HJ93_HUMAN	F5H7S7_HUMAN	LGUL_HUMAN	GRHPR_HUMAN	CO2_HUMAN
A0A7P0TBJ7_HUMAN	A0A804HJC1_HUMAN	F5H7V9_HUMAN	CKAP4_HUMAN	GRP75_HUMAN	CO2A1_HUMAN
A0A7P0Z3Z5_HUMAN	A0A804HJC3_HUMAN	F6QMI7_HUMAN	QOR_HUMAN	GSTK1_HUMAN	CO3_HUMAN
A0A7P0Z441_HUMAN	A0A804HJD7_HUMAN	F6RFD5_HUMAN	A6NP24_HUMAN	GSTM2_HUMAN	CO3A1_HUMAN
A0A7P0Z466_HUMAN	A0A804HJK9_HUMAN	F6RWC2_HUMAN	C9JH92_HUMAN	GSTM3_HUMAN	CO4A_HUMAN
A0A7P0Z497_HUMAN	A0A804HJL2_HUMAN	F6S8N6_HUMAN	SF3A3_HUMAN	GSTO1_HUMAN	CO4A1_HUMAN
A0A7P0Z4A0_HUMAN	A0A804HJN6_HUMAN	F6SDV2_HUMAN	ROA0_HUMAN	GSTP1_HUMAN	CO4A2_HUMAN
A0A7P0Z4B9_HUMAN	A0A804HJU8_HUMAN	F6U0H7_HUMAN	TIF1B_HUMAN	GTF2I_HUMAN	CO4A3_HUMAN
A0A7P0Z4C3_HUMAN	A0A804HJW7_HUMAN	F6VDH7_HUMAN	M0R0K9_HUMAN	GTR1_HUMAN	CO4A6_HUMAN
A0A7P0Z4C6_HUMAN	A0A804HJX2_HUMAN	F6XZQ7_HUMAN	DC1I2_HUMAN	H0Y3H6_HUMAN	CO4B_HUMAN
A0A7P0Z4D3_HUMAN	A0A804HK37_HUMAN	F6YB23_HUMAN	LAMC2_HUMAN	H0Y449_HUMAN	CO5_HUMAN
A0A7P0Z4D6_HUMAN	A0A804HK61_HUMAN	F8VP89_HUMAN	EIF3A_HUMAN	H0Y4R1_HUMAN	CO5A1_HUMAN
A0A7P0Z4F9_HUMAN	A0A804HK65_HUMAN	F8VSC7_HUMAN	TTL12_HUMAN	H0Y4X3_HUMAN	CO5A2_HUMAN
A0A7P0Z4J0_HUMAN	A0A804HK69_HUMAN	F8VUA6_HUMAN	SRC8_HUMAN	H0Y512_HUMAN	CO5A3_HUMAN
A0A7P0Z4K3_HUMAN	A0A804HK76_HUMAN	F8VUX1_HUMAN	HNRL2_HUMAN	H0Y653_HUMAN	CO6A1_HUMAN
A0A7P0Z4L4_HUMAN	A0A804HKE0_HUMAN	F8VV32_HUMAN	H3BQZ7_HUMAN	H0Y6E7_HUMAN	CO6A2_HUMAN
A0A7P0Z4M0_HUMAN	A0A804HKE2_HUMAN	F8VX11_HUMAN	PRP8_HUMAN	H0Y6N5_HUMAN	CO6A3_HUMAN
A0A7P0Z4M9_HUMAN	A0A804HKE7_HUMAN	F8VXI6_HUMAN	I3L0J9_HUMAN	H0Y742_HUMAN	CO6A6_HUMAN
A0A7P0Z4N0_HUMAN	A0A804HKE8_HUMAN	F8VY35_HUMAN	MAMC2_HUMAN	H0Y786_HUMAN	CO7A1_HUMAN
A0A7P0Z4P5_HUMAN	A0A804HKH3_HUMAN	F8VYE9_HUMAN	A0A0G2JQ91_HUMAN	H0Y8V7_HUMAN	CO8B_HUMAN
A0A7P0Z4S2_HUMAN	A0A804HKJ2_HUMAN	F8VZI0_HUMAN	THOC4_HUMAN	H0Y8X1_HUMAN	CO9_HUMAN
A0A804CDA6_HUMAN	A0A804HKT2_HUMAN	F8VZJ2_HUMAN	E9PB61_HUMAN	H0Y8X4_HUMAN	COBA1_HUMAN
A0A804F6T5_HUMAN	A0A804HKU1_HUMAN	F8VZX2_HUMAN	HORN_HUMAN	H0Y987_HUMAN	COBA2_HUMAN
A0A804F729_HUMAN	A0A804HKU2_HUMAN	F8W020_HUMAN	LRC47_HUMAN	H0Y9K1_HUMAN	COCA1_HUMAN
A0A804GS07_HUMAN	A0A804HKV3_HUMAN	F8W0J6_HUMAN	PAIRB_HUMAN	H0YAB3_HUMAN	CODA1_HUMAN
A0A804HHW5_HUMAN	A0A804HKZ0_HUMAN	F8W0K0_HUMAN	NEUA_HUMAN	H0YAR2_HUMAN	COEA1_HUMAN
A0A804HHW9_HUMAN	A0A804HL01_HUMAN	F8W1A4_HUMAN	MZB1_HUMAN	H0YBP5_HUMAN	COF1_HUMAN
A0A804HHY6_HUMAN	A0A804HL02_HUMAN	F8W1R7_HUMAN	H1X_HUMAN	H0YC95_HUMAN	COFA1_HUMAN
A0A804HI24_HUMAN	A0A804HL31_HUMAN	F8W6I7_HUMAN	GCN1_HUMAN	H0YCI4_HUMAN	COGA1_HUMAN
A0A804HI61_HUMAN	A0A804HL54_HUMAN	F8W787_HUMAN	DAZP1_HUMAN	H0YDT6_HUMAN	COHA1_HUMAN
A0A804HID2_HUMAN	A0A804HL68_HUMAN	F8W8I8_HUMAN	K7EK33_HUMAN	H0YDU4_HUMAN	COIA1_HUMAN
A0A804HIG8_HUMAN	A0A804HL72_HUMAN	F8W9J4_HUMAN	K7EQ02_HUMAN	H0YFD6_HUMAN	COLA1_HUMAN
A0A804HIH4_HUMAN	A0A804HLB2_HUMAN	F8WBI9_HUMAN	K7EQ55_HUMAN	H0YHA7_HUMAN	COOA1_HUMAN
A0A804HII9_HUMAN	A0A804HLB5_HUMAN	F8WCF6_HUMAN	DDRGK_HUMAN	H0YIB4_HUMAN	COPA_HUMAN
A0A804HIN7_HUMAN	A0A804HLD0_HUMAN	F8WCZ6_HUMAN	VPS35_HUMAN	H0YIV0_HUMAN	COPA1_HUMAN
A0A804HIR1_HUMAN	A0A804HLF4_HUMAN	FA12_HUMAN	PURB_HUMAN	H0YIV4_HUMAN	COPE_HUMAN
A0A804HIV7_HUMAN	A0A804HLJ0_HUMAN	FAAA_HUMAN	NIBA2_HUMAN	H0YJ34_HUMAN	COR1A_HUMAN
A0A804HIV9_HUMAN	A0A804HLJ9_HUMAN	FABP4_HUMAN	SC11C_HUMAN	H0YJ98_HUMAN	COR1B_HUMAN
A0A804HJ09_HUMAN	A0A8C8KBL6_HUMAN	FABP5_HUMAN	A0A0A0MR04_HUMAN	H0YJY1_HUMAN	COR1C_HUMAN
A0A804HJ13_HUMAN	A0A8I5G938_HUMAN	FAS_HUMAN	B4DI03_HUMAN	H0YKC5_HUMAN	COX2_HUMAN
A0A804HJ17_HUMAN	A0A8I5KNT2_HUMAN	FBLN1_HUMAN	K7EJQ7_HUMAN	H0YLU7_HUMAN	COX5A_HUMAN
A0A804HJ24_HUMAN	A0A8I5KNU9_HUMAN	FBLN2_HUMAN	SYIM_HUMAN	H0YN14_HUMAN	CPNE1_HUMAN
A0A804HJ31_HUMAN	A0A8I5KP74_HUMAN	FBLN3_HUMAN	ECHD1_HUMAN	H0YNW5_HUMAN	CPNE3_HUMAN
A0A804HJ36_HUMAN	A0A8I5KPP9_HUMAN	FBLN5_HUMAN	UGGG1_HUMAN	H10_HUMAN	CPNS1_HUMAN
A0A804HJ84_HUMAN	A0A8I5KPU0_HUMAN	FBLN7_HUMAN	MRC2_HUMAN	H12_HUMAN	CPSF5_HUMAN
A0A804HJ93_HUMAN	A0A8I5KPY2_HUMAN	FBN1_HUMAN	PEF1_HUMAN	H13_HUMAN	CRYAB_HUMAN
A0A804HJC1_HUMAN	A0A8I5KQE6_HUMAN	FBRL_HUMAN	ADDG_HUMAN	H14_HUMAN	CRYL1_HUMAN
A0A804HJC3_HUMAN	A0A8I5KR56_HUMAN	FBX7_HUMAN	KAD3_HUMAN	H1X_HUMAN	CSK21_HUMAN
A0A804HJD7_HUMAN	A0A8I5KR71_HUMAN	FCGRN_HUMAN	STML2_HUMAN	H2A1B_HUMAN	CSK23_HUMAN
A0A804HJK9_HUMAN	A0A8I5KR90_HUMAN	FERM2_HUMAN	DP13A_HUMAN	H2A2A_HUMAN	CSKP_HUMAN
A0A804HJL2_HUMAN	A0A8I5KRC6_HUMAN	FETUA_HUMAN	SMC3_HUMAN	H2A2B_HUMAN	CSN7A_HUMAN
A0A804HJN6_HUMAN	A0A8I5KRV3_HUMAN	FGF1_HUMAN	RTRAF_HUMAN	H2A2C_HUMAN	CSPG2_HUMAN
A0A804HJU8_HUMAN	A0A8I5KS04_HUMAN	FIBA_HUMAN	G3V4C6_HUMAN	H2A3_HUMAN	CSRP1_HUMAN
A0A804HJW7_HUMAN	A0A8I5KS71_HUMAN	FIBB_HUMAN	H0YJB9_HUMAN	H2AV_HUMAN	CT144_HUMAN
A0A804HJX2_HUMAN	A0A8I5KS72_HUMAN	FIBG_HUMAN	PADI2_HUMAN	H2AY_HUMAN	CTNA1_HUMAN
A0A804HK37_HUMAN	A0A8I5KSD5_HUMAN	FINC_HUMAN	DEOC_HUMAN	H2AZ_HUMAN	CTNB1_HUMAN
A0A804HK61_HUMAN	A0A8I5KSX0_HUMAN	FKBP2_HUMAN	E9PPM8_HUMAN	H2B1K_HUMAN	CTND1_HUMAN
A0A804HK65_HUMAN	A0A8I5KSX3_HUMAN	FKBP4_HUMAN	G3V158_HUMAN	H2B2C_HUMAN	CUTA_HUMAN
A0A804HK69_HUMAN	A0A8I5KSY3_HUMAN	FLII_HUMAN	SHLB1_HUMAN	H2B2D_HUMAN	CYB5B_HUMAN
A0A804HK76_HUMAN	A0A8I5KSY8_HUMAN	FLNA_HUMAN	A0A087WW40_HUMAN	H31_HUMAN	CYFP1_HUMAN
A0A804HKE0_HUMAN	A0A8I5KT03_HUMAN	FLNB_HUMAN	RTCB_HUMAN	H32_HUMAN	CYTB_HUMAN
A0A804HKE2_HUMAN	A0A8I5KT88_HUMAN	FLNC_HUMAN	WASF2_HUMAN	H33_HUMAN	D6R8Z5_HUMAN
A0A804HKE6_HUMAN	A0A8I5KTK5_HUMAN	FLOT1_HUMAN	RUXGL_HUMAN	H3BLU7_HUMAN	D6R904_HUMAN
A0A804HKE7_HUMAN	A0A8I5KTQ1_HUMAN	FMOD_HUMAN	RUXG_HUMAN	H3BMH2_HUMAN	D6R991_HUMAN
A0A804HKE8_HUMAN	A0A8I5KTR3_HUMAN	FOXF1_HUMAN	F5H013_HUMAN	H3BNC9_HUMAN	D6R9F3_HUMAN
A0A804HKH3_HUMAN	A0A8I5KU53_HUMAN	FRIH_HUMAN	Q49AN9_HUMAN	H3BNX8_HUMAN	D6R9P3_HUMAN
A0A804HKJ2_HUMAN	A0A8I5KU76_HUMAN	FRIL_HUMAN	HGB1A_HUMAN	H3BPE7_HUMAN	D6R9U8_HUMAN
A0A804HKR4_HUMAN	A0A8I5KUB2_HUMAN	FSCN1_HUMAN	HMGB1_HUMAN	H3BPV8_HUMAN	D6RA47_HUMAN
A0A804HKT2_HUMAN	A0A8I5KUC3_HUMAN	FUBP1_HUMAN	Q5T7C4_HUMAN	H3BQN4_HUMAN	D6RA82_HUMAN
A0A804HKU1_HUMAN	A0A8I5KUE3_HUMAN	FUBP2_HUMAN	NACAM_HUMAN	H3BQZ7_HUMAN	D6RAF1_HUMAN
A0A804HKU2_HUMAN	A0A8I5KUF3_HUMAN	FUS_HUMAN	NACA_HUMAN	H3BR66_HUMAN	D6RAF8_HUMAN
A0A804HKV3_HUMAN	A0A8I5KUP2_HUMAN	G3P_HUMAN	A0A7I2V2K5_HUMAN	H3BRG4_HUMAN	D6RAN1_HUMAN
A0A804HKY9_HUMAN	A0A8I5KUR2_HUMAN	G3V158_HUMAN	A0A7I2V473_HUMAN	H3BRU6_HUMAN	D6RAN4_HUMAN
A0A804HKZ0_HUMAN	A0A8I5KVB5_HUMAN	G3V162_HUMAN	F8VZJ2_HUMAN	H3BSC1_HUMAN	D6RAQ8_HUMAN
A0A804HL01_HUMAN	A0A8I5KVC9_HUMAN	G3V1V0_HUMAN	F8W0W4_HUMAN	H3BSJ9_HUMAN	D6RAS7_HUMAN
A0A804HL02_HUMAN	A0A8I5KVD2_HUMAN	G3V279_HUMAN	H0YHX9_HUMAN	H3BT57_HUMAN	D6RAT0_HUMAN
A0A804HL31_HUMAN	A0A8I5KVL5_HUMAN	G3V2I9_HUMAN	MATN2_HUMAN	H3BT58_HUMAN	D6RAU8_HUMAN
A0A804HL54_HUMAN	A0A8I5KVZ0_HUMAN	G3V2N0_HUMAN	AGRIN_HUMAN	H3BT71_HUMAN	D6RB09_HUMAN
A0A804HL68_HUMAN	A0A8I5KW00_HUMAN	G3V2Q1_HUMAN	PSA7_HUMAN	H3BV48_HUMAN	D6RB45_HUMAN
A0A804HL72_HUMAN	A0A8I5KW26_HUMAN	G3V325_HUMAN	PSMA8_HUMAN	H3BVI6_HUMAN	D6RBF6_HUMAN
A0A804HLB2_HUMAN	A0A8I5KW33_HUMAN	G3V3J9_HUMAN	XPO1_HUMAN	H4_HUMAN	D6RBJ7_HUMAN
A0A804HLB5_HUMAN	A0A8I5KW59_HUMAN	G3V451_HUMAN	A0A7I2V2H0_HUMAN	H6UYS7_HUMAN	D6RBS2_HUMAN
A0A804HLD0_HUMAN	A0A8I5KWD3_HUMAN	G3V4C1_HUMAN	A0A7I2V2S3_HUMAN	H7BXG7_HUMAN	D6RBZ0_HUMAN
A0A804HLF4_HUMAN	A0A8I5KWT8_HUMAN	G3V4N6_HUMAN	A0A7I2V3N0_HUMAN	H7BXJ5_HUMAN	D6RCD7_HUMAN
A0A804HLJ0_HUMAN	A0A8I5KX89_HUMAN	G3V4S9_HUMAN	A0A7I2V3P3_HUMAN	H7BY10_HUMAN	D6RCF2_HUMAN
A0A804HLJ9_HUMAN	A0A8I5KXC9_HUMAN	G3V4U0_HUMAN	A0A7I2V3W6_HUMAN	H7BY16_HUMAN	D6RCM3_HUMAN
A0A8C8KBL6_HUMAN	A0A8I5KXE2_HUMAN	G3V4W0_HUMAN	A0A7I2V461_HUMAN	H7BYY1_HUMAN	D6RD17_HUMAN
A0A8I5G938_HUMAN	A0A8I5KXI3_HUMAN	G3V4W5_HUMAN	A0A7I2V488_HUMAN	H7BZ81_HUMAN	D6RD18_HUMAN
A0A8I5KNT2_HUMAN	A0A8I5KYH4_HUMAN	G3V4Z0_HUMAN	A0A7I2V4A3_HUMAN	H7BZD5_HUMAN	D6RDU5_HUMAN
A0A8I5KNU9_HUMAN	A0A8I5KYJ6_HUMAN	G3V540_HUMAN	A0A7I2V6B9_HUMAN	H7C229_HUMAN	D6RE79_HUMAN
A0A8I5KP74_HUMAN	A0A8I5KYK4_HUMAN	G3V555_HUMAN	A0A7I2YQV4_HUMAN	H7C2K3_HUMAN	D6RED7_HUMAN
A0A8I5KPP9_HUMAN	A0A8I5KYP7_HUMAN	G3V575_HUMAN	SYNEM_HUMAN	H7C2W9_HUMAN	D6REK4_HUMAN
A0A8I5KPU0_HUMAN	A0A8I5KYU1_HUMAN	G3V576_HUMAN	A0A075B7B1_HUMAN	H7C3J0_HUMAN	D6REM6_HUMAN
A0A8I5KPY2_HUMAN	A0A8I5KYZ1_HUMAN	G3V5H8_HUMAN	LAMA3_HUMAN	H7C3T4_HUMAN	D6RER5_HUMAN
A0A8I5KQE6_HUMAN	A0A8I5KZ38_HUMAN	G3V5L0_HUMAN	A0A0A0MSA0_HUMAN	H7C463_HUMAN	D6REX3_HUMAN
A0A8I5KR56_HUMAN	A0A8I5KZA5_HUMAN	G3V5T1_HUMAN	HNRPR_HUMAN	H7C4G5_HUMAN	D6RF35_HUMAN
A0A8I5KR71_HUMAN	A0A8I5QKL2_HUMAN	G3XA98_HUMAN	HNRPQ_HUMAN	H7C4K3_HUMAN	D6RF62_HUMAN
A0A8I5KR90_HUMAN	A0A8I5QKL9_HUMAN	G3XAC6_HUMAN	A0A7I2V2F2_HUMAN	H7C540_HUMAN	D6RF83_HUMAN
A0A8I5KRC6_HUMAN	A0A8I5QKM0_HUMAN	G3XAI2_HUMAN	A0A7I2V309_HUMAN	H7C556_HUMAN	D6RFG2_HUMAN
A0A8I5KRV3_HUMAN	A0A8I5QKN7_HUMAN	G3XAM2_HUMAN	A0A7I2V4Z0_HUMAN	H7C5W9_HUMAN	D6RFH4_HUMAN
A0A8I5KS04_HUMAN	A0A8I5QKQ5_HUMAN	G5E972_HUMAN	A0A7I2YQN2_HUMAN	HBA_HUMAN	D6RFL4_HUMAN
A0A8I5KS71_HUMAN	A0A8I5QKR1_HUMAN	G5E977_HUMAN	B7Z645_HUMAN	HBB_HUMAN	D6RFM5_HUMAN
A0A8I5KS72_HUMAN	A0A8I5QKT9_HUMAN	G5E9D8_HUMAN	ARK72_HUMAN	HBD_HUMAN	D6RG13_HUMAN
A0A8I5KSD5_HUMAN	A0A8I5QKV5_HUMAN	G5E9F8_HUMAN	H3BLU7_HUMAN	HBG1_HUMAN	D6RGE0_HUMAN
A0A8I5KSX0_HUMAN	A0A8I5QKX1_HUMAN	G5EA31_HUMAN	E41L2_HUMAN	HCD2_HUMAN	D6RGG3_HUMAN
A0A8I5KSX3_HUMAN	A0A8I5QL41_HUMAN	G6PD_HUMAN	SYNC_HUMAN	HCFC1_HUMAN	D6RGI3_HUMAN
A0A8I5KSY3_HUMAN	A16A1_HUMAN	G6PE_HUMAN	MYO1B_HUMAN	HDAC2_HUMAN	D6RH06_HUMAN
A0A8I5KSY8_HUMAN	A1AG1_HUMAN	G6PI_HUMAN	E9PDF6_HUMAN	HDGF_HUMAN	D6RHH4_HUMAN
A0A8I5KT03_HUMAN	A1AG2_HUMAN	G8JLB6_HUMAN	CPSF5_HUMAN	HEBP2_HUMAN	D6RHJ6_HUMAN
A0A8I5KT88_HUMAN	A1AT_HUMAN	GAL3A_HUMAN	PLIN3_HUMAN	HEM2_HUMAN	D6RHZ5_HUMAN
A0A8I5KTK5_HUMAN	A1BG_HUMAN	GAL3B_HUMAN	K7ERZ3_HUMAN	HEMO_HUMAN	D6RHZ6_HUMAN
A0A8I5KTQ1_HUMAN	A2A274_HUMAN	GANAB_HUMAN	CTND1_HUMAN	HEP2_HUMAN	D6RI02_HUMAN
A0A8I5KTR3_HUMAN	A2A2D0_HUMAN	GARS_HUMAN	A0A669KB05_HUMAN	HIBCH_HUMAN	D6RIR6_HUMAN
A0A8I5KU53_HUMAN	A2A3R5_HUMAN	GBB1_HUMAN	A0A669KB62_HUMAN	HMGB1_HUMAN	D6RIZ4_HUMAN
A0A8I5KU76_HUMAN	A2ABF4_HUMAN	GBB2_HUMAN	C9JZR2_HUMAN	HMGN1_HUMAN	D9J307_HUMAN
A0A8I5KUB2_HUMAN	A2ACR1_HUMAN	GBG12_HUMAN	H0YC95_HUMAN	HMGN2_HUMAN	DAZP1_HUMAN
A0A8I5KUC3_HUMAN	A2AP_HUMAN	GBG2_HUMAN	H2B2C_HUMAN	HNRDL_HUMAN	DBNL_HUMAN
A0A8I5KUE3_HUMAN	A2GL_HUMAN	GCN1_HUMAN	H2B2D_HUMAN	HNRH1_HUMAN	DC1I2_HUMAN
A0A8I5KUF3_HUMAN	A2MG_HUMAN	GDIA_HUMAN	WDR1_HUMAN	HNRH2_HUMAN	DCD_HUMAN
A0A8I5KUP2_HUMAN	A6NC48_HUMAN	GDIB_HUMAN	CPNE3_HUMAN	HNRH3_HUMAN	DCLK1_HUMAN
A0A8I5KUR2_HUMAN	A6NFQ9_HUMAN	GDIR1_HUMAN	PDCD6_HUMAN	HNRL1_HUMAN	DCTN1_HUMAN
A0A8I5KVB5_HUMAN	A6NIW5_HUMAN	GELS_HUMAN	VPS4B_HUMAN	HNRL2_HUMAN	DCTN2_HUMAN
A0A8I5KVC9_HUMAN	A6NJA2_HUMAN	GET3_HUMAN	NDUS3_HUMAN	HNRPD_HUMAN	DCUP_HUMAN
A0A8I5KVD2_HUMAN	A6NKB8_HUMAN	GGT5_HUMAN	AP2A2_HUMAN	HNRPF_HUMAN	DCXR_HUMAN
A0A8I5KVL5_HUMAN	A6NL76_HUMAN	GLGB_HUMAN	A0A0G2JS82_HUMAN	HNRPK_HUMAN	DDAH2_HUMAN
A0A8I5KVZ0_HUMAN	A6NLM8_HUMAN	GLOD4_HUMAN	PPN_HUMAN	HNRPL_HUMAN	DDRGK_HUMAN
A0A8I5KW00_HUMAN	A6NLN1_HUMAN	GLU2B_HUMAN	LSM8_HUMAN	HNRPM_HUMAN	DDX1_HUMAN
A0A8I5KW26_HUMAN	A6NMH6_HUMAN	GLYM_HUMAN	C9JIZ0_HUMAN	HNRPQ_HUMAN	DDX17_HUMAN
A0A8I5KW33_HUMAN	A6NMH8_HUMAN	GNA11_HUMAN	E5RHP7_HUMAN	HNRPR_HUMAN	DDX3X_HUMAN
A0A8I5KW59_HUMAN	A6NP24_HUMAN	GNAI1_HUMAN	IGHA2_HUMAN	HNRPU_HUMAN	DDX3Y_HUMAN
A0A8I5KWD3_HUMAN	A6PVH9_HUMAN	GNAI2_HUMAN	A0A286YEY5_HUMAN	HORN_HUMAN	DDX5_HUMAN
A0A8I5KWT8_HUMAN	A6PVS0_HUMAN	GNAQ_HUMAN	HLAB_HUMAN	HP1B3_HUMAN	DERM_HUMAN
A0A8I5KX89_HUMAN	A7XZE4_HUMAN	GNL3_HUMAN	A0A140T9D4_HUMAN	HPT_HUMAN	DESM_HUMAN
A0A8I5KXC9_HUMAN	A8K8J9_HUMAN	GP1BB_HUMAN	A0A140TA21_HUMAN	HRG_HUMAN	DESP_HUMAN
A0A8I5KXE2_HUMAN	A8MRB1_HUMAN	GPDA_HUMAN	F6U0H7_HUMAN	HS12B_HUMAN	DEST_HUMAN
A0A8I5KXI3_HUMAN	A8MT21_HUMAN	GPDM_HUMAN	Q5SS57_HUMAN	HS71A_HUMAN	DHE3_BOVIN
A0A8I5KYH4_HUMAN	A8MTM1_HUMAN	GPNMB_HUMAN	DRA_HUMAN	HS71B_HUMAN	DHE3_HUMAN
A0A8I5KYJ6_HUMAN	A8MUD9_HUMAN	GPX1_HUMAN	A0A0G2JH46_HUMAN	HS90A_HUMAN	DHX9_HUMAN
A0A8I5KYK4_HUMAN	A8MUS3_HUMAN	GPX3_HUMAN	A0A0G2JMH6_HUMAN	HS90B_HUMAN	DLDH_HUMAN
A0A8I5KYP7_HUMAN	A8MVZ9_HUMAN	GRHPR_HUMAN	Q30118_HUMAN	HSP7C_HUMAN	DNJA2_HUMAN
A0A8I5KYU1_HUMAN	A8MW50_HUMAN	GRP75_HUMAN	RPN2_HUMAN	HSPB1_HUMAN	DNJA3_HUMAN
A0A8I5KYZ1_HUMAN	A8MX49_HUMAN	GSHB_HUMAN	AT1A1_HUMAN	HSPB6_HUMAN	DNM1L_HUMAN
A0A8I5KZ38_HUMAN	A8MX94_HUMAN	GSTK1_HUMAN	AT1B1_HUMAN	HUWE1_HUMAN	DNPEP_HUMAN
A0A8I5KZA5_HUMAN	A8MXB9_HUMAN	GSTM2_HUMAN	A0A8I5KNT2_HUMAN	HV118_HUMAN	DNPH1_HUMAN
A0A8I5QKL2_HUMAN	A8MXH2_HUMAN	GSTM3_HUMAN	B7Z9S8_HUMAN	HV146_HUMAN	DP13A_HUMAN
A0A8I5QKL9_HUMAN	A8MXP9_HUMAN	GSTP1_HUMAN	PCCB_HUMAN	HV307_HUMAN	DPP2_HUMAN
A0A8I5QKM0_HUMAN	AACT_HUMAN	GSTT1_HUMAN	C9JQS9_HUMAN	HV315_HUMAN	DPP4_HUMAN
A0A8I5QKN7_HUMAN	AATM_HUMAN	GTF2I_HUMAN	E7ENC1_HUMAN	HV338_HUMAN	DPYL2_HUMAN
A0A8I5QKQ5_HUMAN	ABHD5_HUMAN	GTR1_HUMAN	E7ETT1_HUMAN	HV551_HUMAN	DPYL3_HUMAN
A0A8I5QKR1_HUMAN	ABHDB_HUMAN	H0Y368_HUMAN	E7EUY3_HUMAN	HV64D_HUMAN	DRA_HUMAN
A0A8I5QKT9_HUMAN	ABHEB_HUMAN	H0Y3H6_HUMAN	E7EX59_HUMAN	HXK1_HUMAN	DSG2_HUMAN
A0A8I5QKV5_HUMAN	ABI1_HUMAN	H0Y4R1_HUMAN	E9PDR0_HUMAN	HYEP_HUMAN	DX39B_HUMAN
A0A8I5QKX1_HUMAN	ABRAL_HUMAN	H0Y4X3_HUMAN	F8WBI9_HUMAN	HYES_HUMAN	DYHC1_HUMAN
A0A8I5QL41_HUMAN	ACACA_HUMAN	H0Y512_HUMAN	LA_HUMAN	HYOU1_HUMAN	DYST_HUMAN
A16A1_HUMAN	ACACB_HUMAN	H0Y630_HUMAN	E7ERC4_HUMAN	I2BPL_HUMAN	E41L2_HUMAN
A1AG1_HUMAN	ACADM_HUMAN	H0Y6E7_HUMAN	E9PGX9_HUMAN	I3L297_HUMAN	E5RFR9_HUMAN
A1AG2_HUMAN	ACADV_HUMAN	H0Y6N5_HUMAN	CAN1_HUMAN	I3L397_HUMAN	E5RG99_HUMAN
A1AT_HUMAN	ACBP_HUMAN	H0Y742_HUMAN	SYEP_HUMAN	I3L3H2_HUMAN	E5RGM5_HUMAN
A1BG_HUMAN	ACDSB_HUMAN	H0Y7F0_HUMAN	4F2_HUMAN	I3L3P5_HUMAN	E5RGR0_HUMAN
A2A274_HUMAN	ACOHC_HUMAN	H0Y837_HUMAN	A0A7P0T9F7_HUMAN	I3L504_HUMAN	E5RH24_HUMAN
A2A2D0_HUMAN	ACON_HUMAN	H0Y8C4_HUMAN	A0A7P0TAN7_HUMAN	IC1_HUMAN	E5RH45_HUMAN
A2A3R5_HUMAN	ACOT1_HUMAN	H0Y8V7_HUMAN	A0A7P0TBF8_HUMAN	IDHC_HUMAN	E5RH77_HUMAN
A2ABF4_HUMAN	ACOT2_HUMAN	H0Y8X4_HUMAN	A0A7P0Z4A0_HUMAN	IDHP_HUMAN	E5RH81_HUMAN
A2ACR1_HUMAN	ACSL1_HUMAN	H0Y9H6_HUMAN	A0A7P0Z4P5_HUMAN	IF4A1_HUMAN	E5RHP7_HUMAN
A2AP_HUMAN	ACTA_HUMAN	H0Y9K1_HUMAN	F5GZI0_HUMAN	IF4A2_HUMAN	E5RI98_HUMAN
A2GL_HUMAN	ACTB_HUMAN	H0YAB3_HUMAN	F5GZS6_HUMAN	IF4A3_HUMAN	E5RIA4_HUMAN
A2MG_HUMAN	ACTBL_HUMAN	H0YAC6_HUMAN	F5H056_HUMAN	IF4H_HUMAN	E5RIM2_HUMAN
A6NC48_HUMAN	ACTC_HUMAN	H0YAR2_HUMAN	J3KPF3_HUMAN	IF5A1_HUMAN	E5RIR1_HUMAN
A6NFQ9_HUMAN	ACTG_HUMAN	H0YC42_HUMAN	NEP_HUMAN	IGHA1_HUMAN	E5RIV1_HUMAN
A6NIW5_HUMAN	ACTH_HUMAN	H0YC44_HUMAN	A0A7I2U302_HUMAN	IGHA2_HUMAN	E5RJ48_HUMAN
A6NJA2_HUMAN	ACTN1_HUMAN	H0YC95_HUMAN	ODPA_HUMAN	IGHG1_HUMAN	E5RJB9_HUMAN
A6NKB8_HUMAN	ACTN4_HUMAN	H0YCI4_HUMAN	NFIC_HUMAN	IGHG2_HUMAN	E5RK69_HUMAN
A6NL76_HUMAN	ACTS_HUMAN	H0YDU4_HUMAN	A0A286YEX4_HUMAN	IGHG3_HUMAN	E7EMB3_HUMAN
A6NLM8_HUMAN	ACTY_HUMAN	H0YEX5_HUMAN	RS17_HUMAN	IGHG4_HUMAN	E7EMB6_HUMAN
A6NLN1_HUMAN	ACTZ_HUMAN	H0YFD6_HUMAN	H3BNC9_HUMAN	IGHM_HUMAN	E7EMM4_HUMAN
A6NMH6_HUMAN	ADDA_HUMAN	H0YHA7_HUMAN	K1C18_HUMAN	IGJ_HUMAN	E7EN38_HUMAN
A6NMH8_HUMAN	ADDG_HUMAN	H0YHX9_HUMAN	K1C15_HUMAN	IGKC_HUMAN	E7END7_HUMAN
A6NP24_HUMAN	ADH1A_HUMAN	H0YIV0_HUMAN	K1C17_HUMAN	IGLC1_HUMAN	E7ENU7_HUMAN
A6PVH9_HUMAN	ADH1B_HUMAN	H0YIV4_HUMAN	RO60_HUMAN	IGLC3_HUMAN	E7ENY0_HUMAN
A6PVS0_HUMAN	ADH1G_HUMAN	H0YJ34_HUMAN	KAP0_HUMAN	IGLL5_HUMAN	E7ENZ3_HUMAN
A6PVX3_HUMAN	ADHX_HUMAN	H0YJ71_HUMAN	ESTD_HUMAN	ILEU_HUMAN	E7EP32_HUMAN
A7XZE4_HUMAN	ADIPO_HUMAN	H0YJ98_HUMAN	X6RA14_HUMAN	ILF2_HUMAN	E7EPB3_HUMAN
A8K8J9_HUMAN	ADIRF_HUMAN	H0YJB5_HUMAN	ADHX_HUMAN	ILF3_HUMAN	E7EPK1_HUMAN
A8MRB1_HUMAN	ADK_HUMAN	H0YKC5_HUMAN	ANXA3_HUMAN	ILK_HUMAN	E7EPM6_HUMAN
A8MT21_HUMAN	ADT2_HUMAN	H0YKT8_HUMAN	KCRU_HUMAN	IMB1_HUMAN	E7EPT4_HUMAN
A8MTM1_HUMAN	ADT3_HUMAN	H0YL69_HUMAN	CADH1_HUMAN	IMDH2_HUMAN	E7EQ72_HUMAN
A8MUD9_HUMAN	AEBP1_HUMAN	H0YL72_HUMAN	XRCC6_HUMAN	INF2_HUMAN	E7EQB2_HUMAN
A8MUS3_HUMAN	AFAM_HUMAN	H0YLC0_HUMAN	XRCC5_HUMAN	IPO4_HUMAN	E7EQG2_HUMAN
A8MVZ9_HUMAN	AGRA2_HUMAN	H0YLC2_HUMAN	RINI_HUMAN	IPYR_HUMAN	E7EQR6_HUMAN
A8MW50_HUMAN	AGRIN_HUMAN	H0YLU7_HUMAN	CSPG2_HUMAN	IQGA1_HUMAN	E7EQV3_HUMAN
A8MX49_HUMAN	AHNK_HUMAN	H0YMA1_HUMAN	E9PF17_HUMAN	ITA1_HUMAN	E7EQV9_HUMAN
A8MX94_HUMAN	AHSA1_HUMAN	H0YMI6_HUMAN	U5S1_HUMAN	ITA2B_HUMAN	E7ER44_HUMAN
A8MXB9_HUMAN	AIFM1_HUMAN	H0YMU3_HUMAN	PLST_HUMAN	ITA6_HUMAN	E7ERC4_HUMAN
A8MXH2_HUMAN	AK1A1_HUMAN	H0YMZ1_HUMAN	ETFA_HUMAN	ITAV_HUMAN	E7ERH1_HUMAN
A8MXP9_HUMAN	AK1C1_HUMAN	H0YN18_HUMAN	A0A8I5KT03_HUMAN	ITB1_HUMAN	E7ERJ7_HUMAN
AACT_HUMAN	AK1C2_HUMAN	H0YNE9_HUMAN	A0A8I5KVL5_HUMAN	ITB4_HUMAN	E7ERP7_HUMAN
AATM_HUMAN	AK1C3_HUMAN	H0YNW5_HUMAN	A0A8I5KYH4_HUMAN	ITIH1_HUMAN	E7ES33_HUMAN
ABHD5_HUMAN	AK1D1_HUMAN	H10_HUMAN	A0A8I5KYP7_HUMAN	ITIH2_HUMAN	E7ESD9_HUMAN
ABHDB_HUMAN	AKA12_HUMAN	H12_HUMAN	H0YK49_HUMAN	ITIH4_HUMAN	E7ESH4_HUMAN
ABHEB_HUMAN	AL1A1_HUMAN	H13_HUMAN	H0YLU7_HUMAN	ITIH5_HUMAN	E7ESZ7_HUMAN
ABI1_HUMAN	AL1B1_HUMAN	H14_HUMAN	AK1A1_HUMAN	J3KN67_HUMAN	E7ETB3_HUMAN
ABRAL_HUMAN	AL3A2_HUMAN	H15_HUMAN	A0A804F6T5_HUMAN	J3KP15_HUMAN	E7ETB9_HUMAN
ACACA_HUMAN	AL4A1_HUMAN	H1X_HUMAN	A0A804F729_HUMAN	J3KPM9_HUMAN	E7ETH0_HUMAN
ACACB_HUMAN	AL7A1_HUMAN	H2A1C_HUMAN	SYDC_HUMAN	J3KPS3_HUMAN	E7ETK0_HUMAN
ACADM_HUMAN	AL9A1_HUMAN	H2A2A_HUMAN	PLAK_HUMAN	J3KQ18_HUMAN	E7ETN3_HUMAN
ACADV_HUMAN	ALBU_HUMAN	H2A2B_HUMAN	AMPN_HUMAN	J3KQ32_HUMAN	E7EU05_HUMAN
ACBP_HUMAN	ALDH2_HUMAN	H2A2C_HUMAN	RS2_HUMAN	J3KQE5_HUMAN	E7EU96_HUMAN
ACDSB_HUMAN	ALDOA_HUMAN	H2AV_HUMAN	E9PQD7_HUMAN	J3KR73_HUMAN	E7EUC7_HUMAN
ACOHC_HUMAN	ALDOC_HUMAN	H2AW_HUMAN	ITB4_HUMAN	J3KRB3_HUMAN	E7EUI6_HUMAN
ACON_HUMAN	ALS_HUMAN	H2AY_HUMAN	CAN2_HUMAN	J3KRC4_HUMAN	E7EV99_HUMAN
ACOT1_HUMAN	AMBP_HUMAN	H2AZ_HUMAN	PRS6A_HUMAN	J3KRL0_HUMAN	E7EVA0_HUMAN
ACOT2_HUMAN	AMPB_HUMAN	H2B1A_HUMAN	E9PKD5_HUMAN	J3KRX5_HUMAN	E7EX21_HUMAN
ACSL1_HUMAN	AMPL_HUMAN	H2B1C_HUMAN	E9PM69_HUMAN	J3KRZ4_HUMAN	E7EX29_HUMAN
ACTA_HUMAN	AMPN_HUMAN	H2B1D_HUMAN	R4GNH3_HUMAN	J3KS22_HUMAN	E7EX44_HUMAN
ACTB_HUMAN	ANGL1_HUMAN	H2B1H_HUMAN	NUCL_HUMAN	J3KTE4_HUMAN	E7EX90_HUMAN
ACTBL_HUMAN	ANGL2_HUMAN	H2B1M_HUMAN	A0A7I2V3F3_HUMAN	J3KTF8_HUMAN	E7EXB4_HUMAN
ACTC_HUMAN	ANGT_HUMAN	H2B1N_HUMAN	A0A7I2V428_HUMAN	J3KTL2_HUMAN	E9PAL7_HUMAN
ACTG_HUMAN	ANK1_HUMAN	H2B2C_HUMAN	A0A7I2V5M5_HUMAN	J3QKN0_HUMAN	E9PB61_HUMAN
ACTH_HUMAN	ANT3_HUMAN	H2B2D_HUMAN	C9JLB1_HUMAN	J3QL05_HUMAN	E9PBF6_HUMAN
ACTN1_HUMAN	ANX11_HUMAN	H2B2F_HUMAN	H7BY16_HUMAN	J3QL48_HUMAN	E9PC84_HUMAN
ACTN4_HUMAN	ANXA1_HUMAN	H31_HUMAN	HXK1_HUMAN	J3QL71_HUMAN	E9PCA1_HUMAN
ACTS_HUMAN	ANXA2_HUMAN	H32_HUMAN	BTF3_HUMAN	J3QLE5_HUMAN	E9PCR7_HUMAN
ACTY_HUMAN	ANXA3_HUMAN	H33_HUMAN	A0A7I2V5Y3_HUMAN	J3QQ67_HUMAN	E9PCT5_HUMAN
ACTZ_HUMAN	ANXA4_HUMAN	H37_HUMAN	COX5A_HUMAN	J3QQN1_HUMAN	E9PCY7_HUMAN
ADDA_HUMAN	ANXA5_HUMAN	H3BLU7_HUMAN	H3BNX8_HUMAN	J3QQT2_HUMAN	E9PDF2_HUMAN
ADDG_HUMAN	ANXA6_HUMAN	H3BN72_HUMAN	VATB2_HUMAN	J3QQV6_HUMAN	E9PDF6_HUMAN
ADH1A_HUMAN	ANXA7_HUMAN	H3BNC9_HUMAN	CSRP1_HUMAN	J3QQX2_HUMAN	E9PDQ8_HUMAN
ADH1B_HUMAN	AOC3_HUMAN	H3BNV9_HUMAN	E9PP21_HUMAN	J3QR09_HUMAN	E9PDW2_HUMAN
ADH1G_HUMAN	AOFA_HUMAN	H3BNX8_HUMAN	FBRL_HUMAN	J3QRD1_HUMAN	E9PEB5_HUMAN
ADHX_HUMAN	AOFB_HUMAN	H3BPF6_HUMAN	M0QXL5_HUMAN	J3QRN6_HUMAN	E9PEV4_HUMAN
ADIPO_HUMAN	AP180_HUMAN	H3BPK7_HUMAN	M0R0P1_HUMAN	J3QRS3_HUMAN	E9PEX6_HUMAN
ADIRF_HUMAN	AP1B1_HUMAN	H3BQZ7_HUMAN	M0R299_HUMAN	J3QRY4_HUMAN	E9PF17_HUMAN
ADK_HUMAN	AP2A2_HUMAN	H3BR66_HUMAN	M0R2Q4_HUMAN	J3QS39_HUMAN	E9PF18_HUMAN
ADT2_HUMAN	AP2B1_HUMAN	H3BRG4_HUMAN	PUR6_HUMAN	J3QS96_HUMAN	E9PF55_HUMAN
ADT3_HUMAN	AP2M1_HUMAN	H3BRU6_HUMAN	D6RF62_HUMAN	J3QSB7_HUMAN	E9PFF2_HUMAN
AEBP1_HUMAN	APEX1_HUMAN	H3BSJ9_HUMAN	NDKB_HUMAN	J3QSU6_HUMAN	E9PFG7_HUMAN
AFAM_HUMAN	API5_HUMAN	H3BT58_HUMAN	Q32Q12_HUMAN	J3QTR3_HUMAN	E9PFI5_HUMAN
AGRA2_HUMAN	APMAP_HUMAN	H3BT71_HUMAN	QCR2_HUMAN	J3QTS8_HUMAN	E9PFL9_HUMAN
AGRIN_HUMAN	APOA1_HUMAN	H3BV48_HUMAN	H3BRG4_HUMAN	K1C10_HUMAN	E9PFN5_HUMAN
AHNK_HUMAN	APOA2_HUMAN	H3BVI6_HUMAN	H3BSJ9_HUMAN	K1C14_HUMAN	E9PFZ2_HUMAN
AHSA1_HUMAN	APOA4_HUMAN	H4_HUMAN	ITA6_HUMAN	K1C15_HUMAN	E9PGF5_HUMAN
AIFM1_HUMAN	APOB_HUMAN	H7BXG7_HUMAN	A0A8C8KBL6_HUMAN	K1C16_HUMAN	E9PGM4_HUMAN
AK1A1_HUMAN	APOC3_HUMAN	H7BXJ5_HUMAN	SFPQ_HUMAN	K1C17_HUMAN	E9PGN7_HUMAN
AK1C1_HUMAN	APOD_HUMAN	H7BXR3_HUMAN	IF4B_HUMAN	K1C18_HUMAN	E9PGX9_HUMAN
AK1C2_HUMAN	APOE_HUMAN	H7BY10_HUMAN	E7EX17_HUMAN	K1C19_HUMAN	E9PGZ1_HUMAN
AK1C3_HUMAN	APOH_HUMAN	H7BY16_HUMAN	F8VP89_HUMAN	K1C27_HUMAN	E9PHK0_HUMAN
AK1D1_HUMAN	APOL1_HUMAN	H7BY82_HUMAN	F8VSC7_HUMAN	K1C9_HUMAN	E9PHM6_HUMAN
AKA12_HUMAN	APT_HUMAN	H7BYH4_HUMAN	F8VX11_HUMAN	K22E_HUMAN	E9PHN6_HUMAN
AL1A1_HUMAN	ARF1_HUMAN	H7BYY1_HUMAN	F8VYE9_HUMAN	K2C1_HUMAN	E9PIE3_HUMAN
AL1B1_HUMAN	ARF3_HUMAN	H7BZ45_HUMAN	F8W0K0_HUMAN	K2C4_HUMAN	E9PIG2_HUMAN
AL3A2_HUMAN	ARF4_HUMAN	H7BZ72_HUMAN	EF1B_HUMAN	K2C5_HUMAN	E9PIK5_HUMAN
AL4A1_HUMAN	ARK72_HUMAN	H7BZI1_HUMAN	THIL_HUMAN	K2C6C_HUMAN	E9PIM9_HUMAN
AL7A1_HUMAN	ARP2_HUMAN	H7C1F6_HUMAN	A0A5F9ZHL1_HUMAN	K2C7_HUMAN	E9PIT3_HUMAN
AL9A1_HUMAN	ARP3_HUMAN	H7C2G3_HUMAN	EZRI_HUMAN	K2C73_HUMAN	E9PJ21_HUMAN
ALBU_HUMAN	ARPC2_HUMAN	H7C2W9_HUMAN	RL13_HUMAN	K2C8_HUMAN	E9PJD9_HUMAN
ALDH2_HUMAN	ARPC3_HUMAN	H7C3A1_HUMAN	SYVC_HUMAN	K7EIU4_HUMAN	E9PJH4_HUMAN
ALDOA_HUMAN	ARPC4_HUMAN	H7C3I1_HUMAN	A0A140T936_HUMAN	K7EJM5_HUMAN	E9PJH8_HUMAN
ALDOC_HUMAN	ASPH_HUMAN	H7C3J0_HUMAN	FKBP2_HUMAN	K7EK07_HUMAN	E9PJL7_HUMAN
ALS_HUMAN	ASPN_HUMAN	H7C3T4_HUMAN	A0A494C1N0_HUMAN	K7EK33_HUMAN	E9PK01_HUMAN
AMBP_HUMAN	ASSY_HUMAN	H7C463_HUMAN	RFA1_HUMAN	K7EKI8_HUMAN	E9PK25_HUMAN
AMPB_HUMAN	AT10A_HUMAN	H7C4K3_HUMAN	APEX1_HUMAN	K7ELC2_HUMAN	E9PK47_HUMAN
AMPL_HUMAN	AT1A1_HUMAN	H7C540_HUMAN	MAP4_HUMAN	K7ELJ7_HUMAN	E9PK82_HUMAN
AMPN_HUMAN	AT1B1_HUMAN	H7C556_HUMAN	A0A804HKE7_HUMAN	K7ELL7_HUMAN	E9PK86_HUMAN
ANFY1_HUMAN	AT2A2_HUMAN	H7C5W9_HUMAN	E7EVA0_HUMAN	K7ELQ9_HUMAN	E9PKD5_HUMAN
ANGL1_HUMAN	AT2B1_HUMAN	HBA_HUMAN	AMPL_HUMAN	K7EM09_HUMAN	E9PKE3_HUMAN
ANGL2_HUMAN	AT2B3_HUMAN	HBB_HUMAN	GNAQ_HUMAN	K7EM73_HUMAN	E9PKL7_HUMAN
ANGT_HUMAN	AT2B4_HUMAN	HBD_HUMAN	2AAA_HUMAN	K7EMA7_HUMAN	E9PKU4_HUMAN
ANK1_HUMAN	AT5F1_HUMAN	HBG1_HUMAN	ILEU_HUMAN	K7EMM8_HUMAN	E9PKU7_HUMAN
ANT3_HUMAN	ATD3A_HUMAN	HCD2_HUMAN	COR1A_HUMAN	K7EN94_HUMAN	E9PL09_HUMAN
ANX11_HUMAN	ATD3C_HUMAN	HCDH_HUMAN	PUR9_HUMAN	K7ENG2_HUMAN	E9PLD0_HUMAN
ANXA1_HUMAN	ATLA3_HUMAN	HCFC1_HUMAN	HNRH2_HUMAN	K7EPR0_HUMAN	E9PLK3_HUMAN
ANXA2_HUMAN	ATP5H_HUMAN	HDGF_HUMAN	HNRPF_HUMAN	K7EQ02_HUMAN	E9PLL6_HUMAN
ANXA3_HUMAN	ATPA_HUMAN	HDGR3_HUMAN	1433T_HUMAN	K7EQ55_HUMAN	E9PLT1_HUMAN
ANXA4_HUMAN	ATPB_HUMAN	HEBP2_HUMAN	STIP1_HUMAN	K7EQJ5_HUMAN	E9PLZ3_HUMAN
ANXA5_HUMAN	ATPD_HUMAN	HEM2_HUMAN	DUT_HUMAN	K7ERG9_HUMAN	E9PM69_HUMAN
ANXA6_HUMAN	ATPG_HUMAN	HEMO_HUMAN	A0A0C4DGL3_HUMAN	K7ERT8_HUMAN	E9PMA9_HUMAN
ANXA7_HUMAN	ATPK_HUMAN	HEP2_HUMAN	H0YKC5_HUMAN	K7ES69_HUMAN	E9PMD7_HUMAN
AOC3_HUMAN	ATPO_HUMAN	HIBCH_HUMAN	H0YNW5_HUMAN	K7ES70_HUMAN	E9PMI5_HUMAN
AOFA_HUMAN	AXA2L_HUMAN	HLAB_HUMAN	HYES_HUMAN	KAD1_HUMAN	E9PMJ3_HUMAN
AOFB_HUMAN	B0AZR9_HUMAN	HMGB1_HUMAN	E5RFH6_HUMAN	KAD2_HUMAN	E9PMN0_HUMAN
AP180_HUMAN	B0AZS6_HUMAN	HMGN1_HUMAN	E5RFU2_HUMAN	KAD3_HUMAN	E9PMV1_HUMAN
AP1B1_HUMAN	B0QY01_HUMAN	HMGN2_HUMAN	CTNA1_HUMAN	KAIN_HUMAN	E9PN11_HUMAN
AP2A2_HUMAN	B0QY60_HUMAN	HNRDL_HUMAN	G3XAM7_HUMAN	KANK2_HUMAN	E9PNX1_HUMAN
AP2B1_HUMAN	B0QY64_HUMAN	HNRH1_HUMAN	CTNB1_HUMAN	KANK3_HUMAN	E9PP21_HUMAN
AP2M1_HUMAN	B0QZ18_HUMAN	HNRH2_HUMAN	A0A2R8Y543_HUMAN	KAP0_HUMAN	E9PP36_HUMAN
APEX1_HUMAN	B0QZ43_HUMAN	HNRH3_HUMAN	A0A2R8Y5A3_HUMAN	KAP2_HUMAN	E9PP50_HUMAN
API5_HUMAN	B0QZK4_HUMAN	HNRL1_HUMAN	A0A2R8Y5Z1_HUMAN	KAP3_HUMAN	E9PPQ4_HUMAN
APMAP_HUMAN	B0YIW2_HUMAN	HNRL2_HUMAN	A0A2R8Y7Z0_HUMAN	KAPCA_HUMAN	E9PPU1_HUMAN
APOA1_HUMAN	B0YJC4_HUMAN	HNRPC_HUMAN	A0A2R8YCH5_HUMAN	KAPCB_HUMAN	E9PPV6_HUMAN
APOA2_HUMAN	B1AH49_HUMAN	HNRPD_HUMAN	B4DGU4_HUMAN	KCD12_HUMAN	E9PQ56_HUMAN
APOA4_HUMAN	B1AH96_HUMAN	HNRPF_HUMAN	RL22_HUMAN	KCRB_HUMAN	E9PQ96_HUMAN
APOB_HUMAN	B1AHC9_HUMAN	HNRPK_HUMAN	K7ERI7_HUMAN	KCRU_HUMAN	E9PQB7_HUMAN
APOC3_HUMAN	B1AHF3_HUMAN	HNRPL_HUMAN	FUS_HUMAN	KCY_HUMAN	E9PQD6_HUMAN
APOD_HUMAN	B1AHL2_HUMAN	HNRPM_HUMAN	PRS7_HUMAN	KERA_HUMAN	E9PQD7_HUMAN
APOE_HUMAN	B1AK85_HUMAN	HNRPQ_HUMAN	C9JX88_HUMAN	KINH_HUMAN	E9PQH6_HUMAN
APOH_HUMAN	B1AK87_HUMAN	HNRPR_HUMAN	RL4_HUMAN	KNG1_HUMAN	E9PR70_HUMAN
APOL1_HUMAN	B1AK88_HUMAN	HNRPU_HUMAN	LONM_HUMAN	KPYM_HUMAN	E9PRA8_HUMAN
APT_HUMAN	B1AKN5_HUMAN	HORN_HUMAN	K7EJE8_HUMAN	KV108_HUMAN	E9PRS3_HUMAN
ARF1_HUMAN	B1AKN6_HUMAN	HP1B3_HUMAN	K7EKE6_HUMAN	KV109_HUMAN	E9PRY8_HUMAN
ARF3_HUMAN	B1AKN7_HUMAN	HPT_HUMAN	TALDO_HUMAN	KV127_HUMAN	E9PS12_HUMAN
ARF4_HUMAN	B1AKN8_HUMAN	HRG_HUMAN	RBMX_HUMAN	KV224_HUMAN	E9PS97_HUMAN
ARK72_HUMAN	B1AKP7_HUMAN	HS12B_HUMAN	H0Y6E7_HUMAN	KV228_HUMAN	ECH1_HUMAN
ARP2_HUMAN	B1AKQ8_HUMAN	HS71A_HUMAN	H3BT71_HUMAN	KV230_HUMAN	ECHA_HUMAN
ARP3_HUMAN	B1AKR6_HUMAN	HS71B_HUMAN	GRP75_HUMAN	KV240_HUMAN	ECHB_HUMAN
ARPC2_HUMAN	B1ALA9_HUMAN	HS90A_HUMAN	A0A7I2V2G2_HUMAN	KV311_HUMAN	ECHD1_HUMAN
ARPC3_HUMAN	B1ALD9_HUMAN	HS90B_HUMAN	A0A7I2V2S7_HUMAN	KV315_HUMAN	ECHM_HUMAN
ARPC4_HUMAN	B1ANR0_HUMAN	HSP74_HUMAN	D6RCD7_HUMAN	KV320_HUMAN	ECI1_HUMAN
ASPH_HUMAN	B1ANR1_HUMAN	HSP7C_HUMAN	RS19_HUMAN	KVD11_HUMAN	ECM2_HUMAN
ASPN_HUMAN	B1AP13_HUMAN	HSPB1_HUMAN	RL3_HUMAN	KVD20_HUMAN	EF1A1_HUMAN
ASSY_HUMAN	B1APF7_HUMAN	HSPB6_HUMAN	OST48_HUMAN	KVD24_HUMAN	EF1A2_HUMAN
AT10A_HUMAN	B1APF8_HUMAN	HTRA2_HUMAN	A0A0C4DGS1_HUMAN	KVD28_HUMAN	EF1A3_HUMAN
AT1A1_HUMAN	B1APF9_HUMAN	HUWE1_HUMAN	CAPG_HUMAN	KVD30_HUMAN	EF1B_HUMAN
AT1B1_HUMAN	B1APG0_HUMAN	HV124_HUMAN	LAP2B_HUMAN	KVD40_HUMAN	EF1D_HUMAN
AT2A2_HUMAN	B1APG1_HUMAN	HV226_HUMAN	STAT1_HUMAN	LA_HUMAN	EF1G_HUMAN
AT2B1_HUMAN	B1APG2_HUMAN	HV307_HUMAN	A0A669KB53_HUMAN	LAMA2_HUMAN	EF2_HUMAN
AT2B3_HUMAN	B1APG3_HUMAN	HV315_HUMAN	A0A669KB56_HUMAN	LAMA3_HUMAN	EFTU_HUMAN
AT2B4_HUMAN	B1AQK6_HUMAN	HV338_HUMAN	A0A669KB68_HUMAN	LAMA4_HUMAN	EHD1_HUMAN
AT5F1_HUMAN	B1AQK7_HUMAN	HV374_HUMAN	A0A669KBA4_HUMAN	LAMA5_HUMAN	EHD2_HUMAN
ATD3A_HUMAN	B1AR62_HUMAN	HV428_HUMAN	A0A669KBI6_HUMAN	LAMB1_HUMAN	EHD3_HUMAN
ATD3C_HUMAN	B2MG_HUMAN	HV551_HUMAN	J3KPM9_HUMAN	LAMB2_HUMAN	EHD4_HUMAN
ATLA3_HUMAN	B3AT_HUMAN	HV5X1_HUMAN	GPDM_HUMAN	LAMB3_HUMAN	EIF3A_HUMAN
ATP5H_HUMAN	B3KQV6_HUMAN	HV64D_HUMAN	RS9_HUMAN	LAMC1_HUMAN	EIF3I_HUMAN
ATPA_HUMAN	B3KSI3_HUMAN	HXK1_HUMAN	RS5_HUMAN	LAMC2_HUMAN	ELAV1_HUMAN
ATPB_HUMAN	B3KW56_HUMAN	HYEP_HUMAN	M0R0F0_HUMAN	LAMP1_HUMAN	ELP1_HUMAN
ATPD_HUMAN	B4DDD6_HUMAN	HYES_HUMAN	RS10_HUMAN	LAP2B_HUMAN	EM55_HUMAN
ATPG_HUMAN	B4DDF4_HUMAN	HYOU1_HUMAN	SYQ_HUMAN	LASP1_HUMAN	EMAL6_HUMAN
ATPK_HUMAN	B4DDN1_HUMAN	I3L0K2_HUMAN	A0A1B0GVU9_HUMAN	LBP_HUMAN	EMD_HUMAN
ATPO_HUMAN	B4DDQ3_HUMAN	I3L0K7_HUMAN	B4DDN1_HUMAN	LDHA_HUMAN	EMIL1_HUMAN
AXA2L_HUMAN	B4DE93_HUMAN	I3L145_HUMAN	IDHP_HUMAN	LDHB_HUMAN	ENOA_HUMAN
B0AZR9_HUMAN	B4DEB1_HUMAN	I3L234_HUMAN	PAXI_HUMAN	LEG1_HUMAN	ENOG_HUMAN
B0AZS6_HUMAN	B4DEH8_HUMAN	I3L397_HUMAN	A0A1B0GTU4_HUMAN	LEG3_HUMAN	ENPL_HUMAN
B0QY01_HUMAN	B4DER1_HUMAN	I3L3C4_HUMAN	A0A1B0GU60_HUMAN	LEMD2_HUMAN	EPIPL_HUMAN
B0QY60_HUMAN	B4DEV8_HUMAN	I3L3H2_HUMAN	TCPG_HUMAN	LG3BP_HUMAN	EST1_HUMAN
B0QY64_HUMAN	B4DEZ3_HUMAN	I3L3M7_HUMAN	B4DUR8_HUMAN	LGUL_HUMAN	ESTD_HUMAN
B0QYA4_HUMAN	B4DGU4_HUMAN	I3L3U9_HUMAN	AL7A1_HUMAN	LIPS_HUMAN	ESYT1_HUMAN
B0QYA5_HUMAN	B4DJ81_HUMAN	I3L4M2_HUMAN	A0A1B0GTG2_HUMAN	LKHA4_HUMAN	ETFA_HUMAN
B0QZ18_HUMAN	B4DJG1_HUMAN	I3L504_HUMAN	A0A1B0GUA1_HUMAN	LMNA_HUMAN	EZRI_HUMAN
B0QZ43_HUMAN	B4DJV2_HUMAN	I3L514_HUMAN	A0A1B0GW77_HUMAN	LMNB1_HUMAN	F13A_HUMAN
B0QZK4_HUMAN	B4DK69_HUMAN	I3NI22_HUMAN	A0A1B0GW82_HUMAN	LMNB2_HUMAN	F2Z2S8_HUMAN
B0YIW2_HUMAN	B4DLR8_HUMAN	IC1_HUMAN	SYAC_HUMAN	LPPRC_HUMAN	F2Z2V0_HUMAN
B0YJC4_HUMAN	B4DNG0_HUMAN	ICAL_HUMAN	A0A6Q8PF33_HUMAN	LRC47_HUMAN	F2Z2W6_HUMAN
B1AH49_HUMAN	B4DNK4_HUMAN	IDH3A_HUMAN	A0A6Q8PFK3_HUMAN	LRP1_HUMAN	F2Z2Y4_HUMAN
B1AH96_HUMAN	B4DPQ0_HUMAN	IDHC_HUMAN	A0A6Q8PFY2_HUMAN	LSM3_HUMAN	F2Z2Y5_HUMAN
B1AHC9_HUMAN	B4DQH6_HUMAN	IDHP_HUMAN	A0A6Q8PGB5_HUMAN	LSM8_HUMAN	F2Z393_HUMAN
B1AHF3_HUMAN	B4DQI1_HUMAN	IF4A2_HUMAN	A0A6Q8PGE8_HUMAN	LUM_HUMAN	F2Z3K5_HUMAN
B1AHL2_HUMAN	B4DQI4_HUMAN	IF4A3_HUMAN	A0A6Q8PGN5_HUMAN	LV147_HUMAN	F5GWF6_HUMAN
B1AK85_HUMAN	B4DR61_HUMAN	IF4B_HUMAN	A0A6Q8PGR9_HUMAN	LV321_HUMAN	F5GX39_HUMAN
B1AK87_HUMAN	B4DSU6_HUMAN	IF4H_HUMAN	A0A6Q8PH44_HUMAN	LV39_HUMAN	F5GXK7_HUMAN
B1AK88_HUMAN	B4DT23_HUMAN	IF5A1_HUMAN	A0A6Q8PHJ2_HUMAN	LV657_HUMAN	F5GXS0_HUMAN
B1AKN5_HUMAN	B4DT28_HUMAN	IGHA1_HUMAN	H3BPK7_HUMAN	LV743_HUMAN	F5GXS2_HUMAN
B1AKN6_HUMAN	B4DUC8_HUMAN	IGHA2_HUMAN	TMEDA_HUMAN	LV746_HUMAN	F5GXT0_HUMAN
B1AKN7_HUMAN	B4DUR8_HUMAN	IGHG1_HUMAN	EMD_HUMAN	LVX54_HUMAN	F5GXY2_HUMAN
B1AKN8_HUMAN	B4DUT8_HUMAN	IGHG2_HUMAN	Q5HY57_HUMAN	LYAG_HUMAN	F5GY37_HUMAN
B1AKP7_HUMAN	B4DV12_HUMAN	IGHG3_HUMAN	RL14_HUMAN	LYPA2_HUMAN	F5GY56_HUMAN
B1AKQ8_HUMAN	B4DXW1_HUMAN	IGHG4_HUMAN	RAB5B_HUMAN	LYSC_HUMAN	F5GY80_HUMAN
B1AKR6_HUMAN	B4DY08_HUMAN	IGHM_HUMAN	ROA3_HUMAN	M0QXB4_HUMAN	F5GYF7_HUMAN
B1ALA9_HUMAN	B4DY09_HUMAN	IGJ_HUMAN	A0A7I2V2R3_HUMAN	M0QXL5_HUMAN	F5GYJ8_HUMAN
B1ALD9_HUMAN	B4E1Z4_HUMAN	IGKC_HUMAN	A0A7I2V5D8_HUMAN	M0QXS5_HUMAN	F5GYN4_HUMAN
B1ANR0_HUMAN	B4E3S0_HUMAN	IGLC2_HUMAN	HNRPM_HUMAN	M0QYI8_HUMAN	F5GYU3_HUMAN
B1ANR1_HUMAN	B5MBZ8_HUMAN	IGLL5_HUMAN	A0A087X0X3_HUMAN	M0QYM5_HUMAN	F5GYZ5_HUMAN
B1AP13_HUMAN	B5MC59_HUMAN	ILEU_HUMAN	BIEA_HUMAN	M0QYZ0_HUMAN	F5GZK2_HUMAN
B1APF7_HUMAN	B5MC82_HUMAN	ILF2_HUMAN	COPA_HUMAN	M0R0C6_HUMAN	F5GZQ3_HUMAN
B1APF8_HUMAN	B5MCP9_HUMAN	ILF3_HUMAN	A0A3B3IS84_HUMAN	M0R0F0_HUMAN	F5H013_HUMAN
B1APF9_HUMAN	B5MCT7_HUMAN	ILK_HUMAN	A0A3B3ISC6_HUMAN	M0R0K8_HUMAN	F5H018_HUMAN
B1APG0_HUMAN	B5MCT8_HUMAN	IMB1_HUMAN	A0A3B3IT15_HUMAN	M0R0P1_HUMAN	F5H0C5_HUMAN
B1APG1_HUMAN	B5MCW2_HUMAN	IMDH2_HUMAN	KAD2_HUMAN	M0R210_HUMAN	F5H0C8_HUMAN
B1APG2_HUMAN	B5MCX3_HUMAN	INO1_HUMAN	A0A5K1VW67_HUMAN	M0R261_HUMAN	F5H0W7_HUMAN
B1APG3_HUMAN	B5MD17_HUMAN	IPO4_HUMAN	F8VY04_HUMAN	M0R299_HUMAN	F5H248_HUMAN
B1AQK6_HUMAN	B5MD38_HUMAN	IPYR_HUMAN	F8W1A4_HUMAN	M0R2N5_HUMAN	F5H265_HUMAN
B1AQK7_HUMAN	B5MDF5_HUMAN	IPYR2_HUMAN	ECHB_HUMAN	M0R2Q4_HUMAN	F5H282_HUMAN
B1AR62_HUMAN	B5ME97_HUMAN	IQGA1_HUMAN	F5GZQ3_HUMAN	M0R329_HUMAN	F5H2F4_HUMAN
B2MG_HUMAN	B5TYJ1_HUMAN	IQGA2_HUMAN	NP1L1_HUMAN	M0R389_HUMAN	F5H2T0_HUMAN
B3AT_HUMAN	B6VEX4_HUMAN	ISOC2_HUMAN	F5H4R6_HUMAN	M0R3F1_HUMAN	F5H2Z3_HUMAN
B3KQV6_HUMAN	B7WNR0_HUMAN	ITA2_HUMAN	F8VUX1_HUMAN	M0R3H0_HUMAN	F5H365_HUMAN
B3KSI3_HUMAN	B7Z1G8_HUMAN	ITA2B_HUMAN	F8VXI6_HUMAN	MAOX_HUMAN	F5H388_HUMAN
B3KW56_HUMAN	B7Z2E6_HUMAN	ITB1_HUMAN	F8VY35_HUMAN	MAP4_HUMAN	F5H3C5_HUMAN
B4DDD6_HUMAN	B7Z3Z9_HUMAN	ITB4_HUMAN	F8W020_HUMAN	MARE1_HUMAN	F5H3Q5_HUMAN
B4DDF4_HUMAN	B7Z4C8_HUMAN	ITIH1_HUMAN	F8W0J6_HUMAN	MATN2_HUMAN	F5H423_HUMAN
B4DDN1_HUMAN	B7Z4E3_HUMAN	ITIH2_HUMAN	H0YIV4_HUMAN	MATR3_HUMAN	F5H4R2_HUMAN
B4DDQ3_HUMAN	B7Z4L4_HUMAN	ITIH4_HUMAN	DSRAD_HUMAN	MCA3_HUMAN	F5H4R6_HUMAN
B4DE93_HUMAN	B7Z4W2_HUMAN	ITIH5_HUMAN	A0A3B3IRQ9_HUMAN	MCCB_HUMAN	F5H5D3_HUMAN
B4DEB1_HUMAN	B7Z596_HUMAN	J3KN67_HUMAN	A0A3B3ISU1_HUMAN	MDHC_HUMAN	F5H608_HUMAN
B4DEH8_HUMAN	B7Z5N7_HUMAN	J3KP15_HUMAN	A0A3B3ISX1_HUMAN	MDHM_HUMAN	F5H6E2_HUMAN
B4DER1_HUMAN	B7Z645_HUMAN	J3KPF3_HUMAN	A0A7P0Z4F9_HUMAN	MEST_HUMAN	F5H6I0_HUMAN
B4DEV8_HUMAN	B7Z6P0_HUMAN	J3KPM9_HUMAN	A0A7P0Z4K3_HUMAN	MFAP4_HUMAN	F5H6I7_HUMAN
B4DEZ3_HUMAN	B7Z6Z4_HUMAN	J3KPS3_HUMAN	ARPC4_HUMAN	MFGM_HUMAN	F5H6Q1_HUMAN
B4DGU4_HUMAN	B7Z708_HUMAN	J3KQ18_HUMAN	F8WCF6_HUMAN	MGLL_HUMAN	F5H6Q2_HUMAN
B4DJ81_HUMAN	B7Z7E1_HUMAN	J3KRC4_HUMAN	ACTC_HUMAN	MGN_HUMAN	F5H6X6_HUMAN
B4DJG1_HUMAN	B7Z8W6_HUMAN	J3KRL0_HUMAN	IF4A1_HUMAN	MIC60_HUMAN	F5H747_HUMAN
B4DJV2_HUMAN	B7Z9C2_HUMAN	J3KRZ4_HUMAN	UBE2N_HUMAN	MIF_HUMAN	F5H793_HUMAN
B4DK69_HUMAN	B7Z9S8_HUMAN	J3KS22_HUMAN	F8VSD4_HUMAN	MIME_HUMAN	F5H7C6_HUMAN
B4DLR8_HUMAN	B7ZAR1_HUMAN	J3KTA4_HUMAN	F8VV71_HUMAN	ML12A_HUMAN	F5H7G1_HUMAN
B4DNG0_HUMAN	B7ZBK6_HUMAN	J3KTE4_HUMAN	F8VZ29_HUMAN	ML12B_HUMAN	F5H7S3_HUMAN
B4DNK4_HUMAN	B7ZC38_HUMAN	J3KTF8_HUMAN	ARP3_HUMAN	MMP2_HUMAN	F5H7V9_HUMAN
B4DPQ0_HUMAN	B7ZC39_HUMAN	J3KTL2_HUMAN	B4DXW1_HUMAN	MMRN2_HUMAN	F6QMI7_HUMAN
B4DQH6_HUMAN	B7ZKJ8_HUMAN	J3QKN0_HUMAN	RS3A_HUMAN	MMSA_HUMAN	F6RFD5_HUMAN
B4DQI1_HUMAN	B8ZWD1_HUMAN	J3QL05_HUMAN	D6RG13_HUMAN	MOES_HUMAN	F6S8Q4_HUMAN
B4DQI4_HUMAN	B8ZZ51_HUMAN	J3QL48_HUMAN	RL15_HUMAN	MOGS_HUMAN	F6SDV2_HUMAN
B4DR61_HUMAN	B8ZZL6_HUMAN	J3QL71_HUMAN	RHOA_HUMAN	MPCP_HUMAN	F6T7Q3_HUMAN
B4DSU6_HUMAN	B8ZZL8_HUMAN	J3QLI9_HUMAN	RS7_HUMAN	MRC2_HUMAN	F6U0H7_HUMAN
B4DT23_HUMAN	B8ZZP4_HUMAN	J3QQ67_HUMAN	PRS8_HUMAN	MRE11_HUMAN	F6U211_HUMAN
B4DT28_HUMAN	B8ZZQ6_HUMAN	J3QQN1_HUMAN	RS16_HUMAN	MSH2_HUMAN	F6UT28_HUMAN
B4DUC8_HUMAN	B8ZZZ0_HUMAN	J3QQQ9_HUMAN	M0R210_HUMAN	MTAP_HUMAN	F6X3N5_HUMAN
B4DUR8_HUMAN	B9A041_HUMAN	J3QQV1_HUMAN	RS23_HUMAN	MUC18_HUMAN	F6XZQ7_HUMAN
B4DUT8_HUMAN	B9A067_HUMAN	J3QQV6_HUMAN	RS18_HUMAN	MVP_HUMAN	F8VPD4_HUMAN
B4DV12_HUMAN	B9ZVM7_HUMAN	J3QQX2_HUMAN	RS13_HUMAN	MYH10_HUMAN	F8VPE8_HUMAN
B4DXW1_HUMAN	B9ZVP7_HUMAN	J3QR09_HUMAN	PRS10_HUMAN	MYH11_HUMAN	F8VQ14_HUMAN
B4DY08_HUMAN	B9ZVU2_HUMAN	J3QRC4_HUMAN	A0A087X2I1_HUMAN	MYH9_HUMAN	F8VQQ8_HUMAN
B4DY09_HUMAN	BAF_HUMAN	J3QRD1_HUMAN	RL7A_HUMAN	MYL6_HUMAN	F8VQX6_HUMAN
B4E1Z4_HUMAN	BASI_HUMAN	J3QRI7_HUMAN	PP2AB_HUMAN	MYL9_HUMAN	F8VR50_HUMAN
B4E3S0_HUMAN	BCAM_HUMAN	J3QRN6_HUMAN	PP2AA_HUMAN	MYO1B_HUMAN	F8VR69_HUMAN
B5MBZ8_HUMAN	BCAT2_HUMAN	J3QRS3_HUMAN	RAB8A_HUMAN	MYO1C_HUMAN	F8VTQ5_HUMAN
B5MC59_HUMAN	BDH2_HUMAN	J3QRY4_HUMAN	RAB14_HUMAN	MYO1D_HUMAN	F8VU65_HUMAN
B5MC82_HUMAN	BGH3_HUMAN	J3QS39_HUMAN	X6RFL8_HUMAN	MYOF_HUMAN	F8VUA5_HUMAN
B5MCB4_HUMAN	BIEA_HUMAN	J3QSU6_HUMAN	RAN_HUMAN	MYPT1_HUMAN	F8VUA6_HUMAN
B5MCP9_HUMAN	BIP_HUMAN	J3QSV6_HUMAN	B5MDF5_HUMAN	MZB1_HUMAN	F8VUX1_HUMAN
B5MCT7_HUMAN	BLVRB_HUMAN	J3QSY4_HUMAN	F5H018_HUMAN	NACAM_HUMAN	F8VV32_HUMAN
B5MCT8_HUMAN	BST1_HUMAN	J3QTR3_HUMAN	J3KQE5_HUMAN	NB5R3_HUMAN	F8VV59_HUMAN
B5MCW2_HUMAN	BUB3_HUMAN	J3QTS8_HUMAN	RS15_HUMAN	NDKB_HUMAN	F8VVK3_HUMAN
B5MCX3_HUMAN	C1QA_HUMAN	K1C10_HUMAN	K7ELC2_HUMAN	NDRG1_HUMAN	F8VW21_HUMAN
B5MD17_HUMAN	C1QB_HUMAN	K1C14_HUMAN	K7EQJ5_HUMAN	NDRG2_HUMAN	F8VXI6_HUMAN
B5MD38_HUMAN	C1QBP_HUMAN	K1C15_HUMAN	RS26_HUMAN	NDUA9_HUMAN	F8VY04_HUMAN
B5MDF5_HUMAN	C1QC_HUMAN	K1C16_HUMAN	RL31_HUMAN	NDUAD_HUMAN	F8VY35_HUMAN
B5ME97_HUMAN	C1QRF_HUMAN	K1C17_HUMAN	B7Z4C8_HUMAN	NDUS1_HUMAN	F8VYE8_HUMAN
B5TYJ1_HUMAN	C1R_HUMAN	K1C18_HUMAN	B7Z4E3_HUMAN	NDUS2_HUMAN	F8VZ45_HUMAN
B6VEX4_HUMAN	C1S_HUMAN	K1C19_HUMAN	C9JU56_HUMAN	NDUS3_HUMAN	F8VZ49_HUMAN
B7WNR0_HUMAN	C1TC_HUMAN	K1C9_HUMAN	H7C2W9_HUMAN	NDUV2_HUMAN	F8VZJ2_HUMAN
B7Z1G8_HUMAN	C4BPA_HUMAN	K22E_HUMAN	RL8_HUMAN	NEBL_HUMAN	F8VZN8_HUMAN
B7Z2E6_HUMAN	C4P0D6_HUMAN	K2C1_HUMAN	E9PKU4_HUMAN	NEBU_HUMAN	F8VZX2_HUMAN
B7Z3Z9_HUMAN	C4P0D8_HUMAN	K2C4_HUMAN	E9PP36_HUMAN	NEDD8_HUMAN	F8VZY9_HUMAN
B7Z4C8_HUMAN	C9IZ88_HUMAN	K2C5_HUMAN	TRA2B_HUMAN	NEP_HUMAN	F8W020_HUMAN
B7Z4E3_HUMAN	C9IZG4_HUMAN	K2C6A_HUMAN	2ABA_HUMAN	NEST_HUMAN	F8W0J6_HUMAN
B7Z4L4_HUMAN	C9IZQ1_HUMAN	K2C7_HUMAN	A0A590UJY3_HUMAN	NFIX_HUMAN	F8W0W8_HUMAN
B7Z4W2_HUMAN	C9IZU3_HUMAN	K2C8_HUMAN	RACK1_HUMAN	NIBA1_HUMAN	F8W118_HUMAN
B7Z596_HUMAN	C9IZZ0_HUMAN	K7EIG7_HUMAN	J3KPE3_HUMAN	NIBA2_HUMAN	F8W1A4_HUMAN
B7Z5N7_HUMAN	C9J050_HUMAN	K7EJE8_HUMAN	PA1B2_HUMAN	NID1_HUMAN	F8W1I6_HUMAN
B7Z645_HUMAN	C9J0D1_HUMAN	K7EJM5_HUMAN	SET_HUMAN	NID2_HUMAN	F8W1R7_HUMAN
B7Z6P0_HUMAN	C9J0K6_HUMAN	K7EJV9_HUMAN	A0A0C4DFV9_HUMAN	NIPS2_HUMAN	F8W646_HUMAN
B7Z6Z4_HUMAN	C9J0X3_HUMAN	K7EK07_HUMAN	A0A8I5KS71_HUMAN	NONO_HUMAN	F8W6I7_HUMAN
B7Z708_HUMAN	C9J144_HUMAN	K7EK33_HUMAN	SRSF2_HUMAN	NOP56_HUMAN	F8W787_HUMAN
B7Z7E1_HUMAN	C9J177_HUMAN	K7EK35_HUMAN	J3KP15_HUMAN	NOP58_HUMAN	F8W7C6_HUMAN
B7Z8W6_HUMAN	C9J1D1_HUMAN	K7EKE6_HUMAN	J3QL05_HUMAN	NP1L1_HUMAN	F8W7S5_HUMAN
B7Z9C2_HUMAN	C9J1E1_HUMAN	K7EKI8_HUMAN	ODO1_HUMAN	NP1L4_HUMAN	F8W7U8_HUMAN
B7Z9S8_HUMAN	C9J1E2_HUMAN	K7EKW4_HUMAN	E9PCR7_HUMAN	NPM_HUMAN	F8W8I6_HUMAN
B7ZAR1_HUMAN	C9J1E7_HUMAN	K7EL50_HUMAN	E9PDF2_HUMAN	NPS3A_HUMAN	F8W8T8_HUMAN
B7ZBK6_HUMAN	C9J1K7_HUMAN	K7ELC2_HUMAN	CO7A1_HUMAN	NSF1C_HUMAN	F8W9J4_HUMAN
B7ZC38_HUMAN	C9J255_HUMAN	K7ELJ7_HUMAN	FKBP4_HUMAN	NT5C_HUMAN	F8W9N7_HUMAN
B7ZC39_HUMAN	C9J2E1_HUMAN	K7ELL7_HUMAN	NUCB1_HUMAN	NTPCR_HUMAN	F8W9U3_HUMAN
B7ZKJ8_HUMAN	C9J2F3_HUMAN	K7ELQ9_HUMAN	DYST_HUMAN	NUCB1_HUMAN	F8WAS2_HUMAN
B8ZWD1_HUMAN	C9J2H1_HUMAN	K7ELT6_HUMAN	A0A494C1D7_HUMAN	NUCL_HUMAN	F8WBG8_HUMAN
B8ZZ51_HUMAN	C9J2R5_HUMAN	K7EM09_HUMAN	A0A7P0T890_HUMAN	NUMA1_HUMAN	F8WCF6_HUMAN
B8ZZL6_HUMAN	C9J2Z4_HUMAN	K7EMA7_HUMAN	E7ETB9_HUMAN	ODBA_HUMAN	F8WCN3_HUMAN
B8ZZL8_HUMAN	C9J386_HUMAN	K7EN94_HUMAN	E9PHM6_HUMAN	ODO1_HUMAN	F8WCZ6_HUMAN
B8ZZP4_HUMAN	C9J3L8_HUMAN	K7EPR0_HUMAN	F6QMI7_HUMAN	ODO2_HUMAN	F8WD96_HUMAN
B8ZZQ6_HUMAN	C9J3U9_HUMAN	K7EQ02_HUMAN	F8W9J4_HUMAN	ODPA_HUMAN	F8WDD7_HUMAN
B8ZZZ0_HUMAN	C9J3Y4_HUMAN	K7EQ55_HUMAN	Q6P0N6_HUMAN	ODPB_HUMAN	F8WE16_HUMAN
B9A041_HUMAN	C9J406_HUMAN	K7EQJ5_HUMAN	LMNB1_HUMAN	OLA1_HUMAN	F8WEQ1_HUMAN
B9A067_HUMAN	C9J4E3_HUMAN	K7ERC8_HUMAN	SSBP_HUMAN	OLFL1_HUMAN	FA12_HUMAN
B9ZVM7_HUMAN	C9J592_HUMAN	K7ERG9_HUMAN	PSME1_HUMAN	OLFL3_HUMAN	FAAA_HUMAN
B9ZVP7_HUMAN	C9J5C8_HUMAN	K7ERI7_HUMAN	RL18_HUMAN	OST48_HUMAN	FABP4_HUMAN
B9ZVU2_HUMAN	C9J5S7_HUMAN	K7ERT8_HUMAN	F8VUA6_HUMAN	OTUB1_HUMAN	FABP5_HUMAN
BAF_HUMAN	C9J5W0_HUMAN	K7ES69_HUMAN	H0YHA7_HUMAN	P85A_HUMAN	FAS_HUMAN
BAG3_HUMAN	C9J634_HUMAN	K7ES70_HUMAN	J3QQ67_HUMAN	PA1B2_HUMAN	FBLN1_HUMAN
BAG6_HUMAN	C9J660_HUMAN	KAD1_HUMAN	SRSF1_HUMAN	PA1B3_HUMAN	FBLN2_HUMAN
BASI_HUMAN	C9J6B6_HUMAN	KAD2_HUMAN	J3KTL2_HUMAN	PA2G4_HUMAN	FBLN3_HUMAN
BCAM_HUMAN	C9J6D1_HUMAN	KAD3_HUMAN	ILF2_HUMAN	PABP1_HUMAN	FBLN5_HUMAN
BCAT2_HUMAN	C9J6X0_HUMAN	KAIN_HUMAN	B4DY09_HUMAN	PADI2_HUMAN	FBLN7_HUMAN
BDH2_HUMAN	C9J760_HUMAN	KANK2_HUMAN	HNRPL_HUMAN	PAIRB_HUMAN	FBN1_HUMAN
BGH3_HUMAN	C9J7B1_HUMAN	KAP0_HUMAN	A0A3B3ITJ4_HUMAN	PARK7_HUMAN	FBRL_HUMAN
BIEA_HUMAN	C9J7H8_HUMAN	KAP2_HUMAN	M0QXS5_HUMAN	PARP1_HUMAN	FERM2_HUMAN
BIP_HUMAN	C9J7U9_HUMAN	KAP3_HUMAN	MTAP_HUMAN	PARVA_HUMAN	FETUA_HUMAN
BLVRB_HUMAN	C9J8F3_HUMAN	KAPCA_HUMAN	B4DUC8_HUMAN	PCBP1_HUMAN	FIBA_HUMAN
BST1_HUMAN	C9J8S3_HUMAN	KAPCB_HUMAN	J3QSB7_HUMAN	PCBP2_HUMAN	FIBB_HUMAN
BUB3_HUMAN	C9J8U2_HUMAN	KCC2A_HUMAN	TADBP_HUMAN	PCYOX_HUMAN	FIBG_HUMAN
C1QA_HUMAN	C9J8Y3_HUMAN	KCC2D_HUMAN	A0A087WX29_HUMAN	PDC6I_HUMAN	FINC_HUMAN
C1QB_HUMAN	C9J938_HUMAN	KCD12_HUMAN	A0A087WYY0_HUMAN	PDCD1_HUMAN	FKB1A_HUMAN
C1QBP_HUMAN	C9J9C1_HUMAN	KCRB_HUMAN	A0A087X260_HUMAN	PDCD4_HUMAN	FLNA_HUMAN
C1QC_HUMAN	C9J9K3_HUMAN	KCRU_HUMAN	A0A0A0N0M3_HUMAN	PDCD6_HUMAN	FLNB_HUMAN
C1QRF_HUMAN	C9J9S3_HUMAN	KCY_HUMAN	B1AKP7_HUMAN	PDIA1_HUMAN	FLNC_HUMAN
C1R_HUMAN	C9J9W2_HUMAN	KDSR_HUMAN	G3V162_HUMAN	PDIA3_HUMAN	FLOT1_HUMAN
C1S_HUMAN	C9JA05_HUMAN	KERA_HUMAN	K7EJM5_HUMAN	PDIA4_HUMAN	FMOD_HUMAN
C1TC_HUMAN	C9JAB2_HUMAN	KHDR1_HUMAN	K7EN94_HUMAN	PDIA6_HUMAN	FRIH_HUMAN
C4BPA_HUMAN	C9JAH0_HUMAN	KINH_HUMAN	PSMD2_HUMAN	PDLI1_HUMAN	FRIL_HUMAN
C4P0D6_HUMAN	C9JAK5_HUMAN	KNG1_HUMAN	EIF3I_HUMAN	PDLI4_HUMAN	FSCN1_HUMAN
C4P0D8_HUMAN	C9JB25_HUMAN	KPYM_HUMAN	A0A7I2V3U3_HUMAN	PDLI5_HUMAN	FUBP1_HUMAN
C9IZ88_HUMAN	C9JB90_HUMAN	KV224_HUMAN	A0A7I2V4C2_HUMAN	PDLI7_HUMAN	FUBP2_HUMAN
C9IZG3_HUMAN	C9JBE1_HUMAN	KV228_HUMAN	A0A7I2V5V8_HUMAN	PDXK_HUMAN	FUBP3_HUMAN
C9IZG4_HUMAN	C9JC03_HUMAN	KV230_HUMAN	A0A7I2YQC8_HUMAN	PEBP1_HUMAN	FUS_HUMAN
C9IZQ1_HUMAN	C9JC07_HUMAN	KV311_HUMAN	A0A7I2YQF8_HUMAN	PEDF_HUMAN	G3P_HUMAN
C9IZU3_HUMAN	C9JC84_HUMAN	KV315_HUMAN	A0A7I2YQT9_HUMAN	PEPD_HUMAN	G3V113_HUMAN
C9IZZ0_HUMAN	C9JCM6_HUMAN	KV320_HUMAN	A0A7I2YQU2_HUMAN	PEPL_HUMAN	G3V119_HUMAN
C9J050_HUMAN	C9JD32_HUMAN	KVD20_HUMAN	A0A7P0MRT9_HUMAN	PERM_HUMAN	G3V162_HUMAN
C9J0D1_HUMAN	C9JD73_HUMAN	KVD24_HUMAN	DCTN2_HUMAN	PFD3_HUMAN	G3V192_HUMAN
C9J0K6_HUMAN	C9JDQ8_HUMAN	KVD28_HUMAN	A0A7I2V4H4_HUMAN	PFKAL_HUMAN	G3V1A4_HUMAN
C9J0X3_HUMAN	C9JE51_HUMAN	KVD30_HUMAN	A0A7I2V4Y9_HUMAN	PFKAM_HUMAN	G3V1D1_HUMAN
C9J144_HUMAN	C9JEH7_HUMAN	LA_HUMAN	A8K8J9_HUMAN	PGAM1_HUMAN	G3V1L9_HUMAN
C9J177_HUMAN	C9JEJ2_HUMAN	LAMA2_HUMAN	IQGA2_HUMAN	PGBM_HUMAN	G3V1M7_HUMAN
C9J1D1_HUMAN	C9JEU5_HUMAN	LAMA3_HUMAN	F5H7S7_HUMAN	PGFRB_HUMAN	G3V1V0_HUMAN
C9J1E1_HUMAN	C9JEV0_HUMAN	LAMA4_HUMAN	MOGS_HUMAN	PGK1_HUMAN	G3V1Y7_HUMAN
C9J1E2_HUMAN	C9JEV6_HUMAN	LAMA5_HUMAN	A0A3B3IRK6_HUMAN	PGM1_HUMAN	G3V203_HUMAN
C9J1E7_HUMAN	C9JF13_HUMAN	LAMB1_HUMAN	A0A3B3IRW2_HUMAN	PGM2_HUMAN	G3V251_HUMAN
C9J1K7_HUMAN	C9JF17_HUMAN	LAMB2_HUMAN	LAMB3_HUMAN	PGM5_HUMAN	G3V2M2_HUMAN
C9J255_HUMAN	C9JF35_HUMAN	LAMB3_HUMAN	DX39B_HUMAN	PGRC1_HUMAN	G3V2Q1_HUMAN
C9J2E1_HUMAN	C9JF76_HUMAN	LAMC1_HUMAN	DSG2_HUMAN	PGRC2_HUMAN	G3V325_HUMAN
C9J2F3_HUMAN	C9JFR7_HUMAN	LAMC2_HUMAN	DCTN1_HUMAN	PGRP2_HUMAN	G3V3K6_HUMAN
C9J2H1_HUMAN	C9JG65_HUMAN	LAMP1_HUMAN	A0A7P0Z4C3_HUMAN	PGS1_HUMAN	G3V3M6_HUMAN
C9J2R5_HUMAN	C9JGI3_HUMAN	LAP2B_HUMAN	A0A804CDA6_HUMAN	PGS2_HUMAN	G3V3R6_HUMAN
C9J2Z4_HUMAN	C9JGT8_HUMAN	LASP1_HUMAN	E7EX90_HUMAN	PHB1_HUMAN	G3V4C1_HUMAN
C9J386_HUMAN	C9JH19_HUMAN	LBP_HUMAN	RBM39_HUMAN	PHB2_HUMAN	G3V4C6_HUMAN
C9J3L8_HUMAN	C9JH92_HUMAN	LDHA_HUMAN	A0A0U1RQH7_HUMAN	PHP14_HUMAN	G3V4F2_HUMAN
C9J3U9_HUMAN	C9JHG2_HUMAN	LDHB_HUMAN	G3XAC6_HUMAN	PIGR_HUMAN	G3V4U0_HUMAN
C9J3Y4_HUMAN	C9JI87_HUMAN	LEG1_HUMAN	H0Y4X3_HUMAN	PIP_HUMAN	G3V4W0_HUMAN
C9J406_HUMAN	C9JIE4_HUMAN	LEG3_HUMAN	LASP1_HUMAN	PKHO2_HUMAN	G3V555_HUMAN
C9J4E3_HUMAN	C9JIS1_HUMAN	LEMD2_HUMAN	NUMA1_HUMAN	PLAK_HUMAN	G3V575_HUMAN
C9J592_HUMAN	C9JIY7_HUMAN	LG3BP_HUMAN	EPIPL_HUMAN	PLCD1_HUMAN	G3V576_HUMAN
C9J5C8_HUMAN	C9JIZ0_HUMAN	LGUL_HUMAN	A0A075B730_HUMAN	PLGT3_HUMAN	G3V5Q1_HUMAN
C9J5S7_HUMAN	C9JJD3_HUMAN	LIPS_HUMAN	NONO_HUMAN	PLIN1_HUMAN	G3V5X6_HUMAN
C9J5W0_HUMAN	C9JJP5_HUMAN	LKHA4_HUMAN	A0A7I2V4J2_HUMAN	PLIN3_HUMAN	G3V5Z7_HUMAN
C9J634_HUMAN	C9JJT5_HUMAN	LMAN1_HUMAN	A0A7I2V535_HUMAN	PLMN_HUMAN	G3XA98_HUMAN
C9J660_HUMAN	C9JJV6_HUMAN	LMAN2_HUMAN	A0A7I2V5Y7_HUMAN	PLSL_HUMAN	G3XAC6_HUMAN
C9J6B6_HUMAN	C9JKI3_HUMAN	LMNA_HUMAN	TMED2_HUMAN	PLST_HUMAN	G3XAI2_HUMAN
C9J6D1_HUMAN	C9JKR2_HUMAN	LMNB1_HUMAN	F5GX39_HUMAN	PLTP_HUMAN	G3XAL0_HUMAN
C9J6X0_HUMAN	C9JL30_HUMAN	LMNB2_HUMAN	PCBP2_HUMAN	PMGE_HUMAN	G3XAM2_HUMAN
C9J760_HUMAN	C9JL85_HUMAN	LPPRC_HUMAN	F8VZX2_HUMAN	PML_HUMAN	G3XAM7_HUMAN
C9J7B1_HUMAN	C9JLB1_HUMAN	LRBA_HUMAN	H3BRU6_HUMAN	PNCB_HUMAN	G5E972_HUMAN
C9J7H8_HUMAN	C9JLK0_HUMAN	LRC17_HUMAN	SF3B3_HUMAN	PNPH_HUMAN	G5E977_HUMAN
C9J7U9_HUMAN	C9JLV5_HUMAN	LRC47_HUMAN	SC23A_HUMAN	PNPO_HUMAN	G5E9D8_HUMAN
C9J8F3_HUMAN	C9JM19_HUMAN	LRP1_HUMAN	F5H365_HUMAN	PON1_HUMAN	G5E9E7_HUMAN
C9J8S3_HUMAN	C9JMZ3_HUMAN	LSM2_HUMAN	SF01_HUMAN	POSTN_HUMAN	G5E9F8_HUMAN
C9J8U2_HUMAN	C9JNG9_HUMAN	LSM3_HUMAN	A0A7P0T9U7_HUMAN	POTEI_HUMAN	G6PD_HUMAN
C9J8Y3_HUMAN	C9JNR4_HUMAN	LSM8_HUMAN	ELAV1_HUMAN	PP1B_HUMAN	G6PE_HUMAN
C9J938_HUMAN	C9JNV3_HUMAN	LUM_HUMAN	RB11B_HUMAN	PP1G_HUMAN	G6PI_HUMAN
C9J9C1_HUMAN	C9JNW5_HUMAN	LV743_HUMAN	PSMD5_HUMAN	PP2AA_HUMAN	G8JLA2_HUMAN
C9J9K3_HUMAN	C9JP48_HUMAN	LV746_HUMAN	DDB1_HUMAN	PP2AB_HUMAN	G8JLB6_HUMAN
C9J9S3_HUMAN	C9JPK5_HUMAN	LVX54_HUMAN	A0A7P0T870_HUMAN	PPIA_HUMAN	GANAB_HUMAN
C9J9W2_HUMAN	C9JPM4_HUMAN	LYAG_HUMAN	A0A7P0T965_HUMAN	PPIB_HUMAN	GBB1_HUMAN
C9JA05_HUMAN	C9JPV4_HUMAN	LYSC_HUMAN	A0A7P0TAK7_HUMAN	PPM1F_HUMAN	GBB2_HUMAN
C9JAB2_HUMAN	C9JPV8_HUMAN	M0QXL5_HUMAN	A0A7P0TB30_HUMAN	PPN_HUMAN	GBG12_HUMAN
C9JAH0_HUMAN	C9JQ42_HUMAN	M0QXS5_HUMAN	A0A7P0Z3Z5_HUMAN	PPR18_HUMAN	GBP1_HUMAN
C9JAK5_HUMAN	C9JQS9_HUMAN	M0QYI8_HUMAN	A0A7P0Z4B9_HUMAN	PRAF3_HUMAN	GBP2_HUMAN
C9JB25_HUMAN	C9JQU6_HUMAN	M0QYZ0_HUMAN	SRSF7_HUMAN	PRDX1_HUMAN	GCN1_HUMAN
C9JB90_HUMAN	C9JRA9_HUMAN	M0QZC5_HUMAN	A0A0B4J1Z1_HUMAN	PRDX2_HUMAN	GDIA_HUMAN
C9JBE1_HUMAN	C9JRG3_HUMAN	M0R0C6_HUMAN	C9JAB2_HUMAN	PRDX3_HUMAN	GDIB_HUMAN
C9JC03_HUMAN	C9JRN3_HUMAN	M0R0F0_HUMAN	NDUA9_HUMAN	PRDX4_HUMAN	GDIR1_HUMAN
C9JC07_HUMAN	C9JRV5_HUMAN	M0R0K8_HUMAN	A0A3B3ISG8_HUMAN	PRDX5_HUMAN	GELS_HUMAN
C9JC84_HUMAN	C9JS55_HUMAN	M0R0P1_HUMAN	PDCD4_HUMAN	PRDX6_HUMAN	GGT5_HUMAN
C9JCM6_HUMAN	C9JSR2_HUMAN	M0R117_HUMAN	HP1B3_HUMAN	PRELP_HUMAN	GLGB_HUMAN
C9JD32_HUMAN	C9JT42_HUMAN	M0R1A7_HUMAN	HIBCH_HUMAN	PRKDC_HUMAN	GLU2B_HUMAN
C9JD73_HUMAN	C9JTK4_HUMAN	M0R1P1_HUMAN	TBA4A_HUMAN	PROF1_HUMAN	GLYR1_HUMAN
C9JDQ8_HUMAN	C9JTK6_HUMAN	M0R210_HUMAN	SND1_HUMAN	PROM1_HUMAN	GNA11_HUMAN
C9JE51_HUMAN	C9JTN7_HUMAN	M0R299_HUMAN	CYFP1_HUMAN	PROS_HUMAN	GNA14_HUMAN
C9JEH7_HUMAN	C9JTY3_HUMAN	M0R2Q4_HUMAN	LEMD2_HUMAN	PRP19_HUMAN	GNAI1_HUMAN
C9JEJ2_HUMAN	C9JU14_HUMAN	M0R389_HUMAN	NT5C_HUMAN	PRP8_HUMAN	GNAI2_HUMAN
C9JEU5_HUMAN	C9JU26_HUMAN	M0R3D6_HUMAN	J3KRC4_HUMAN	PRPS1_HUMAN	GNAQ_HUMAN
C9JEV0_HUMAN	C9JU56_HUMAN	M0R3F1_HUMAN	PSPC1_HUMAN	PRPS2_HUMAN	GPD1L_HUMAN
C9JEV6_HUMAN	C9JUD2_HUMAN	MAMC2_HUMAN	DDX1_HUMAN	PRS10_HUMAN	GPDA_HUMAN
C9JF13_HUMAN	C9JUE0_HUMAN	MAOX_HUMAN	A0A087WZ71_HUMAN	PRS4_HUMAN	GPNMB_HUMAN
C9JF17_HUMAN	C9JUG7_HUMAN	MAP1S_HUMAN	A0A087X2G1_HUMAN	PRS6A_HUMAN	GPX1_HUMAN
C9JF35_HUMAN	C9JUP7_HUMAN	MAP4_HUMAN	A0A7I2V2M5_HUMAN	PRS6B_HUMAN	GPX3_HUMAN
C9JF76_HUMAN	C9JUT4_HUMAN	MATN2_HUMAN	A0A7I2V430_HUMAN	PRS7_HUMAN	GRHPR_HUMAN
C9JFR7_HUMAN	C9JV77_HUMAN	MATR3_HUMAN	A0A7I2V4F0_HUMAN	PRS8_HUMAN	GRP75_HUMAN
C9JG65_HUMAN	C9JVQ0_HUMAN	MCCB_HUMAN	DDX17_HUMAN	PSA_HUMAN	GSTK1_HUMAN
C9JGI3_HUMAN	C9JVW9_HUMAN	MDHC_HUMAN	A0A1X7SBZ2_HUMAN	PSA1_HUMAN	GSTM2_HUMAN
C9JGT8_HUMAN	C9JVY9_HUMAN	MDHM_HUMAN	A0A5H1ZRQ2_HUMAN	PSA2_HUMAN	GSTM3_HUMAN
C9JH19_HUMAN	C9JW74_HUMAN	MECP2_HUMAN	DDX3X_HUMAN	PSA3_HUMAN	GSTP1_HUMAN
C9JH92_HUMAN	C9JW96_HUMAN	MEST_HUMAN	A0A0D9SF53_HUMAN	PSA5_HUMAN	GTF2I_HUMAN
C9JHG2_HUMAN	C9JWQ9_HUMAN	MFAP4_HUMAN	A0A0D9SFB3_HUMAN	PSA7_HUMAN	GTR1_HUMAN
C9JI87_HUMAN	C9JWU9_HUMAN	MFGM_HUMAN	A0A0D9SG12_HUMAN	PSB1_HUMAN	H0Y2P0_HUMAN
C9JIE4_HUMAN	C9JX21_HUMAN	MGLL_HUMAN	A0A2R8Y4A4_HUMAN	PSB10_HUMAN	H0Y2Y8_HUMAN
C9JIS1_HUMAN	C9JX88_HUMAN	MGN_HUMAN	A0A2R8Y5G6_HUMAN	PSB2_HUMAN	H0Y300_HUMAN
C9JIY7_HUMAN	C9JXA5_HUMAN	MGST1_HUMAN	A0A2R8Y645_HUMAN	PSB3_HUMAN	H0Y3H6_HUMAN
C9JIZ0_HUMAN	C9JXB8_HUMAN	MIC60_HUMAN	A0A2R8Y7T2_HUMAN	PSB4_HUMAN	H0Y400_HUMAN
C9JJD3_HUMAN	C9JXQ9_HUMAN	MIF_HUMAN	A0A2R8YCW1_HUMAN	PSB7_HUMAN	H0Y449_HUMAN
C9JJP5_HUMAN	C9JYN0_HUMAN	MIME_HUMAN	A0A2R8YDT5_HUMAN	PSD11_HUMAN	H0Y4R2_HUMAN
C9JJT5_HUMAN	C9JZ20_HUMAN	MK01_HUMAN	A0A2R8YF78_HUMAN	PSD12_HUMAN	H0Y4X3_HUMAN
C9JJV6_HUMAN	C9JZD1_HUMAN	MK03_HUMAN	A0A2R8YFR4_HUMAN	PSMD2_HUMAN	H0Y512_HUMAN
C9JKI3_HUMAN	C9JZE9_HUMAN	ML12A_HUMAN	A0A2R8YFS5_HUMAN	PSMD3_HUMAN	H0Y586_HUMAN
C9JKR2_HUMAN	C9JZG1_HUMAN	ML12B_HUMAN	A0A2U3TZJ9_HUMAN	PSMD5_HUMAN	H0Y5E4_HUMAN
C9JL30_HUMAN	C9JZI7_HUMAN	MMP2_HUMAN	FUBP2_HUMAN	PSMD7_HUMAN	H0Y5R6_HUMAN
C9JL85_HUMAN	C9JZL8_HUMAN	MMRN2_HUMAN	M0R0C6_HUMAN	PSME1_HUMAN	H0Y653_HUMAN
C9JLB1_HUMAN	C9JZN1_HUMAN	MMSA_HUMAN	FUBP1_HUMAN	PSME2_HUMAN	H0Y6E7_HUMAN
C9JLK0_HUMAN	C9JZR2_HUMAN	MOES_HUMAN	E9PEB5_HUMAN	PSPC1_HUMAN	H0Y7L5_HUMAN
C9JLV5_HUMAN	C9JZW3_HUMAN	MOGS_HUMAN	ISOC1_HUMAN	PTBP1_HUMAN	H0Y7N1_HUMAN
C9JM19_HUMAN	C9K025_HUMAN	MRC2_HUMAN	AP2M1_HUMAN	PTMA_HUMAN	H0Y8G5_HUMAN
C9JMZ3_HUMAN	C9K052_HUMAN	MTAP_HUMAN	A0A087WY71_HUMAN	PUR6_HUMAN	H0Y8K0_HUMAN
C9JNG9_HUMAN	C9K068_HUMAN	MUC18_HUMAN	C9JGT8_HUMAN	PUR9_HUMAN	H0Y8L3_HUMAN
C9JNR4_HUMAN	C9K0F0_HUMAN	MVP_HUMAN	C9JPV8_HUMAN	PURA_HUMAN	H0Y8L7_HUMAN
C9JNV3_HUMAN	C9K0U8_HUMAN	MYADM_HUMAN	E9PFW3_HUMAN	PURB_HUMAN	H0Y8V7_HUMAN
C9JNW5_HUMAN	CAC1A_HUMAN	MYH10_HUMAN	SCRN2_HUMAN	PXL2A_HUMAN	H0Y8X1_HUMAN
C9JP48_HUMAN	CAC1B_HUMAN	MYH11_HUMAN	J3QL71_HUMAN	PYC_HUMAN	H0Y8X4_HUMAN
C9JPK5_HUMAN	CAC1E_HUMAN	MYH9_HUMAN	SUCB2_HUMAN	PYGB_HUMAN	H0Y9H2_HUMAN
C9JPM4_HUMAN	CAD13_HUMAN	MYL6_HUMAN	E9PDQ8_HUMAN	PYGL_HUMAN	H0Y9K1_HUMAN
C9JPV4_HUMAN	CADH1_HUMAN	MYL9_HUMAN	HS12B_HUMAN	PYR1_HUMAN	H0Y9R4_HUMAN
C9JPV8_HUMAN	CAH1_HUMAN	MYLK_HUMAN	ROAA_HUMAN	Q30118_HUMAN	H0Y9V9_HUMAN
C9JQ42_HUMAN	CAH2_HUMAN	MYO1B_HUMAN	NP1L4_HUMAN	Q32Q12_HUMAN	H0YA96_HUMAN
C9JQS9_HUMAN	CALM1_HUMAN	MYO1C_HUMAN	H0YCI4_HUMAN	Q49AN9_HUMAN	H0YAB3_HUMAN
C9JQU6_HUMAN	CALM2_HUMAN	MYO1D_HUMAN	CPNE1_HUMAN	Q5HY57_HUMAN	H0YAF8_HUMAN
C9JRA9_HUMAN	CALM3_HUMAN	MYOF_HUMAN	B0QZ18_HUMAN	Q5JP53_HUMAN	H0YAR2_HUMAN
C9JRG3_HUMAN	CALR_HUMAN	MZB1_HUMAN	COR1B_HUMAN	Q5JR95_HUMAN	H0YAS8_HUMAN
C9JRN3_HUMAN	CALX_HUMAN	NACA_HUMAN	SRBS1_HUMAN	Q5SRR8_HUMAN	H0YAT7_HUMAN
C9JRV5_HUMAN	CAMP1_HUMAN	NACAM_HUMAN	TB182_HUMAN	Q5SSV3_HUMAN	H0YB24_HUMAN
C9JS50_HUMAN	CAN1_HUMAN	NAGK_HUMAN	TOLIP_HUMAN	Q5SYZ4_HUMAN	H0YB39_HUMAN
C9JS55_HUMAN	CAN2_HUMAN	NAMPT_HUMAN	F2Z2Y8_HUMAN	Q5T123_HUMAN	H0YB80_HUMAN
C9JSR2_HUMAN	CAND1_HUMAN	NB5R3_HUMAN	GLOD4_HUMAN	Q5T5C7_HUMAN	H0YBD7_HUMAN
C9JT42_HUMAN	CAP1_HUMAN	NCKP1_HUMAN	INO1_HUMAN	Q5T5P0_HUMAN	H0YBG7_HUMAN
C9JTK4_HUMAN	CAPG_HUMAN	NDKB_HUMAN	SAR1A_HUMAN	Q5T5P1_HUMAN	H0YBJ4_HUMAN
C9JTK6_HUMAN	CAPZB_HUMAN	NDRG2_HUMAN	SEP11_HUMAN	Q5T7C4_HUMAN	H0YBN4_HUMAN
C9JTN7_HUMAN	CARL1_HUMAN	NDUA9_HUMAN	D6RDU5_HUMAN	Q5T8U5_HUMAN	H0YBS0_HUMAN
C9JTY3_HUMAN	CASZ1_HUMAN	NDUAD_HUMAN	D6RER5_HUMAN	Q5T985_HUMAN	H0YBT4_HUMAN
C9JU14_HUMAN	CATA_HUMAN	NDUB9_HUMAN	D6RGI3_HUMAN	Q5T9B7_HUMAN	H0YC35_HUMAN
C9JU26_HUMAN	CATD_HUMAN	NDUS1_HUMAN	SEPT7_HUMAN	Q5TA02_HUMAN	H0YC95_HUMAN
C9JU56_HUMAN	CATG_HUMAN	NDUS2_HUMAN	E7EPK1_HUMAN	Q5TDF0_HUMAN	H0YCI4_HUMAN
C9JUD2_HUMAN	CAV1_HUMAN	NDUS3_HUMAN	E7ES33_HUMAN	Q5VVC8_HUMAN	H0YCJ7_HUMAN
C9JUE0_HUMAN	CAVN1_HUMAN	NDUV2_HUMAN	PNPO_HUMAN	Q5VY30_HUMAN	H0YCP8_HUMAN
C9JUG7_HUMAN	CAVN2_HUMAN	NEP_HUMAN	J3QQV6_HUMAN	Q6AWB1_HUMAN	H0YCU9_HUMAN
C9JUP7_HUMAN	CAVN3_HUMAN	NEST_HUMAN	TMOD3_HUMAN	Q6P0N6_HUMAN	H0YCV9_HUMAN
C9JUT4_HUMAN	CAVN4_HUMAN	NEUA_HUMAN	MYOF_HUMAN	Q6P452_HUMAN	H0YD13_HUMAN
C9JV77_HUMAN	CAZA1_HUMAN	NFIC_HUMAN	NDUAD_HUMAN	Q6ZN40_HUMAN	H0YD14_HUMAN
C9JVQ0_HUMAN	CAZA2_HUMAN	NFKB1_HUMAN	RRBP1_HUMAN	Q8IY13_HUMAN	H0YD17_HUMAN
C9JVW9_HUMAN	CBG_HUMAN	NHP2_HUMAN	SYLC_HUMAN	Q8WVC2_HUMAN	H0YDD8_HUMAN
C9JVY9_HUMAN	CBPA3_HUMAN	NIBA1_HUMAN	A0A6I8PIT3_HUMAN	Q96C32_HUMAN	H0YDN1_HUMAN
C9JW74_HUMAN	CBPA5_HUMAN	NIBA2_HUMAN	A0A6I8PIV1_HUMAN	QCR1_HUMAN	H0YDU4_HUMAN
C9JW96_HUMAN	CBPB2_HUMAN	NID1_HUMAN	A0A6I8PL42_HUMAN	QCR2_HUMAN	H0YDW7_HUMAN
C9JWQ9_HUMAN	CBR1_HUMAN	NID2_HUMAN	A0A6I8PLB3_HUMAN	R4GNH3_HUMAN	H0YDX6_HUMAN
C9JWU9_HUMAN	CBR3_HUMAN	NIPS2_HUMAN	A0A6I8PRS0_HUMAN	RAB10_HUMAN	H0YE29_HUMAN
C9JX21_HUMAN	CBX1_HUMAN	NIT2_HUMAN	A0A6I8PS05_HUMAN	RAB14_HUMAN	H0YEM1_HUMAN
C9JX88_HUMAN	CBX3_HUMAN	NONO_HUMAN	B4DER1_HUMAN	RAB1A_HUMAN	H0YEU2_HUMAN
C9JXA5_HUMAN	CCAR2_HUMAN	NOP56_HUMAN	SUN2_HUMAN	RAB1B_HUMAN	H0YF32_HUMAN
C9JXA7_HUMAN	CCS_HUMAN	NOP58_HUMAN	B0QY60_HUMAN	RAB1C_HUMAN	H0YFD6_HUMAN
C9JXB8_HUMAN	CD14_HUMAN	NP1L1_HUMAN	B0QY64_HUMAN	RAB2A_HUMAN	H0YFY6_HUMAN
C9JXQ9_HUMAN	CD36_HUMAN	NP1L4_HUMAN	SEPT9_HUMAN	RAB5A_HUMAN	H0YGH5_HUMAN
C9JYN0_HUMAN	CD44_HUMAN	NPM_HUMAN	NAGK_HUMAN	RAB5B_HUMAN	H0YHA7_HUMAN
C9JZ20_HUMAN	CD81_HUMAN	NPS3A_HUMAN	C9JEV6_HUMAN	RAB5C_HUMAN	H0YHC3_HUMAN
C9JZD1_HUMAN	CDC42_HUMAN	NQO1_HUMAN	H7C286_HUMAN	RAB6A_HUMAN	H0YHX9_HUMAN
C9JZE9_HUMAN	CDC5L_HUMAN	NT5C_HUMAN	DBNL_HUMAN	RAB6B_HUMAN	H0YI09_HUMAN
C9JZG1_HUMAN	CERU_HUMAN	NTF2_HUMAN	F8WBG8_HUMAN	RAB7A_HUMAN	H0YIC4_HUMAN
C9JZI7_HUMAN	CFAB_HUMAN	NTPCR_HUMAN	DNPEP_HUMAN	RAB8A_HUMAN	H0YIV0_HUMAN
C9JZL8_HUMAN	CFAD_HUMAN	NU214_HUMAN	E5RIA4_HUMAN	RABP2_HUMAN	H0YIV4_HUMAN
C9JZN1_HUMAN	CFAH_HUMAN	NUCB1_HUMAN	E7EMB6_HUMAN	RAC1_HUMAN	H0YJ34_HUMAN
C9JZR2_HUMAN	CFAI_HUMAN	NUCL_HUMAN	E7ETB3_HUMAN	RACK1_HUMAN	H0YJ47_HUMAN
C9JZW3_HUMAN	CH10_HUMAN	NUMA1_HUMAN	RUVB2_HUMAN	RAD50_HUMAN	H0YJ98_HUMAN
C9K025_HUMAN	CH3L1_HUMAN	ODO1_HUMAN	RUVB1_HUMAN	RALA_HUMAN	H0YJB6_HUMAN
C9K052_HUMAN	CH60_HUMAN	ODO2_HUMAN	SYFA_HUMAN	RAN_HUMAN	H0YJB9_HUMAN
C9K068_HUMAN	CHD4_HUMAN	ODPA_HUMAN	K7ER00_HUMAN	RAP1B_HUMAN	H0YJC4_HUMAN
C9K0F0_HUMAN	CHD9_HUMAN	ODPB_HUMAN	GSTK1_HUMAN	RB11A_HUMAN	H0YJE6_HUMAN
C9K0U8_HUMAN	CHID1_HUMAN	OLFL1_HUMAN	E9PFN5_HUMAN	RB11B_HUMAN	H0YJG0_HUMAN
CAC1A_HUMAN	CHP1_HUMAN	OLFL3_HUMAN	CRYL1_HUMAN	RBM3_HUMAN	H0YJH7_HUMAN
CAC1B_HUMAN	CIRBP_HUMAN	OPA1_HUMAN	A0A2R8Y4K2_HUMAN	RBM39_HUMAN	H0YJV3_HUMAN
CAC1E_HUMAN	CISY_HUMAN	OST48_HUMAN	A0A2R8YCZ4_HUMAN	RBMX_HUMAN	H0YK48_HUMAN
CAD13_HUMAN	CKAP4_HUMAN	OTUB1_HUMAN	HDGR3_HUMAN	RCC2_HUMAN	H0YK49_HUMAN
CADH1_HUMAN	CLH1_HUMAN	PA1B2_HUMAN	HYOU1_HUMAN	RCN3_HUMAN	H0YKF0_HUMAN
CAH1_HUMAN	CLIC1_HUMAN	PA1B3_HUMAN	A0A087X054_HUMAN	RD23B_HUMAN	H0YKJ4_HUMAN
CAH2_HUMAN	CLIC2_HUMAN	PA2G4_HUMAN	A0A494C039_HUMAN	RET4_HUMAN	H0YKK6_HUMAN
CALM1_HUMAN	CLUS_HUMAN	PABP1_HUMAN	A0A1B0GU97_HUMAN	RETST_HUMAN	H0YKP3_HUMAN
CALM2_HUMAN	CMA1_HUMAN	PADI2_HUMAN	A0A1B0GW37_HUMAN	RFA1_HUMAN	H0YKX5_HUMAN
CALM3_HUMAN	CMBL_HUMAN	PAIRB_HUMAN	B7Z596_HUMAN	RFA3_HUMAN	H0YL11_HUMAN
CALR_HUMAN	CN37_HUMAN	PALM_HUMAN	F5H7S3_HUMAN	RHG01_HUMAN	H0YL34_HUMAN
CALX_HUMAN	CNDP2_HUMAN	PARK7_HUMAN	H7BYY1_HUMAN	RHOA_HUMAN	H0YL80_HUMAN
CAMP1_HUMAN	CNN1_HUMAN	PARP1_HUMAN	S4R3Z2_HUMAN	RINI_HUMAN	H0YLC7_HUMAN
CAN1_HUMAN	CNN2_HUMAN	PARVA_HUMAN	RAB5A_HUMAN	RL10_HUMAN	H0YLF3_HUMAN
CAN2_HUMAN	CO1A1_HUMAN	PCBP1_HUMAN	RAB10_HUMAN	RL10A_HUMAN	H0YLK8_HUMAN
CAND1_HUMAN	CO1A2_HUMAN	PCBP2_HUMAN	CIRBP_HUMAN	RL11_HUMAN	H0YLU7_HUMAN
CAP1_HUMAN	CO2_HUMAN	PCCB_HUMAN	D6W5Y5_HUMAN	RL12_HUMAN	H0YMG7_HUMAN
CAPG_HUMAN	CO2A1_HUMAN	PCOC1_HUMAN	K7EJV1_HUMAN	RL13_HUMAN	H0YMW4_HUMAN
CAPZB_HUMAN	CO3_HUMAN	PCY1A_HUMAN	K7EJV5_HUMAN	RL14_HUMAN	H0YN42_HUMAN
CARL1_HUMAN	CO3A1_HUMAN	PCYOX_HUMAN	K7ELT6_HUMAN	RL15_HUMAN	H10_HUMAN
CASZ1_HUMAN	CO4A1_HUMAN	PDC6I_HUMAN	K7ELV6_HUMAN	RL17_HUMAN	H12_HUMAN
CATA_HUMAN	CO4A2_HUMAN	PDCD1_HUMAN	K7EMY9_HUMAN	RL18_HUMAN	H13_HUMAN
CATD_HUMAN	CO4B_HUMAN	PDCD4_HUMAN	K7ENX8_HUMAN	RL19_HUMAN	H14_HUMAN
CATG_HUMAN	CO5_HUMAN	PDCD6_HUMAN	K7EPM4_HUMAN	RL23_HUMAN	H1X_HUMAN
CAV1_HUMAN	CO5A1_HUMAN	PDIA1_HUMAN	K7EQR7_HUMAN	RL23A_HUMAN	H2A1B_HUMAN
CAVN1_HUMAN	CO5A2_HUMAN	PDIA3_HUMAN	K7ER40_HUMAN	RL24_HUMAN	H2A1C_HUMAN
CAVN2_HUMAN	CO5A3_HUMAN	PDIA4_HUMAN	PUF60_HUMAN	RL27A_HUMAN	H2A2A_HUMAN
CAVN3_HUMAN	CO6_HUMAN	PDIA6_HUMAN	A0A0J9YVP6_HUMAN	RL28_HUMAN	H2A2B_HUMAN
CAVN4_HUMAN	CO6A1_HUMAN	PDLI1_HUMAN	A0A0J9YVR6_HUMAN	RL3_HUMAN	H2A2C_HUMAN
CAZA1_HUMAN	CO6A2_HUMAN	PDLI3_HUMAN	A0A0J9YWM1_HUMAN	RL31_HUMAN	H2A3_HUMAN
CAZA2_HUMAN	CO6A3_HUMAN	PDLI4_HUMAN	A0A0J9YXJ8_HUMAN	RL4_HUMAN	H2AV_HUMAN
CBG_HUMAN	CO6A6_HUMAN	PDLI5_HUMAN	A0A0J9YXX5_HUMAN	RL40_HUMAN	H2AY_HUMAN
CBPA3_HUMAN	CO7_HUMAN	PDLI7_HUMAN	A0A0J9YYL3_HUMAN	RL6_HUMAN	H2AZ_HUMAN
CBPA5_HUMAN	CO7A1_HUMAN	PDXK_HUMAN	E9PQ56_HUMAN	RL7_HUMAN	H2B1B_HUMAN
CBPB2_HUMAN	CO8B_HUMAN	PEBP1_HUMAN	H0YCP8_HUMAN	RL7A_HUMAN	H2B1C_HUMAN
CBR1_HUMAN	CO8G_HUMAN	PEDF_HUMAN	H0YEM1_HUMAN	RL8_HUMAN	H2B1D_HUMAN
CBR3_HUMAN	CO9_HUMAN	PEF1_HUMAN	NDRG2_HUMAN	RL9_HUMAN	H2B1H_HUMAN
CBX1_HUMAN	COASY_HUMAN	PEPD_HUMAN	A0A0U1RR50_HUMAN	RLA0_HUMAN	H2B1J_HUMAN
CBX3_HUMAN	COCA1_HUMAN	PEPL_HUMAN	G3V2I9_HUMAN	RLA1_HUMAN	H2B1K_HUMAN
CCAR2_HUMAN	COEA1_HUMAN	PERM_HUMAN	G3V4S9_HUMAN	RLA2_HUMAN	H2B1L_HUMAN
CCS_HUMAN	COF1_HUMAN	PFD3_HUMAN	G3V578_HUMAN	RMXL3_HUMAN	H2B1M_HUMAN
CD14_HUMAN	COFA1_HUMAN	PFD5_HUMAN	G3V5H8_HUMAN	RN169_HUMAN	H2B1N_HUMAN
CD34_HUMAN	COG3_HUMAN	PFKAL_HUMAN	G3V5L7_HUMAN	RO60_HUMAN	H2B1O_HUMAN
CD36_HUMAN	COGA1_HUMAN	PFKAM_HUMAN	H0YJT9_HUMAN	ROA0_HUMAN	H2B2C_HUMAN
CD44_HUMAN	COHA1_HUMAN	PGAM1_HUMAN	MIF_HUMAN	ROA1_HUMAN	H2B2D_HUMAN
CD81_HUMAN	COIA1_HUMAN	PGBM_HUMAN	PIMT_HUMAN	ROA2_HUMAN	H2B2E_HUMAN
CDC42_HUMAN	COLA1_HUMAN	PGFRB_HUMAN	A0A0A0MRJ6_HUMAN	ROA3_HUMAN	H2B2F_HUMAN
CDC5L_HUMAN	COMT_HUMAN	PGK1_HUMAN	A0A3F2YNX8_HUMAN	ROAA_HUMAN	H2B3B_HUMAN
CERU_HUMAN	COPA_HUMAN	PGM1_HUMAN	F6S8N6_HUMAN	RPN1_HUMAN	H31_HUMAN
CFAB_HUMAN	COPB_HUMAN	PGM5_HUMAN	PSB4_HUMAN	RPN2_HUMAN	H32_HUMAN
CFAD_HUMAN	COPE_HUMAN	PGRC1_HUMAN	QCR1_HUMAN	RPR1B_HUMAN	H33_HUMAN
CFAH_HUMAN	COPG1_HUMAN	PGRC2_HUMAN	VATA_HUMAN	RRAS_HUMAN	H3BLU7_HUMAN
CFAI_HUMAN	COPG2_HUMAN	PGRP2_HUMAN	SH3L3_HUMAN	RRBP1_HUMAN	H3BM89_HUMAN
CH10_HUMAN	COPZ1_HUMAN	PGS1_HUMAN	Q5T123_HUMAN	RS10_HUMAN	H3BMH2_HUMAN
CH3L1_HUMAN	COR1A_HUMAN	PGS2_HUMAN	NOP58_HUMAN	RS12_HUMAN	H3BN98_HUMAN
CH60_HUMAN	COR1B_HUMAN	PHB1_HUMAN	H7BZ72_HUMAN	RS13_HUMAN	H3BNC9_HUMAN
CHD4_HUMAN	COR1C_HUMAN	PHB2_HUMAN	SPB6_HUMAN	RS14_HUMAN	H3BNX8_HUMAN
CHD9_HUMAN	COTL1_HUMAN	PHP14_HUMAN	SCOT1_HUMAN	RS15_HUMAN	H3BPE7_HUMAN
CHID1_HUMAN	COX2_HUMAN	PICAL_HUMAN	RS15A_HUMAN	RS15A_HUMAN	H3BQC4_HUMAN
CHP1_HUMAN	COX41_HUMAN	PIGR_HUMAN	GLGB_HUMAN	RS16_HUMAN	H3BQK6_HUMAN
CIRBP_HUMAN	COX5A_HUMAN	PIMT_HUMAN	LMAN2_HUMAN	RS17_HUMAN	H3BQN4_HUMAN
CISY_HUMAN	CPNE1_HUMAN	PIP_HUMAN	D6RBV2_HUMAN	RS18_HUMAN	H3BQZ7_HUMAN
CKAP4_HUMAN	CPNE3_HUMAN	PKP3_HUMAN	SNTB2_HUMAN	RS19_HUMAN	H3BQZ9_HUMAN
CLC11_HUMAN	CPNS1_HUMAN	PLAK_HUMAN	PGM5_HUMAN	RS2_HUMAN	H3BR66_HUMAN
CLH1_HUMAN	CPSF5_HUMAN	PLCD1_HUMAN	CCAR2_HUMAN	RS21_HUMAN	H3BRG4_HUMAN
CLIC1_HUMAN	CREG1_HUMAN	PLEC_HUMAN	E5RHJ4_HUMAN	RS23_HUMAN	H3BRU6_HUMAN
CLIC2_HUMAN	CRYAB_HUMAN	PLEK_HUMAN	RCN3_HUMAN	RS24_HUMAN	H3BS70_HUMAN
CLUS_HUMAN	CRYL1_HUMAN	PLGT3_HUMAN	ALDR_HUMAN	RS25_HUMAN	H3BSC1_HUMAN
CMA1_HUMAN	CSK21_HUMAN	PLIN1_HUMAN	CBR3_HUMAN	RS26_HUMAN	H3BSJ9_HUMAN
CMBL_HUMAN	CSK23_HUMAN	PLIN3_HUMAN	RAB1C_HUMAN	RS27A_HUMAN	H3BSS4_HUMAN
CN37_HUMAN	CSKI2_HUMAN	PLMN_HUMAN	SC23B_HUMAN	RS28_HUMAN	H3BT36_HUMAN
CNDP2_HUMAN	CSKP_HUMAN	PLSL_HUMAN	A0A2R8YFH5_HUMAN	RS3_HUMAN	H3BT71_HUMAN
CNN1_HUMAN	CSN3_HUMAN	PLST_HUMAN	LZTS3_HUMAN	RS3A_HUMAN	H3BTN5_HUMAN
CNN2_HUMAN	CSN4_HUMAN	PLTP_HUMAN	THIO_HUMAN	RS4X_HUMAN	H3BU78_HUMAN
CO1A1_HUMAN	CSN7A_HUMAN	PMGE_HUMAN	SMD3_HUMAN	RS5_HUMAN	H3BUX2_HUMAN
CO1A2_HUMAN	CSPG2_HUMAN	PML_HUMAN	DCD_HUMAN	RS6_HUMAN	H3BV48_HUMAN
CO2_HUMAN	CSRP1_HUMAN	PNCB_HUMAN	NOP56_HUMAN	RS7_HUMAN	H3BV91_HUMAN
CO2A1_HUMAN	CTBL1_HUMAN	PNPH_HUMAN	A0A494C128_HUMAN	RS8_HUMAN	H3BVI6_HUMAN
CO3_HUMAN	CTNA1_HUMAN	PNPO_HUMAN	H0YDU4_HUMAN	RS9_HUMAN	H4_HUMAN
CO3A1_HUMAN	CTNA2_HUMAN	PON1_HUMAN	DPM1_HUMAN	RSMB_HUMAN	H7BXF3_HUMAN
CO4A1_HUMAN	CTNB1_HUMAN	POSTN_HUMAN	H0Y368_HUMAN	RSMN_HUMAN	H7BXG7_HUMAN
CO4A2_HUMAN	CTND1_HUMAN	PP1B_HUMAN	Q5QPK2_HUMAN	RSSA_HUMAN	H7BXJ5_HUMAN
CO4B_HUMAN	CUTA_HUMAN	PP2AA_HUMAN	CUTA_HUMAN	RSU1_HUMAN	H7BXV5_HUMAN
CO5_HUMAN	CYB5_HUMAN	PP2AB_HUMAN	ERLN1_HUMAN	RTCB_HUMAN	H7BY10_HUMAN
CO5A1_HUMAN	CYB5B_HUMAN	PPIA_HUMAN	B0QZ43_HUMAN	RTN4_HUMAN	H7BY16_HUMAN
CO5A2_HUMAN	CYC_HUMAN	PPIB_HUMAN	IF4E_HUMAN	RTRAF_HUMAN	H7BYH4_HUMAN
CO5A3_HUMAN	CYFP1_HUMAN	PPM1F_HUMAN	D6RBW1_HUMAN	RUVB1_HUMAN	H7BYK4_HUMAN
CO6_HUMAN	CYFP2_HUMAN	PPM1G_HUMAN	H0Y8J7_HUMAN	RUVB2_HUMAN	H7BYY1_HUMAN
CO6A1_HUMAN	CYRIB_HUMAN	PPN_HUMAN	AT2A2_HUMAN	RUXG_HUMAN	H7BZ72_HUMAN
CO6A2_HUMAN	CYTB_HUMAN	PRAF3_HUMAN	H7C5W9_HUMAN	RUXGL_HUMAN	H7BZ81_HUMAN
CO6A3_HUMAN	D3YTG3_HUMAN	PRDX1_HUMAN	AT5F1_HUMAN	S100B_HUMAN	H7BZ97_HUMAN
CO6A6_HUMAN	D5H3J5_HUMAN	PRDX2_HUMAN	PSA2_HUMAN	S10A1_HUMAN	H7BZI1_HUMAN
CO7_HUMAN	D6R904_HUMAN	PRDX3_HUMAN	A0A024RA52_HUMAN	S10A4_HUMAN	H7BZT7_HUMAN
CO7A1_HUMAN	D6R934_HUMAN	PRDX4_HUMAN	A0A7I2V2H3_HUMAN	S10A6_HUMAN	H7BZY9_HUMAN
CO8B_HUMAN	D6R938_HUMAN	PRDX5_HUMAN	RL35_HUMAN	S10A7_HUMAN	H7C0C1_HUMAN
CO8G_HUMAN	D6R991_HUMAN	PRDX6_HUMAN	RL28_HUMAN	S10A9_HUMAN	H7C0L5_HUMAN
CO9_HUMAN	D6R9A6_HUMAN	PRELP_HUMAN	SPS1_HUMAN	S10AA_HUMAN	H7C0X8_HUMAN
COASY_HUMAN	D6R9B6_HUMAN	PRKDC_HUMAN	RL23A_HUMAN	S10AB_HUMAN	H7C144_HUMAN
COCA1_HUMAN	D6R9I7_HUMAN	PROF1_HUMAN	A8MUS3_HUMAN	S10AD_HUMAN	H7C1Y7_HUMAN
COEA1_HUMAN	D6R9P2_HUMAN	PROM1_HUMAN	H7BY10_HUMAN	S10AG_HUMAN	H7C2N1_HUMAN
COF1_HUMAN	D6R9P3_HUMAN	PROS_HUMAN	K7EMA7_HUMAN	S4R3G0_HUMAN	H7C2W9_HUMAN
COFA1_HUMAN	D6R9P4_HUMAN	PRP19_HUMAN	K7ERT8_HUMAN	S61A1_HUMAN	H7C2X4_HUMAN
COG3_HUMAN	D6R9T0_HUMAN	PRP8_HUMAN	TOIP1_HUMAN	SAA1_HUMAN	H7C333_HUMAN
COGA1_HUMAN	D6R9U8_HUMAN	PRPS1_HUMAN	A0A0A0MSK5_HUMAN	SAHH_HUMAN	H7C3A1_HUMAN
COHA1_HUMAN	D6R9X8_HUMAN	PRPS2_HUMAN	INF2_HUMAN	SAMH1_HUMAN	H7C3J0_HUMAN
COIA1_HUMAN	D6R9Y6_HUMAN	PRS10_HUMAN	A0A087X118_HUMAN	SAMP_HUMAN	H7C3M2_HUMAN
COLA1_HUMAN	D6RA82_HUMAN	PRS4_HUMAN	A0A6Q8PF29_HUMAN	SAR1A_HUMAN	H7C3T4_HUMAN
COMT_HUMAN	D6RAA8_HUMAN	PRS6B_HUMAN	A0A6Q8PF44_HUMAN	SBP1_HUMAN	H7C422_HUMAN
COPA_HUMAN	D6RAC2_HUMAN	PRS7_HUMAN	A0A6Q8PFB9_HUMAN	SC22B_HUMAN	H7C457_HUMAN
COPB_HUMAN	D6RAF8_HUMAN	PRS8_HUMAN	A0A6Q8PFN5_HUMAN	SC23A_HUMAN	H7C469_HUMAN
COPE_HUMAN	D6RAM1_HUMAN	PSA_HUMAN	A0A6Q8PFW4_HUMAN	SC23B_HUMAN	H7C4C8_HUMAN
COPG1_HUMAN	D6RAN1_HUMAN	PSA2_HUMAN	A0A6Q8PFY4_HUMAN	SC31A_HUMAN	H7C4G5_HUMAN
COPG2_HUMAN	D6RAN4_HUMAN	PSA3_HUMAN	A0A6Q8PGC7_HUMAN	SCFD1_HUMAN	H7C4J1_HUMAN
COPZ1_HUMAN	D6RAS7_HUMAN	PSA4_HUMAN	A0A6Q8PGN3_HUMAN	SCOT1_HUMAN	H7C4K3_HUMAN
COR1A_HUMAN	D6RAT0_HUMAN	PSA7_HUMAN	A0A6Q8PGU8_HUMAN	SCRN1_HUMAN	H7C5H1_HUMAN
COR1B_HUMAN	D6RAU2_HUMAN	PSB1_HUMAN	A0A6Q8PGY8_HUMAN	SCRN2_HUMAN	H7C5W9_HUMAN
COR1C_HUMAN	D6RAX7_HUMAN	PSB10_HUMAN	A0A6Q8PH25_HUMAN	SDHA_HUMAN	H9KV48_HUMAN
CORO7_HUMAN	D6RAY7_HUMAN	PSB2_HUMAN	A0A6Q8PH52_HUMAN	SEPT2_HUMAN	H9KV75_HUMAN
COTL1_HUMAN	D6RB09_HUMAN	PSB3_HUMAN	A0A6Q8PH59_HUMAN	SEPT7_HUMAN	HBA_HUMAN
COX2_HUMAN	D6RB13_HUMAN	PSB4_HUMAN	A0A6Q8PH63_HUMAN	SEPT9_HUMAN	HBB_HUMAN
COX41_HUMAN	D6RBE9_HUMAN	PSD11_HUMAN	A0A6Q8PH71_HUMAN	SERA_HUMAN	HBD_HUMAN
COX5A_HUMAN	D6RBF6_HUMAN	PSD12_HUMAN	A0A6Q8PHA2_HUMAN	SERPH_HUMAN	HBE_HUMAN
CPNE1_HUMAN	D6RBJ7_HUMAN	PSMD2_HUMAN	A0A6Q8PHG2_HUMAN	SET_HUMAN	HBG1_HUMAN
CPNE3_HUMAN	D6RBL5_HUMAN	PSMD3_HUMAN	TPM1_HUMAN	SF01_HUMAN	HBG2_HUMAN
CPNS1_HUMAN	D6RBM0_HUMAN	PSMD5_HUMAN	A0A0S2Z4G6_HUMAN	SF3A3_HUMAN	HCD2_HUMAN
CPSF5_HUMAN	D6RBV0_HUMAN	PSME1_HUMAN	GAL3B_HUMAN	SF3B3_HUMAN	HCDH_HUMAN
CREG1_HUMAN	D6RBZ0_HUMAN	PSME2_HUMAN	GAL3A_HUMAN	SF3B6_HUMAN	HDAC6_HUMAN
CRIP2_HUMAN	D6RC54_HUMAN	PSPC1_HUMAN	A0A096LNH5_HUMAN	SFPQ_HUMAN	HDGF_HUMAN
CRYAB_HUMAN	D6RCD7_HUMAN	PTBP1_HUMAN	A0A096LNJ1_HUMAN	SH3L1_HUMAN	HDGR2_HUMAN
CRYL1_HUMAN	D6RCF2_HUMAN	PTGIS_HUMAN	A0A096LP12_HUMAN	SH3L3_HUMAN	HDGR3_HUMAN
CSK21_HUMAN	D6RD17_HUMAN	PTMA_HUMAN	A0A096LP73_HUMAN	SKT_HUMAN	HEBP2_HUMAN
CSK23_HUMAN	D6RD18_HUMAN	PTMS_HUMAN	A0A096LPI6_HUMAN	SMC3_HUMAN	HEM2_HUMAN
CSKI2_HUMAN	D6RD47_HUMAN	PUR6_HUMAN	A0A2R8Y6K9_HUMAN	SMD3_HUMAN	HEMO_HUMAN
CSKP_HUMAN	D6RD63_HUMAN	PUR9_HUMAN	A0A2R8YDR7_HUMAN	SND1_HUMAN	HEP2_HUMAN
CSN3_HUMAN	D6RD66_HUMAN	PURA_HUMAN	F2Z2Q0_HUMAN	SNTB2_HUMAN	HERC4_HUMAN
CSN4_HUMAN	D6RDJ2_HUMAN	PURB_HUMAN	H7C1F6_HUMAN	SNX3_HUMAN	HGB1A_HUMAN
CSN7A_HUMAN	D6RDP1_HUMAN	PXL2A_HUMAN	H7C2G3_HUMAN	SODE_HUMAN	HIBCH_HUMAN
CSPG2_HUMAN	D6RDU3_HUMAN	PYC_HUMAN	DNPH1_HUMAN	SODM_HUMAN	HLAB_HUMAN
CSRP1_HUMAN	D6RDU5_HUMAN	PYGB_HUMAN	H0Y8X4_HUMAN	SPB6_HUMAN	HMGB1_HUMAN
CTBL1_HUMAN	D6REE5_HUMAN	PYGL_HUMAN	SF3A2_HUMAN	SPF27_HUMAN	HMGN1_HUMAN
CTNA1_HUMAN	D6REL8_HUMAN	PZP_HUMAN	PRPS2_HUMAN	SPRE_HUMAN	HMGN2_HUMAN
CTNA2_HUMAN	D6REM6_HUMAN	Q30118_HUMAN	PRPS1_HUMAN	SPS1_HUMAN	HNRDL_HUMAN
CTNB1_HUMAN	D6RER0_HUMAN	Q32Q12_HUMAN	B1ALA9_HUMAN	SPTA1_HUMAN	HNRH1_HUMAN
CTND1_HUMAN	D6RER5_HUMAN	Q49AN9_HUMAN	H7C540_HUMAN	SPTB1_HUMAN	HNRH2_HUMAN
CUTA_HUMAN	D6REX3_HUMAN	Q5HY57_HUMAN	UBP7_HUMAN	SPTB2_HUMAN	HNRH3_HUMAN
CYB5_HUMAN	D6RF35_HUMAN	Q5JP53_HUMAN	A0A669KBL1_HUMAN	SRC8_HUMAN	HNRL2_HUMAN
CYB5B_HUMAN	D6RF62_HUMAN	Q5JR95_HUMAN	IF4G1_HUMAN	SRCRL_HUMAN	HNRPC_HUMAN
CYC_HUMAN	D6RF83_HUMAN	Q5JXI8_HUMAN	A0A7I2Y1C3_HUMAN	SRPX_HUMAN	HNRPD_HUMAN
CYFP1_HUMAN	D6RF93_HUMAN	Q5QPK2_HUMAN	NDRG1_HUMAN	SRPX2_HUMAN	HNRPF_HUMAN
CYFP2_HUMAN	D6RFF8_HUMAN	Q5QPM1_HUMAN	A0A7I2ST14_HUMAN	SRSF1_HUMAN	HNRPK_HUMAN
CYRIB_HUMAN	D6RFG2_HUMAN	Q5SYZ4_HUMAN	E5RGM5_HUMAN	SRSF2_HUMAN	HNRPL_HUMAN
CYTB_HUMAN	D6RFG5_HUMAN	Q5T123_HUMAN	E5RIM2_HUMAN	SRSF3_HUMAN	HNRPM_HUMAN
D3YTG3_HUMAN	D6RFH4_HUMAN	Q5T4U5_HUMAN	E5RIR1_HUMAN	SRSF7_HUMAN	HNRPQ_HUMAN
D5H3J5_HUMAN	D6RFL4_HUMAN	Q5T5C7_HUMAN	E5RIV1_HUMAN	SRSF9_HUMAN	HNRPR_HUMAN
D6R904_HUMAN	D6RFM3_HUMAN	Q5T7C4_HUMAN	ARPC3_HUMAN	SSBP_HUMAN	HNRPU_HUMAN
D6R934_HUMAN	D6RFM5_HUMAN	Q5T8U5_HUMAN	C9JZD1_HUMAN	SSH3_HUMAN	HP1B3_HUMAN
D6R938_HUMAN	D6RFN0_HUMAN	Q5T985_HUMAN	F8VR50_HUMAN	SSRA_HUMAN	HPT_HUMAN
D6R991_HUMAN	D6RFZ9_HUMAN	Q5T9B7_HUMAN	HV146_HUMAN	SSRD_HUMAN	HRG_HUMAN
D6R9A6_HUMAN	D6RG00_HUMAN	Q5TBR0_HUMAN	GTF2I_HUMAN	STAT1_HUMAN	HS12B_HUMAN
D6R9B6_HUMAN	D6RG13_HUMAN	Q5TBR1_HUMAN	A0A494C1K3_HUMAN	STAT3_HUMAN	HS71A_HUMAN
D6R9I7_HUMAN	D6RG15_HUMAN	Q5TCI8_HUMAN	A0A8I5KVB5_HUMAN	STIP1_HUMAN	HS71B_HUMAN
D6R9P2_HUMAN	D6RGG3_HUMAN	Q5TDF0_HUMAN	XRN2_HUMAN	STML2_HUMAN	HS90A_HUMAN
D6R9P3_HUMAN	D6RGI3_HUMAN	Q5VVC8_HUMAN	ACTY_HUMAN	STOM_HUMAN	HS90B_HUMAN
D6R9P4_HUMAN	D6RGY2_HUMAN	Q5VY30_HUMAN	SORCN_HUMAN	STT3A_HUMAN	HSP72_HUMAN
D6R9T0_HUMAN	D6RH06_HUMAN	Q6P0N6_HUMAN	C9J0K6_HUMAN	STT3B_HUMAN	HSP7C_HUMAN
D6R9U8_HUMAN	D6RH30_HUMAN	Q6P452_HUMAN	MGN_HUMAN	STX7_HUMAN	HSPB1_HUMAN
D6R9X8_HUMAN	D6RHD5_HUMAN	Q6ZN40_HUMAN	PABP4_HUMAN	SUCB2_HUMAN	HSPB6_HUMAN
D6R9Y6_HUMAN	D6RHH4_HUMAN	Q86TZ5_HUMAN	A0A7I2V4L7_HUMAN	SUN1_HUMAN	HUWE1_HUMAN
D6RA82_HUMAN	D6RHJ6_HUMAN	Q86WV2_HUMAN	A0A7I2V5W9_HUMAN	SUN2_HUMAN	HV307_HUMAN
D6RAA8_HUMAN	D6RHZ5_HUMAN	Q8IY13_HUMAN	B1ANR0_HUMAN	SURF4_HUMAN	HV315_HUMAN
D6RAC2_HUMAN	D6RHZ6_HUMAN	Q96C32_HUMAN	PEA15_HUMAN	SYDC_HUMAN	HV330_HUMAN
D6RAF8_HUMAN	D6RI02_HUMAN	QCR1_HUMAN	KVD30_HUMAN	SYEP_HUMAN	HV333_HUMAN
D6RAM1_HUMAN	D6RIH9_HUMAN	QCR2_HUMAN	KV230_HUMAN	SYFA_HUMAN	HV338_HUMAN
D6RAN1_HUMAN	D6RIR6_HUMAN	QOR_HUMAN	HV315_HUMAN	SYIM_HUMAN	HV353_HUMAN
D6RAN4_HUMAN	D6RIT2_HUMAN	R4GN98_HUMAN	A0A0G2JPD3_HUMAN	SYLC_HUMAN	HV366_HUMAN
D6RAS7_HUMAN	D6RIU0_HUMAN	R4GNH3_HUMAN	A0A140T8W8_HUMAN	SYNC_HUMAN	HV374_HUMAN
D6RAT0_HUMAN	D6RIX0_HUMAN	RAB10_HUMAN	A0A140T8Y4_HUMAN	SYNEM_HUMAN	HV551_HUMAN
D6RAU2_HUMAN	D6RJ04_HUMAN	RAB14_HUMAN	A0A1W2PPF8_HUMAN	SYQ_HUMAN	HV5X1_HUMAN
D6RAX7_HUMAN	D6W5Y5_HUMAN	RAB1A_HUMAN	A0A1W2PR61_HUMAN	SYRC_HUMAN	HV601_HUMAN
D6RAY7_HUMAN	DAD1_HUMAN	RAB1B_HUMAN	Q5SPM2_HUMAN	SYSC_HUMAN	HV64D_HUMAN
D6RB09_HUMAN	DAZP1_HUMAN	RAB2A_HUMAN	SEPT8_HUMAN	SYUA_HUMAN	HVC05_HUMAN
D6RB13_HUMAN	DBLOH_HUMAN	RAB5A_HUMAN	A0A087X142_HUMAN	SYVC_HUMAN	HVC33_HUMAN
D6RBE9_HUMAN	DBNL_HUMAN	RAB5B_HUMAN	A6NFQ9_HUMAN	SYWC_HUMAN	HXK1_HUMAN
D6RBF6_HUMAN	DC1I2_HUMAN	RAB5C_HUMAN	A6NMH6_HUMAN	TACD2_HUMAN	HYEP_HUMAN
D6RBJ7_HUMAN	DCD_HUMAN	RAB7A_HUMAN	F8W8I8_HUMAN	TADBP_HUMAN	HYOU1_HUMAN
D6RBL5_HUMAN	DCLK1_HUMAN	RAB8A_HUMAN	NTF2_HUMAN	TAGL_HUMAN	I3L0K7_HUMAN
D6RBM0_HUMAN	DCTN1_HUMAN	RAB8B_HUMAN	FLII_HUMAN	TAGL2_HUMAN	I3L0S0_HUMAN
D6RBV0_HUMAN	DCTN2_HUMAN	RABP2_HUMAN	ARF5_HUMAN	TALDO_HUMAN	I3L1P8_HUMAN
D6RBZ0_HUMAN	DCUP_HUMAN	RAC1_HUMAN	LPPRC_HUMAN	TARSH_HUMAN	I3L234_HUMAN
D6RC54_HUMAN	DCXR_HUMAN	RACK1_HUMAN	A0A804HHY9_HUMAN	TB182_HUMAN	I3L246_HUMAN
D6RCD7_HUMAN	DDAH2_HUMAN	RAD50_HUMAN	A0A804HI14_HUMAN	TBA1A_HUMAN	I3L397_HUMAN
D6RCF2_HUMAN	DDB1_HUMAN	RALA_HUMAN	A0A804HIG4_HUMAN	TBA4A_HUMAN	I3L3C4_HUMAN
D6RD17_HUMAN	DDI2_HUMAN	RALY_HUMAN	A0A804HIN4_HUMAN	TBB1_HUMAN	I3L3F5_HUMAN
D6RD18_HUMAN	DDRGK_HUMAN	RAN_HUMAN	A0A804HJZ1_HUMAN	TBB2A_HUMAN	I3L3P5_HUMAN
D6RD47_HUMAN	DDTL_HUMAN	RAP1B_HUMAN	A0A804HK30_HUMAN	TBB3_HUMAN	I3L3P7_HUMAN
D6RD63_HUMAN	DDX1_HUMAN	RAP2B_HUMAN	A0A804HKI2_HUMAN	TBB4A_HUMAN	I3L3U9_HUMAN
D6RD66_HUMAN	DDX17_HUMAN	RB11B_HUMAN	A0A804HKJ0_HUMAN	TBB4B_HUMAN	I3L3Y6_HUMAN
D6RDJ2_HUMAN	DDX3X_HUMAN	RBM3_HUMAN	A0A804HKR3_HUMAN	TBB5_HUMAN	I3L4M2_HUMAN
D6RDP1_HUMAN	DDX3Y_HUMAN	RBM39_HUMAN	A0A804HL40_HUMAN	TBB6_HUMAN	I3L4N8_HUMAN
D6RDU3_HUMAN	DDX42_HUMAN	RBMX_HUMAN	A0A804HLG8_HUMAN	TBG2_HUMAN	I3L501_HUMAN
D6RDU5_HUMAN	DDX5_HUMAN	RCC2_HUMAN	MCCB_HUMAN	TCP4_HUMAN	I3L504_HUMAN
D6REE5_HUMAN	DDX6_HUMAN	RCN3_HUMAN	A0A804HJ24_HUMAN	TCPA_HUMAN	I3L514_HUMAN
D6REL8_HUMAN	DECR_HUMAN	RD23A_HUMAN	A0A804HJ31_HUMAN	TCPB_HUMAN	IC1_HUMAN
D6REM6_HUMAN	DEF1_HUMAN	RD23B_HUMAN	A0A804HJ84_HUMAN	TCPD_HUMAN	IDHC_HUMAN
D6RER0_HUMAN	DEF3_HUMAN	RET4_HUMAN	A0A804HJL2_HUMAN	TCPE_HUMAN	IDHP_HUMAN
D6RER5_HUMAN	DEOC_HUMAN	RETST_HUMAN	A0A804HK37_HUMAN	TCPG_HUMAN	IF4A1_HUMAN
D6REX3_HUMAN	DERM_HUMAN	RFA1_HUMAN	A0A804HKE8_HUMAN	TCPH_HUMAN	IF4A2_HUMAN
D6RF35_HUMAN	DESM_HUMAN	RFA3_HUMAN	A0A804HKH3_HUMAN	TCPQ_HUMAN	IF4H_HUMAN
D6RF62_HUMAN	DESP_HUMAN	RGPA1_HUMAN	A0A804HL02_HUMAN	TCPZ_HUMAN	IF5_HUMAN
D6RF83_HUMAN	DEST_HUMAN	RHG01_HUMAN	A0A804HLJ9_HUMAN	TECR_HUMAN	IF5A1_HUMAN
D6RF93_HUMAN	DHB4_HUMAN	RHOA_HUMAN	AL1B1_HUMAN	TENA_HUMAN	IGHA1_HUMAN
D6RFF8_HUMAN	DHE3_HUMAN	RIC8A_HUMAN	RL10_HUMAN	TENS1_HUMAN	IGHA2_HUMAN
D6RFG2_HUMAN	DHE4_HUMAN	RINI_HUMAN	RL10L_HUMAN	TERA_HUMAN	IGHG1_HUMAN
D6RFG5_HUMAN	DHX15_HUMAN	RL10_HUMAN	F8W7C6_HUMAN	TETN_HUMAN	IGHG2_HUMAN
D6RFH4_HUMAN	DHX9_HUMAN	RL10A_HUMAN	H7C123_HUMAN	TFG_HUMAN	IGHG3_HUMAN
D6RFL4_HUMAN	DLDH_HUMAN	RL11_HUMAN	H7C2C5_HUMAN	TGFI1_HUMAN	IGHG4_HUMAN
D6RFM3_HUMAN	DLRB1_HUMAN	RL12_HUMAN	X1WI28_HUMAN	TGM2_HUMAN	IGHM_HUMAN
D6RFM5_HUMAN	DLRB2_HUMAN	RL13_HUMAN	PGFRB_HUMAN	THIL_HUMAN	IGJ_HUMAN
[truncated: 2,878 more rows]

## Sheet: FIG3A
LOCALISATION	NUMBER_OF_PROTEINS	[%]
Plasma_membrane	481	8.1
Extracellular_space	363	6.1
Cytoplasm	1392	23.4
Nucleus	934	15.7
Not_annotated	2777	46.7

## Sheet: FIG3B
LOCALISATION	NUMBER_OF_PROTEINS	[%]
Plasma_membrane	776	17.5
Extracellular_space	620	14
Cytoplasm	1573	35.6
Nucleus	983	22.2
Not_annotated	472	10.7

## Sheet: FIG3C_and_D
VOXEL	MISCLEAVED_[%]	SEMITRYPTIC_[%]
1	11.9146	1.69927
3	11.2626	1.57084
4	17.3879	2.53902
6	9.78068	1.38313
7	10.6007	1.79806
9	7.37008	0.918791
10	11.1144	1.63999
11	12.9223	1.91662
12	15.7775	2.34143
13	13.3274	1.85734
14	14.4043	2.1636
15	13.7325	2.10433
16	15.5404	2.50939
17	16.2418	2.48963
18	14.7204	2.13397
19	8.45683	1.21517
20	14.5031	2.3118

## Sheet: FIG3E
VOXEL	TERM	K_TO_R_RATIO
1	C_term	0.645118
1	N_term-1AA	0.70229
3	C_term	0.611965
3	N_term-1AA	0.809524
4	C_term	0.598191
4	N_term-1AA	0.766497
6	C_term	1.15318
6	N_term-1AA	1.45192
7	C_term	0.557225
7	N_term-1AA	0.645161
9	C_term	0.977803
9	N_term-1AA	1.06579
10	C_term	0.734168
10	N_term-1AA	0.821429
11	C_term	0.640167
11	N_term-1AA	0.703448
12	C_term	0.626972
12	N_term-1AA	0.802083
13	C_term	0.616514
13	N_term-1AA	0.687898
14	C_term	0.625394
14	N_term-1AA	0.725
15	C_term	0.600872
15	N_term-1AA	0.698113
16	C_term	0.507951
16	N_term-1AA	0.677083
17	C_term	0.616382
17	N_term-1AA	0.721053
18	C_term	0.674888
18	N_term-1AA	0.74269
19	C_term	1.08319
19	N_term-1AA	1.18692
20	C_term	0.56726
20	N_term-1AA	0.703704

## Sheet: FIG4A
NAME	PSMs_MODIFIED[%]	MODIFICATION_and_MASS
+16Da	6.88441	Oxidation/Hydroxylation_+16_Da
+14Da	3.16629	Methylation_+14Da
+32Da	3.41729	Dihydroxy_+32Da
-57Da	2.82553	Failed_Carbamido_-57Da
+12Da	2.425	Formaldehyde_adduct_+12Da
+1Da	2.30829	Deamidation_+1_Da
+28Da	2.07682	Formylation_+28Da
+30Da	1.441	Formaldehyde_induced_mods_+30Da

## Sheet: FIG4B
GENERIC_AMINOACID_SEQUENCES_TO_PLOT_GGSEQ_LOGO_OF_MODIFICATION_FREQUENCY_ON_AMINOACIDS
MKPCWNKK
MKPCWNKK
PKPCWNKK
PKPCWNKK
PKPCWNKK
PKPCWNKK
PKPCWNKK
PKPCWNKK
PKPCWNKK
PKPCWNKK
PKPCWNKK
PKPCWNKK
PKPCWNKK
PKPCWNKK
PKPCHNKK
PKPCHNKK
PKPCHNKK
PKPCHNKK
PKPCHNKK
PKPCHNKK
PKPCHNKK
PKPCHNKK
PKPCHNKK
PKPCHNKK
PKPCHNKK
PKPCHNKK
PKPCHNKK
PKPCHNKK
PKPCHNKK
PKPCHNKK
PKPCHNKK
PKPCHNKK
PKPCHNKK
PKPCHNKQ
PKPCHNKQ
PKPCHNKQ
PKPCHNKQ
PKPCHNKQ
PKPCHNKQ
PKPCHNKQ
PKPCHNKQ
PKPCHNKQ
PKPCHNKQ
PKPCHNKQ
PKPCHNKP
PKPCHNKP
PKPCHNKP
PKPCHNKP
PKPCHNKP
PKPCHNKP
PKPCHNKP
PKPCHNKP
PKPCHNKP
PKPCYNKP
PKPCYNKP
PKPCYNKP
PKPCYNKP
PKPCYNKP
PKPCYNKP
PKPCYNKP
PKPCYNKP
PKPCYNKP
PKPCYNKP
PKPCYNKP
PKPCYNKP
PKPCYNKP
PKPCYNKP
PKPCYNKP
PKPCYNKP
PKPCYNKP
PKPCYNKP
PKPCYNKP
PKPCYNKP
PKPCYNKP
PKPCYNKP
PKPCYNKP
PKPCYNKP
PKPCYNKP
PKPCYNKP
PKPCYNKP
PKPCYNKP
PKPCYNKP
PKPCYNKP
PKPCYNKP
PKPCYNKP
PKPCYNKP
PKPCYNKP
PKPCYNKP
PKPCYNKP
PKPCYNKP
PKPCYNKP
PKPCYNKP
PKPCYNKP
PKPCYNKP
PKPCYNKP
PKPCYNKP
PKPCYNKP
PKPCYNKP
PKPCYNKP

[truncated: 12 more sheets: FIG4C, FIG4D, FIG4E, FIG5_and_6_Supp_file_5ABC, Supp_file_2C, Supp_file_2D, Supp_file_2E, Supp_file_3A, Supp_file_3B, Supp_file_3C, Supp_file_3D, TAB1]
